# Supplementary material for: Guide RNAs with embedded barcodes boost CRISPR-pooled screens
Source: Genome Biol. 2019 Jan 24;20:20. doi: 10.1186/s13059-019-1628-0 (PMC6345036; doi:10.1186/s13059-019-1628-0)
Supplement: Supplementary file 2 — Table S1. Results of sgRNAiBAR-ANTXR1 library screening for the cytotoxicity of PA/LFnDTA. Table S2. Sequences of the human genome-scale sgRNAiBAR library. Table S3. Results of the human genome-scale sgRNAiBAR library screening at different MOI for the cytotoxicity of TcdB using MAGeCKiBAR analysis. (XLSX 15253 kb) [file 13059_2019_1628_MOESM2_ESM.xlsx]

## Sheet: Table_S1
type	guide	iBAR	R1 Ctrl_norm	R1 Exp_norm	R2 Ctrl_norm	R2 Exp_norm	R1 fold change	R2 fold change
barcode	AGCGGAGAGCCCTCGGCAT	AGATGA	2.53185	535.538	24.2958	48.321	211.52	1.98886
barcode	AGCGGAGAGCCCTCGGCAT	AAACTT	2.53185	409.266	145.775	7.10603	161.647	0.0487466
barcode	AGCGGAGAGCCCTCGGCAT	ACCCGT	2.53185	349.988	60.7396	7.57976	138.234	0.124791
barcode	AGCGGAGAGCCCTCGGCAT	TAACAA	2.53185	342.679	66.8135	81.4825	135.347	1.21955
barcode	AGCGGAGAGCCCTCGGCAT	TTGGTT	2.53185	324.814	46.567	46.8998	128.291	1.00715
barcode	AGCGGAGAGCCCTCGGCAT	CCCAGG	5.0637	606.591	111.356	10.4222	119.792	0.0935934
barcode	AGCGGAGAGCCCTCGGCAT	GACCCG	5.0637	594.816	107.307	12.3171	117.467	0.114784
barcode	AGCGGAGAGCCCTCGGCAT	TGCTCC	5.0637	543.252	121.479	43.1099	107.284	0.354875
barcode	AGCGGAGAGCCCTCGGCAT	CTAAGC	2.53185	261.476	20.2465	8.52723	103.274	0.42117
barcode	AGCGGAGAGCCCTCGGCAT	CCGCCG	2.53185	238.739	204.49	47.3735	94.2941	0.231667
barcode	AGCGGAGAGCCCTCGGCAT	CCTACC	5.0637	477.477	60.7396	21.3181	94.2941	0.350975
barcode	AGCGGAGAGCCCTCGGCAT	GTTACA	15.1911	1225.36	190.317	17.5282	80.6632	0.0920999
barcode	AGCGGAGAGCCCTCGGCAT	TGAGTT	7.59555	595.222	68.8382	3.31615	78.3646	0.0481731
barcode	AGCGGAGAGCCCTCGGCAT	CGACCC	5.0637	388.559	180.194	198.969	76.7342	1.10419
barcode	AGCGGAGAGCCCTCGGCAT	TAGTCC	10.1274	702.005	291.55	73.429	69.3174	0.251857
barcode	AGCGGAGAGCCCTCGGCAT	TGCCGC	5.0637	292.333	44.5423	13.2646	57.7311	0.297797
barcode	AGCGGAGAGCCCTCGGCAT	TTCTGT	10.1274	494.124	93.134	3.78988	48.7908	0.0406928
barcode	AGCGGAGAGCCCTCGGCAT	TGGACA	17.723	824.217	174.12	16.107	46.5056	0.0925051
barcode	AGCGGAGAGCCCTCGGCAT	TTTCGG	2.53185	112.061	249.032	15.6333	44.2605	0.0627761
barcode	AGCGGAGAGCCCTCGGCAT	GATTTA	15.1911	669.93	240.934	228.814	44.1001	0.949698
barcode	AGCGGAGAGCCCTCGGCAT	TACGGG	2.53185	105.971	58.7149	139.752	41.855	2.38018
barcode	AGCGGAGAGCCCTCGGCAT	TGTTGG	2.53185	95.0082	60.7396	10.8959	37.5252	0.179387
barcode	AGCGGAGAGCCCTCGGCAT	CGTTAT	10.1274	371.912	200.441	270.977	36.7234	1.3519
barcode	AGCGGAGAGCCCTCGGCAT	CCTCCA	5.0637	169.31	48.5917	15.1595	33.4359	0.311978
barcode	AGCGGAGAGCCCTCGGCAT	GTACTG	7.59555	250.107	242.958	10.8959	32.9281	0.0448468
barcode	AGCGGAGAGCCCTCGGCAT	GAGGTG	10.1274	312.228	32.3944	94.747	30.83	2.92479
barcode	AGCGGAGAGCCCTCGGCAT	ACCTTG	2.53185	77.9555	99.208	24.1605	30.7899	0.243534
barcode	AGCGGAGAGCCCTCGGCAT	AGATAC	2.53185	77.9555	62.7642	69.6391	30.7899	1.10953
barcode	AGCGGAGAGCCCTCGGCAT	CTCGAT	5.0637	154.287	188.293	9.94844	30.4692	0.052835
barcode	AGCGGAGAGCCCTCGGCAT	CCGAGA	48.1052	1351.23	143.75	9.94844	28.089	0.0692064
barcode	AGCGGAGAGCCCTCGGCAT	ACTCTA	2.53185	71.0531	4.0493	1.42121	28.0637	0.350975
barcode	AGCGGAGAGCCCTCGGCAT	TAGACT	5.0637	131.956	20.2465	36.4776	26.0592	1.80167
barcode	AGCGGAGAGCCCTCGGCAT	CGCGCT	7.59555	193.671	510.212	76.7451	25.4979	0.150418
barcode	AGCGGAGAGCCCTCGGCAT	TAAGCT	10.1274	257.821	2.02465	9.94844	25.4578	4.91365
barcode	AGCGGAGAGCCCTCGGCAT	CCAAAA	17.723	427.131	93.134	2.36868	24.1004	0.025433
barcode	AGCGGAGAGCCCTCGGCAT	GAGAGC	5.0637	118.557	2.02465	77.2188	23.4132	38.1393
barcode	AGCGGAGAGCCCTCGGCAT	GATCTG	2.53185	58.0606	10.1233	21.7918	22.9321	2.15265
barcode	AGCGGAGAGCCCTCGGCAT	ATACGC	10.1274	228.994	178.169	146.384	22.6113	0.821601
barcode	AGCGGAGAGCCCTCGGCAT	GGCAGT	12.6593	281.37	44.5423	85.2723	22.2265	1.91441
barcode	AGCGGAGAGCCCTCGGCAT	TTACTG	7.59555	168.497	58.7149	63.9542	22.1837	1.08923
barcode	AGCGGAGAGCCCTCGGCAT	TCCTAC	7.59555	164.031	12.1479	29.8453	21.5957	2.45683
barcode	AGCGGAGAGCCCTCGGCAT	AATCTA	60.7644	1243.63	145.775	112.749	20.4665	0.773445
barcode	AGCGGAGAGCCCTCGGCAT	GCCAGA	22.7867	466.109	182.219	10.4222	20.4553	0.057196
barcode	AGCGGAGAGCCCTCGGCAT	CGACAT	5.0637	102.317	62.7642	10.8959	20.2059	0.173601
barcode	AGCGGAGAGCCCTCGGCAT	GTCATC	10.1274	189.204	214.613	165.334	18.6824	0.77038
barcode	AGCGGAGAGCCCTCGGCAT	CGTTTA	2.53185	46.6921	56.6903	16.107	18.4419	0.284123
negative	AAGCTTGTTAGGCTTGAGCG	AATCTA	10.1274	183.926	72.8875	2.36868	18.1612	0.0324977
barcode	AGCGGAGAGCCCTCGGCAT	CTCATG	22.7867	399.116	58.7149	6.63229	17.5153	0.112958
barcode	AGCGGAGAGCCCTCGGCAT	TTCAAT	10.1274	177.024	62.7642	14.2121	17.4797	0.226436
barcode	AGCGGAGAGCCCTCGGCAT	GAGAGT	63.2963	1093.81	145.775	34.5827	17.2808	0.237233
barcode	AGCGGAGAGCCCTCGGCAT	CCAGAA	2.53185	43.4439	6.07396	16.107	17.159	2.65181
barcode	AGCGGAGAGCCCTCGGCAT	GCGTAT	55.7007	915.977	109.331	8.52723	16.4446	0.0779945
barcode	AGCGGAGAGCCCTCGGCAT	TTAAAA	5.0637	82.0156	72.8875	3.78988	16.1968	0.0519963
barcode	AGCGGAGAGCCCTCGGCAT	ACGCAC	2.53185	40.1958	8.09861	6.15856	15.876	0.760446
barcode	AGCGGAGAGCCCTCGGCAT	ATGGCA	2.53185	40.1958	2.02465	19.8969	15.876	9.82731
barcode	AGCGGAGAGCCCTCGGCAT	CTGTAC	7.59555	119.775	16.1972	30.7928	15.7691	1.90112
barcode	AGCGGAGAGCCCTCGGCAT	CTAAAA	2.53185	39.7898	2.02465	0.94747	15.7157	0.467967
barcode	AGCGGAGAGCCCTCGGCAT	CGACAA	5.0637	79.1735	271.303	281.872	15.6355	1.03896
barcode	AGCGGAGAGCCCTCGGCAT	ACGCTT	2.53185	39.3837	4.0493	61.5856	15.5553	15.2089
barcode	AGCGGAGAGCCCTCGGCAT	ACCGGA	12.6593	193.671	277.377	61.1118	15.2987	0.22032
barcode	AGCGGAGAGCCCTCGGCAT	CTGGCT	30.3822	456.77	52.641	29.8453	15.0341	0.56696
barcode	AGCGGAGAGCCCTCGGCAT	AGGCTC	25.3185	377.597	161.972	13.2646	14.9139	0.0818942
barcode	AGCGGAGAGCCCTCGGCAT	GTGATA	7.59555	112.061	149.824	56.3745	14.7535	0.376271
barcode	AGCGGAGAGCCCTCGGCAT	CTGTGC	22.7867	334.965	208.539	2.84241	14.7	0.0136301
barcode	AGCGGAGAGCCCTCGGCAT	TCCCCC	35.4459	517.267	76.9368	489.842	14.5931	6.36681
barcode	AGCGGAGAGCCCTCGGCAT	ATGACC	43.0415	624.862	372.536	2.84241	14.5177	0.0076299
barcode	AGCGGAGAGCCCTCGGCAT	TCGCGG	2.53185	36.5416	6.07396	24.1605	14.4328	3.97772
barcode	AGCGGAGAGCCCTCGGCAT	GTACGG	10.1274	145.354	85.0354	44.5311	14.3526	0.523677
barcode	AGCGGAGAGCCCTCGGCAT	TGCAGT	20.2548	290.709	166.021	94.747	14.3526	0.570691
barcode	AGCGGAGAGCCCTCGGCAT	ATCTTT	65.8281	943.992	210.564	181.441	14.3403	0.861689
barcode	AGCGGAGAGCCCTCGGCAT	AAGATC	35.4459	477.477	103.257	142.121	13.4706	1.37637
barcode	AGCGGAGAGCCCTCGGCAT	TTTTTA	65.8281	883.495	530.459	360.986	13.4212	0.680517
barcode	AGCGGAGAGCCCTCGGCAT	TGGGCC	30.3822	398.304	101.233	25.5817	13.1098	0.252702
barcode	AGCGGAGAGCCCTCGGCAT	GCTACG	45.5733	595.628	234.86	9.00097	13.0697	0.0383249
barcode	AGCGGAGAGCCCTCGGCAT	CCACGC	20.2548	264.318	42.5177	11.8434	13.0496	0.278552
barcode	AGCGGAGAGCCCTCGGCAT	ACACGG	43.0415	561.117	354.314	641.437	13.0367	1.81036
barcode	AGCGGAGAGCCCTCGGCAT	AAAGTT	7.59555	98.6624	99.208	133.12	12.9895	1.34182
barcode	AGCGGAGAGCCCTCGGCAT	TGAAAG	2.53185	32.8875	12.1479	37.4251	12.9895	3.08078
barcode	AGCGGAGAGCCCTCGGCAT	AGGCGG	2.53185	32.4814	2.02465	2.36868	12.8291	1.16992
barcode	AGCGGAGAGCCCTCGGCAT	CCCAAG	30.3822	384.905	354.314	12.7908	12.6688	0.0361003
barcode	AGCGGAGAGCCCTCGGCAT	CACTTA	45.5733	569.237	192.342	46.426	12.4906	0.241372
barcode	AGCGGAGAGCCCTCGGCAT	ACAACT	22.7867	283.807	198.416	7.57976	12.4549	0.0382014
barcode	AGCGGAGAGCCCTCGGCAT	CGCCTC	27.8504	345.115	459.596	172.913	12.3918	0.376229
barcode	AGCGGAGAGCCCTCGGCAT	TCACCT	37.9778	467.733	498.064	115.118	12.316	0.23113
barcode	AGCGGAGAGCCCTCGGCAT	CTTGGC	15.1911	185.55	10.1233	2.36868	12.2144	0.233983
barcode	AGCGGAGAGCCCTCGGCAT	TAAGAT	5.0637	60.4967	8.09861	37.8988	11.9471	4.67967
barcode	AGCGGAGAGCCCTCGGCAT	GCCAGC	12.6593	150.227	54.6656	6.15856	11.8669	0.112659
barcode	AGCGGAGAGCCCTCGGCAT	ATCAGT	5.0637	59.2786	253.082	7.10603	11.7066	0.028078
barcode	AGCGGAGAGCCCTCGGCAT	GCCATA	151.911	1736.94	579.051	214.128	11.434	0.369792
barcode	AGCGGAGAGCCCTCGGCAT	TGGTAC	86.0829	982.97	216.638	134.067	11.4189	0.618854
barcode	AGCGGAGAGCCCTCGGCAT	ACGACA	27.8504	317.506	38.4684	28.8978	11.4004	0.75121
barcode	AGCGGAGAGCCCTCGGCAT	AAAGCC	2.53185	28.8273	12.1479	3.78988	11.3859	0.311978
barcode	AGCGGAGAGCCCTCGGCAT	GTGAGG	78.4874	888.367	123.504	7.10603	11.3186	0.0575369
barcode	AGCGGAGAGCCCTCGGCAT	TCGCTA	5.0637	57.2485	6.07396	50.2159	11.3057	8.26742
barcode	AGCGGAGAGCCCTCGGCAT	TCACGC	93.6785	1054.02	74.9121	279.504	11.2515	3.73109
barcode	AGCGGAGAGCCCTCGGCAT	TTTGGC	5.0637	56.4365	216.638	22.2656	11.1453	0.102778
barcode	AGCGGAGAGCCCTCGGCAT	GCCCCG	43.0415	477.071	119.454	162.017	11.084	1.35631
barcode	AGCGGAGAGCCCTCGGCAT	AGCGGA	10.1274	111.249	10.1233	3.78988	10.9849	0.374374
barcode	AGCGGAGAGCCCTCGGCAT	ATGTCA	48.1052	522.951	78.9614	20.3706	10.871	0.257982
barcode	AGCGGAGAGCCCTCGGCAT	GTCACC	22.7867	246.859	111.356	23.213	10.8335	0.208458
barcode	AGCGGAGAGCCCTCGGCAT	GTCCAG	22.7867	246.453	89.0847	33.1615	10.8157	0.372246
barcode	AGCGGAGAGCCCTCGGCAT	CCTTGG	2.53185	27.2032	99.208	217.918	10.7444	2.19658
barcode	AGCGGAGAGCCCTCGGCAT	GATATG	7.59555	81.6096	20.2465	65.3755	10.7444	3.22897
barcode	AGCGGAGAGCCCTCGGCAT	CCTTTG	68.36	718.246	396.832	414.518	10.5068	1.04457
barcode	AGCGGAGAGCCCTCGGCAT	TACAAG	27.8504	290.303	216.638	182.862	10.4237	0.84409
barcode	AGCGGAGAGCCCTCGGCAT	CTAACC	86.0829	882.277	89.0847	259.133	10.2492	2.90884
barcode	AGCGGAGAGCCCTCGGCAT	CTGACC	88.6148	894.864	459.596	36.9513	10.0984	0.0803996
barcode	AGCGGAGAGCCCTCGGCAT	ATTCCG	35.4459	354.454	74.9121	6.15856	9.99985	0.0822104
barcode	AGCGGAGAGCCCTCGGCAT	GATTCT	2.53185	25.1731	4.0493	10.4222	9.94258	2.57382
barcode	AGCGGAGAGCCCTCGGCAT	CAGCCT	101.274	1006.11	80.9861	64.9017	9.93456	0.801393
barcode	AGCGGAGAGCCCTCGGCAT	AACATA	5.0637	49.9402	8.09861	16.107	9.86239	1.98886
barcode	AGCGGAGAGCCCTCGGCAT	AAAGTG	15.1911	149.009	30.3698	36.0039	9.80894	1.18552
barcode	AGCGGAGAGCCCTCGGCAT	CGGGGT	27.8504	271.626	42.5177	61.5856	9.75305	1.44847
barcode	AGCGGAGAGCCCTCGGCAT	TGGAAC	58.2326	566.801	54.6656	5.68482	9.7334	0.103993
barcode	AGCGGAGAGCCCTCGGCAT	TCGTTC	43.0415	418.605	176.145	81.9562	9.72561	0.465278
barcode	AGCGGAGAGCCCTCGGCAT	CCACTA	10.1274	97.8503	153.874	21.3181	9.66194	0.138543
barcode	AGCGGAGAGCCCTCGGCAT	CTATGC	2.53185	24.3611	14.1726	12.3171	9.62185	0.869082
barcode	AGCGGAGAGCCCTCGGCAT	TTTCGC	43.0415	414.138	56.6903	236.394	9.62185	4.16992
barcode	AGCGGAGAGCCCTCGGCAT	GTAAGA	5.0637	48.3161	2.02465	8.0535	9.54166	3.97772
barcode	AGCGGAGAGCCCTCGGCAT	CGTGAC	96.2103	915.571	157.923	344.879	9.51634	2.18385
barcode	AGCGGAGAGCCCTCGGCAT	TATATC	60.7644	578.17	121.479	66.7967	9.51494	0.549861
barcode	AGCGGAGAGCCCTCGGCAT	ATGATG	2.53185	23.549	0	1.42121	9.30112	inf
barcode	AGCGGAGAGCCCTCGGCAT	CGACGG	2.53185	23.143	6.07396	6.15856	9.14075	1.01393
barcode	AGCGGAGAGCCCTCGGCAT	TACATC	22.7867	206.663	38.4684	133.593	9.06948	3.47281
barcode	AGCGGAGAGCCCTCGGCAT	TAGGCG	88.6148	797.013	212.588	215.076	8.99414	1.0117
barcode	AGCGGAGAGCCCTCGGCAT	CAAAGC	2.53185	22.737	8.09861	12.7908	8.98039	1.57939
barcode	AGCGGAGAGCCCTCGGCAT	TATAAT	20.2548	180.678	16.1972	10.8959	8.92025	0.672703
barcode	AGCGGAGAGCCCTCGGCAT	GCCTCG	73.4237	653.689	214.613	50.6897	8.90297	0.236191
barcode	AGCGGAGAGCCCTCGGCAT	TAACGC	101.274	887.149	672.185	792.559	8.75989	1.17908
barcode	AGCGGAGAGCCCTCGGCAT	CGACTC	53.1689	463.673	325.969	84.7986	8.72075	0.260143
barcode	AGCGGAGAGCCCTCGGCAT	GAATTC	7.59555	66.1809	2.02465	5.68482	8.71312	2.8078
barcode	AGCGGAGAGCCCTCGGCAT	CCGCGT	2.53185	21.925	0	26.5292	8.65966	inf
barcode	AGCGGAGAGCCCTCGGCAT	GTATGA	65.8281	568.425	188.293	334.931	8.63499	1.77878
barcode	AGCGGAGAGCCCTCGGCAT	TAATTG	30.3822	262.288	48.5917	20.8443	8.63293	0.42897
barcode	AGCGGAGAGCCCTCGGCAT	TGCTCA	10.1274	87.2939	16.1972	50.2159	8.61957	3.10028
barcode	AGCGGAGAGCCCTCGGCAT	CATTCA	78.4874	669.118	50.6163	59.6906	8.52516	1.17928
barcode	AGCGGAGAGCCCTCGGCAT	AAAGAT	2.53185	21.519	4.0493	17.0545	8.4993	4.2117
barcode	AGCGGAGAGCCCTCGGCAT	TGTCCT	10.1274	86.0758	135.652	22.2656	8.4993	0.164138
barcode	AGCGGAGAGCCCTCGGCAT	CGATCG	58.2326	490.47	269.279	296.084	8.4226	1.09955
barcode	AGCGGAGAGCCCTCGGCAT	GGTTGG	108.87	910.292	267.254	125.54	8.36131	0.46974
barcode	AGCGGAGAGCCCTCGGCAT	TCTATG	2.53185	21.1129	68.8382	7.57976	8.33893	0.11011
barcode	AGCGGAGAGCCCTCGGCAT	TGTAGC	2.53185	21.1129	18.2219	18.4757	8.33893	1.01393
barcode	AGCGGAGAGCCCTCGGCAT	ACATCA	162.038	1340.27	609.42	182.388	8.27128	0.299281
barcode	AGCGGAGAGCCCTCGGCAT	GCCTGA	2.53185	20.7069	80.9861	63.4805	8.17857	0.783845
barcode	AGCGGAGAGCCCTCGGCAT	TGTACG	5.0637	41.4138	111.356	75.3239	8.17857	0.676425
barcode	AGCGGAGAGCCCTCGGCAT	GCTTCG	5.0637	41.0078	2.02465	14.6858	8.09839	7.25349
barcode	AGCGGAGAGCCCTCGGCAT	TTGTTG	35.4459	287.055	8.09861	66.7967	8.09839	8.24792
barcode	AGCGGAGAGCCCTCGGCAT	CGCACC	37.9778	306.544	56.6903	126.014	8.07166	2.22284
barcode	AGCGGAGAGCCCTCGGCAT	CTTGCC	30.3822	244.423	155.898	261.028	8.04493	1.67435
barcode	AGCGGAGAGCCCTCGGCAT	ACTCGC	2.53185	20.3009	8.09861	4.26362	8.01821	0.526463
barcode	AGCGGAGAGCCCTCGGCAT	GAGCTG	5.0637	40.6018	109.331	12.7908	8.01821	0.116992
barcode	AGCGGAGAGCCCTCGGCAT	TCATTG	2.53185	20.3009	4.0493	27.0029	8.01821	6.66853
barcode	AGCGGAGAGCCCTCGGCAT	CTTGAT	167.102	1330.52	382.659	475.63	7.96232	1.24296
barcode	AGCGGAGAGCCCTCGGCAT	CAAAGA	37.9778	300.047	265.229	129.803	7.90061	0.489401
barcode	AGCGGAGAGCCCTCGGCAT	CTTTCA	288.631	2276.14	556.779	255.817	7.88598	0.459458
barcode	AGCGGAGAGCCCTCGGCAT	AGAAAA	70.8918	558.275	240.934	108.012	7.87502	0.448304
barcode	AGCGGAGAGCCCTCGGCAT	AACAAA	2.53185	19.8949	6.07396	0.94747	7.85784	0.155989
barcode	AGCGGAGAGCCCTCGGCAT	CCGCAA	32.9141	258.633	131.602	8.52723	7.85784	0.0647954
barcode	AGCGGAGAGCCCTCGGCAT	GCTTAT	2.53185	19.8949	2.02465	6.63229	7.85784	3.27577
barcode	AGCGGAGAGCCCTCGGCAT	GTTTGG	2.53185	19.8949	56.6903	12.7908	7.85784	0.225627
barcode	AGCGGAGAGCCCTCGGCAT	AAAAGC	159.507	1247.69	368.487	180.019	7.82221	0.488537
barcode	AGCGGAGAGCCCTCGGCAT	ATGAAA	2.53185	19.4889	12.1479	37.8988	7.69748	3.11978
barcode	AGCGGAGAGCCCTCGGCAT	GGGGTG	2.53185	19.4889	10.1233	50.2159	7.69748	4.96045
barcode	AGCGGAGAGCCCTCGGCAT	GTTATG	10.1274	77.9555	91.1093	142.594	7.69748	1.56509
barcode	AGCGGAGAGCCCTCGGCAT	ATGTAC	205.08	1578.19	605.371	476.578	7.6955	0.787249
barcode	AGCGGAGAGCCCTCGGCAT	TGGCAT	58.2326	446.62	236.884	527.267	7.66959	2.22584
barcode	AGCGGAGAGCCCTCGGCAT	TAGACA	108.87	832.743	214.613	126.014	7.649	0.587166
barcode	AGCGGAGAGCCCTCGGCAT	CTGGTA	20.2548	154.693	34.4191	96.1682	7.63734	2.79404
barcode	AGCGGAGAGCCCTCGGCAT	CGCGAC	5.0637	38.5717	14.1726	37.8988	7.6173	2.6741
barcode	AGCGGAGAGCCCTCGGCAT	TCGATT	5.0637	38.5717	14.1726	21.3181	7.6173	1.50418
barcode	AGCGGAGAGCCCTCGGCAT	GCAGGT	88.6148	669.93	338.117	842.775	7.56002	2.49255
barcode	AGCGGAGAGCCCTCGGCAT	CACAAG	7.59555	57.2485	12.1479	34.5827	7.53711	2.8468
barcode	AGCGGAGAGCCCTCGGCAT	CTCTAT	2.53185	19.0828	24.2958	23.6868	7.53711	0.974931
barcode	AGCGGAGAGCCCTCGGCAT	CCGGCG	86.0829	648.411	141.726	39.32	7.5324	0.277438
barcode	AGCGGAGAGCCCTCGGCAT	AAGGCG	35.4459	266.754	56.6903	12.7908	7.52566	0.225627
barcode	AGCGGAGAGCCCTCGGCAT	GTATCG	194.953	1455.17	408.98	620.593	7.46422	1.51742
barcode	AGCGGAGAGCCCTCGGCAT	CAAATG	40.5096	301.265	143.75	209.391	7.43689	1.45663
barcode	AGCGGAGAGCCCTCGGCAT	CCGGCT	136.72	1013.42	528.434	177.177	7.41239	0.335287
barcode	AGCGGAGAGCCCTCGGCAT	AGTCAA	65.8281	486.41	214.613	83.8511	7.38909	0.390708
barcode	AGCGGAGAGCCCTCGGCAT	CGGTGC	5.0637	37.3537	18.2219	78.1663	7.37675	4.2897
barcode	AGCGGAGAGCCCTCGGCAT	CTCTAG	2.53185	18.6768	6.07396	16.5807	7.37675	2.72981
barcode	AGCGGAGAGCCCTCGGCAT	GGGTCT	2.53185	18.6768	16.1972	12.3171	7.37675	0.760446
barcode	AGCGGAGAGCCCTCGGCAT	TTAATT	78.4874	572.079	89.0847	13.7383	7.28881	0.154216
barcode	AGCGGAGAGCCCTCGGCAT	GTAATC	103.806	751.945	216.638	373.303	7.24376	1.72317
barcode	AGCGGAGAGCCCTCGGCAT	ACGGTG	2.53185	18.2708	6.07396	7.57976	7.21639	1.24791
barcode	AGCGGAGAGCCCTCGGCAT	GATGAG	2.53185	18.2708	4.0493	4.26362	7.21639	1.05293
barcode	AGCGGAGAGCCCTCGGCAT	GGGTGC	2.53185	18.2708	4.0493	48.321	7.21639	11.9332
barcode	AGCGGAGAGCCCTCGGCAT	TTCGTC	202.548	1461.26	249.032	666.072	7.21438	2.67464
barcode	AGCGGAGAGCCCTCGGCAT	GCCCAA	20.2548	145.354	244.983	173.861	7.17629	0.709685
barcode	AGCGGAGAGCCCTCGGCAT	CTTCGT	12.6593	90.542	22.2712	214.602	7.15224	9.63587
barcode	AGCGGAGAGCCCTCGGCAT	CAGACC	5.0637	36.1356	24.2958	27.0029	7.1362	1.11142
barcode	AGCGGAGAGCCCTCGGCAT	TCCCCG	103.806	738.953	242.958	104.222	7.1186	0.42897
barcode	AGCGGAGAGCCCTCGGCAT	AGTGCG	156.975	1113.3	109.331	170.071	7.09223	1.55556
barcode	AGCGGAGAGCCCTCGGCAT	AGGCGA	2.53185	17.8648	4.0493	18.4757	7.05602	4.56268
barcode	AGCGGAGAGCCCTCGGCAT	GCCAAG	2.53185	17.8648	0	19.8969	7.05602	inf
barcode	AGCGGAGAGCCCTCGGCAT	ACTATT	121.529	856.292	24.2958	165.334	7.046	6.80502
barcode	AGCGGAGAGCCCTCGGCAT	TCTGCG	86.0829	605.779	74.9121	254.396	7.03715	3.39592
barcode	AGCGGAGAGCCCTCGGCAT	TATAAC	230.398	1617.98	398.856	719.13	7.02254	1.80298
barcode	AGCGGAGAGCCCTCGGCAT	TCCCCT	172.166	1205.87	599.297	111.802	7.00414	0.186554
barcode	AGCGGAGAGCCCTCGGCAT	CCCCAC	5.0637	35.3236	10.1233	11.3696	6.97584	1.12312
barcode	AGCGGAGAGCCCTCGGCAT	CTGCCA	58.2326	406.018	242.958	91.9046	6.97235	0.378273
barcode	AGCGGAGAGCCCTCGGCAT	TCACTT	7.59555	52.7823	178.169	110.38	6.94911	0.619524
barcode	AGCGGAGAGCCCTCGGCAT	CTGTTT	270.908	1881.08	570.952	756.081	6.94362	1.32425
barcode	AGCGGAGAGCCCTCGGCAT	CGTCGC	2.53185	17.4588	6.07396	12.3171	6.89566	2.02786
barcode	AGCGGAGAGCCCTCGGCAT	TTAAGT	45.5733	313.446	62.7642	67.7441	6.87784	1.07934
barcode	AGCGGAGAGCCCTCGGCAT	AATTAC	5.0637	34.5115	18.2219	24.6342	6.81547	1.3519
barcode	AGCGGAGAGCCCTCGGCAT	TGCTCG	83.5511	567.207	36.4437	147.805	6.78875	4.05571
barcode	AGCGGAGAGCCCTCGGCAT	GGCAGA	5.0637	34.1055	10.1233	27.0029	6.73529	2.66741
barcode	AGCGGAGAGCCCTCGGCAT	TACATA	45.5733	301.265	265.229	14.2121	6.61057	0.053584
barcode	AGCGGAGAGCCCTCGGCAT	GGTTTC	210.144	1385.74	457.571	255.817	6.59425	0.559076
barcode	AGCGGAGAGCCCTCGGCAT	CGTCCT	2.53185	16.6467	4.0493	30.3191	6.57493	7.48747
barcode	AGCGGAGAGCCCTCGGCAT	CTTCCC	12.6593	83.2337	139.701	128.382	6.57493	0.918979
barcode	AGCGGAGAGCCCTCGGCAT	GTGCAG	2.53185	16.6467	28.3451	61.1118	6.57493	2.15599
barcode	AGCGGAGAGCCCTCGGCAT	TACCCA	103.806	680.892	147.8	130.751	6.55928	0.88465
barcode	AGCGGAGAGCCCTCGGCAT	ATATCA	131.656	858.728	285.476	28.4241	6.5225	0.0995674
barcode	AGCGGAGAGCCCTCGGCAT	ATAGTC	5.0637	32.4814	16.1972	8.52723	6.41456	0.526463
barcode	AGCGGAGAGCCCTCGGCAT	CCTCAT	63.2963	406.018	111.356	9.94844	6.41456	0.0893391
barcode	AGCGGAGAGCCCTCGGCAT	GCTTAG	12.6593	81.2036	14.1726	139.278	6.41456	9.82731
barcode	AGCGGAGAGCCCTCGGCAT	TTAGCT	15.1911	97.4443	12.1479	63.0068	6.41456	5.18663
barcode	AGCGGAGAGCCCTCGGCAT	GTGATG	58.2326	372.725	157.923	34.5827	6.40062	0.218985
barcode	AGCGGAGAGCCCTCGGCAT	TAAAGG	20.2548	129.114	52.641	24.1605	6.37447	0.458968
barcode	AGCGGAGAGCCCTCGGCAT	GACACA	7.59555	48.3161	22.2712	58.7432	6.36111	2.63763
barcode	AGCGGAGAGCCCTCGGCAT	CGGCCT	40.5096	257.009	24.2958	5.21109	6.34441	0.214485
barcode	AGCGGAGAGCCCTCGGCAT	GACTCA	5.0637	32.0754	40.493	178.124	6.33438	4.39889
barcode	AGCGGAGAGCCCTCGGCAT	TGGTAA	5.0637	32.0754	12.1479	15.6333	6.33438	1.28691
barcode	AGCGGAGAGCCCTCGGCAT	CAAGTT	354.459	2237.97	166.021	468.998	6.31376	2.82492
barcode	AGCGGAGAGCCCTCGGCAT	AGGGAT	73.4237	462.048	536.533	594.064	6.29291	1.10723
barcode	AGCGGAGAGCCCTCGGCAT	TGGAAT	227.867	1431.21	629.667	167.702	6.28093	0.266335
barcode	AGCGGAGAGCCCTCGGCAT	GTCGCG	210.144	1315.09	712.678	678.389	6.25806	0.951887
barcode	AGCGGAGAGCCCTCGGCAT	CATGGC	2.53185	15.8347	4.0493	22.7393	6.2542	5.6156
barcode	AGCGGAGAGCCCTCGGCAT	CGTAGT	5.0637	31.6694	4.0493	26.5292	6.2542	6.55154
barcode	AGCGGAGAGCCCTCGGCAT	GGCCTG	2.53185	15.8347	32.3944	18.4757	6.2542	0.570335
barcode	AGCGGAGAGCCCTCGGCAT	CTGATG	65.8281	410.078	259.155	23.213	6.22953	0.0895718
barcode	AGCGGAGAGCCCTCGGCAT	CAGGCG	48.1052	297.611	46.567	54.0058	6.18668	1.15974
barcode	AGCGGAGAGCCCTCGGCAT	GTCAGC	5.0637	31.2634	14.1726	3.31615	6.17402	0.233983
barcode	AGCGGAGAGCCCTCGGCAT	CGGGTA	63.2963	390.589	196.391	250.132	6.17081	1.27364
barcode	AGCGGAGAGCCCTCGGCAT	CTAATC	296.227	1812.46	556.779	674.125	6.11851	1.21076
barcode	AGCGGAGAGCCCTCGGCAT	GAGAAT	113.933	686.982	437.325	174.808	6.02969	0.399722
barcode	AGCGGAGAGCCCTCGGCAT	CAATGT	5.0637	30.4513	6.07396	7.10603	6.01365	1.16992
barcode	AGCGGAGAGCCCTCGGCAT	CCGACT	10.1274	60.9027	14.1726	53.5321	6.01365	3.77716
barcode	AGCGGAGAGCCCTCGGCAT	TCTGTG	20.2548	121.805	22.2712	7.57976	6.01365	0.34034
barcode	AGCGGAGAGCCCTCGGCAT	GCTGAG	83.5511	498.996	58.7149	65.8492	5.97235	1.12151
barcode	AGCGGAGAGCCCTCGGCAT	ATCCGT	124.061	739.359	327.994	189.02	5.95965	0.576293
barcode	AGCGGAGAGCCCTCGGCAT	TATGAA	124.061	738.547	390.758	631.963	5.95311	1.61727
barcode	AGCGGAGAGCCCTCGGCAT	ACTACC	2.53185	15.0227	10.1233	2.36868	5.93347	0.233983
barcode	AGCGGAGAGCCCTCGGCAT	GCGTCT	10.1274	60.0907	6.07396	25.108	5.93347	4.13371
barcode	AGCGGAGAGCCCTCGGCAT	TATAAG	20.2548	120.181	46.567	83.8511	5.93347	1.80066
barcode	AGCGGAGAGCCCTCGGCAT	TTGACC	2.53185	15.0227	10.1233	16.5807	5.93347	1.63788
barcode	AGCGGAGAGCCCTCGGCAT	TCCACA	30.3822	179.054	66.8135	296.558	5.89338	4.4386
barcode	AGCGGAGAGCCCTCGGCAT	TTGGTC	10.1274	59.6846	10.1233	9.94844	5.89338	0.982731
barcode	AGCGGAGAGCCCTCGGCAT	AGCATA	7.59555	44.662	18.2219	38.8463	5.88002	2.13185
barcode	AGCGGAGAGCCCTCGGCAT	TGAATT	164.57	966.323	101.233	135.962	5.87179	1.34307
barcode	AGCGGAGAGCCCTCGGCAT	GTTGCG	116.465	680.892	103.257	385.147	5.84632	3.72997
barcode	AGCGGAGAGCCCTCGGCAT	AGGTCA	30.3822	177.43	50.6163	51.6371	5.83993	1.02017
barcode	AGCGGAGAGCCCTCGGCAT	TTATAC	73.4237	427.943	101.233	64.9017	5.82841	0.641115
barcode	AGCGGAGAGCCCTCGGCAT	GGCAAC	55.7007	322.378	174.12	22.7393	5.78769	0.130595
barcode	AGCGGAGAGCCCTCGGCAT	CGCGAA	55.7007	321.972	435.3	200.864	5.7804	0.461437
barcode	AGCGGAGAGCCCTCGGCAT	GTGATC	372.182	2149.46	437.325	1083.91	5.77529	2.47849
barcode	AGCGGAGAGCCCTCGGCAT	AACCGC	7.59555	43.8499	4.0493	18.0019	5.77311	4.44569
barcode	AGCGGAGAGCCCTCGGCAT	GCATCA	2.53185	14.6166	72.8875	5.68482	5.77311	0.0779945
barcode	AGCGGAGAGCCCTCGGCAT	CGCTTT	35.4459	203.821	2.02465	154.911	5.7502	76.5126
barcode	AGCGGAGAGCCCTCGGCAT	CCCGCA	192.421	1104.37	226.761	622.962	5.73935	2.74722
barcode	AGCGGAGAGCCCTCGGCAT	GTGTGA	7.59555	43.4439	4.0493	5.21109	5.71965	1.28691
barcode	AGCGGAGAGCCCTCGGCAT	ATGTAA	5.0637	28.8273	14.1726	39.32	5.69293	2.77438
barcode	AGCGGAGAGCCCTCGGCAT	CTGGAG	129.124	733.269	220.687	718.656	5.67878	3.25645
barcode	AGCGGAGAGCCCTCGGCAT	GGCGTG	45.5733	258.633	190.317	63.4805	5.67511	0.333551
barcode	AGCGGAGAGCCCTCGGCAT	CCTATA	2.53185	14.2106	4.0493	21.7918	5.61274	5.38162
negative	ATCAGGGCGGGACCCGCTAG	TGAGTT	2.53185	14.2106	2.02465	0	5.61274	0
barcode	AGCGGAGAGCCCTCGGCAT	TACTCT	45.5733	255.385	228.786	186.178	5.60383	0.813766
barcode	AGCGGAGAGCCCTCGGCAT	TAGCCT	45.5733	254.979	93.134	228.814	5.59493	2.45683
barcode	AGCGGAGAGCCCTCGGCAT	CACACA	7.59555	42.2259	26.3205	41.215	5.55929	1.56589
barcode	AGCGGAGAGCCCTCGGCAT	TAAGTG	182.293	1011.39	819.984	550.954	5.54815	0.671908
barcode	AGCGGAGAGCCCTCGGCAT	GATTTG	106.338	586.696	147.8	255.343	5.51729	1.72763
barcode	AGCGGAGAGCCCTCGGCAT	CCGTCG	146.847	807.57	755.195	534.373	5.49938	0.707596
barcode	AGCGGAGAGCCCTCGGCAT	TCTCCT	169.634	927.345	240.934	145.91	5.46674	0.605604
barcode	AGCGGAGAGCCCTCGGCAT	AGAGGC	2.53185	13.8046	2.02465	23.213	5.45238	11.4652
barcode	AGCGGAGAGCCCTCGGCAT	GCACGG	2.53185	13.8046	2.02465	3.31615	5.45238	1.63788
barcode	AGCGGAGAGCCCTCGGCAT	TCACAT	10.1274	55.2184	14.1726	22.7393	5.45238	1.60446
barcode	AGCGGAGAGCCCTCGGCAT	TCGCCG	58.2326	317.506	38.4684	68.2179	5.45238	1.77335
barcode	AGCGGAGAGCCCTCGGCAT	TGAACG	5.0637	27.6092	8.09861	10.4222	5.45238	1.28691
barcode	AGCGGAGAGCCCTCGGCAT	TTTGCG	250.653	1366.25	190.317	530.583	5.45076	2.78789
barcode	AGCGGAGAGCCCTCGGCAT	CGGATT	235.462	1282.61	307.747	114.17	5.44721	0.370987
barcode	AGCGGAGAGCCCTCGGCAT	AAGTGT	22.7867	123.835	91.1093	33.1615	5.43456	0.363974
barcode	AGCGGAGAGCCCTCGGCAT	TCTACC	37.9778	206.257	147.8	33.1615	5.431	0.224368
barcode	AGCGGAGAGCCCTCGGCAT	TCAGAC	73.4237	398.71	289.525	362.881	5.43026	1.25337
barcode	AGCGGAGAGCCCTCGGCAT	CTCTTG	96.2103	522.139	125.528	425.414	5.42706	3.38899
barcode	AGCGGAGAGCCCTCGGCAT	ACCGTC	40.5096	219.25	6.07396	86.6935	5.41229	14.273
barcode	AGCGGAGAGCCCTCGGCAT	CTCTCG	7.59555	41.0078	18.2219	37.8988	5.39893	2.07985
barcode	AGCGGAGAGCCCTCGGCAT	TTTTAC	63.2963	341.461	99.208	240.184	5.39465	2.42101
barcode	AGCGGAGAGCCCTCGGCAT	CCAATC	20.2548	109.219	72.8875	80.0612	5.39224	1.09842
barcode	AGCGGAGAGCCCTCGGCAT	CCGACC	346.864	1864.84	1202.64	745.185	5.37629	0.619623
barcode	AGCGGAGAGCCCTCGGCAT	CAGCAC	10.1274	54.0004	44.5423	44.0574	5.33211	0.989112
barcode	AGCGGAGAGCCCTCGGCAT	CCTACA	50.637	270.002	38.4684	15.6333	5.33211	0.406392
barcode	AGCGGAGAGCCCTCGGCAT	TAGGAC	15.1911	80.7976	76.9368	9.00097	5.31874	0.116992
barcode	AGCGGAGAGCCCTCGGCAT	CAAGAG	362.055	1918.44	773.417	814.351	5.29874	1.05293
barcode	AGCGGAGAGCCCTCGGCAT	CGCTCT	2.53185	13.3986	2.02465	11.8434	5.29202	5.84959
barcode	AGCGGAGAGCCCTCGGCAT	TCTGTA	5.0637	26.7972	10.1233	26.0554	5.29202	2.57382
barcode	AGCGGAGAGCCCTCGGCAT	TCTTGG	2.53185	13.3986	4.0493	8.52723	5.29202	2.10585
barcode	AGCGGAGAGCCCTCGGCAT	GCATTT	35.4459	186.768	303.698	63.0068	5.26911	0.207465
barcode	AGCGGAGAGCCCTCGGCAT	TGCATG	17.723	93.3841	32.3944	164.86	5.26911	5.08914
barcode	AGCGGAGAGCCCTCGGCAT	CCTTCC	108.87	572.485	109.331	426.835	5.25845	3.90406
barcode	AGCGGAGAGCCCTCGGCAT	CTACTT	293.695	1541.65	738.998	1717.76	5.24916	2.32445
barcode	AGCGGAGAGCCCTCGGCAT	GCTCCG	7.59555	39.7898	8.09861	48.321	5.23856	5.96658
barcode	AGCGGAGAGCCCTCGGCAT	CCAAGA	443.074	2318.36	534.508	381.357	5.23245	0.713472
barcode	AGCGGAGAGCCCTCGGCAT	CCTCCC	319.013	1660.21	240.934	785.453	5.2042	3.26004
barcode	AGCGGAGAGCCCTCGGCAT	TTCGCC	35.4459	183.926	176.145	4.26362	5.18892	0.0242052
barcode	AGCGGAGAGCCCTCGGCAT	TATCGC	35.4459	183.114	289.525	55.9008	5.16602	0.193077
barcode	AGCGGAGAGCCCTCGGCAT	TAATGT	2.53185	12.9926	135.652	14.2121	5.13165	0.104769
barcode	AGCGGAGAGCCCTCGGCAT	AAGTTG	63.2963	324.002	103.257	12.3171	5.11882	0.119286
barcode	AGCGGAGAGCCCTCGGCAT	AGTGTT	91.1466	466.515	46.567	16.107	5.11829	0.345889
barcode	AGCGGAGAGCCCTCGGCAT	TCTTAA	10.1274	51.5643	2.02465	2.84241	5.09156	1.4039
barcode	AGCGGAGAGCCCTCGGCAT	GTCGCC	131.656	668.306	70.8628	414.518	5.07614	5.84959
barcode	AGCGGAGAGCCCTCGGCAT	ATACAG	496.243	2517.31	528.434	739.501	5.07274	1.39942
barcode	AGCGGAGAGCCCTCGGCAT	GGATGT	113.933	577.764	113.381	150.174	5.07107	1.32451
barcode	AGCGGAGAGCCCTCGGCAT	GACATA	103.806	526.199	36.4437	9.94844	5.06907	0.272981
barcode	AGCGGAGAGCCCTCGGCAT	TCCAAA	5.0637	25.5791	40.493	16.5807	5.05147	0.409471
barcode	AGCGGAGAGCCCTCGGCAT	TTTCCA	217.739	1099.9	101.233	274.766	5.05147	2.71421
barcode	AGCGGAGAGCCCTCGGCAT	CGTTAC	7.59555	38.1657	12.1479	68.6916	5.02474	5.6546
barcode	AGCGGAGAGCCCTCGGCAT	TTCCAC	12.6593	63.3388	8.09861	42.6362	5.00336	5.26463
barcode	AGCGGAGAGCCCTCGGCAT	AGGACG	154.443	772.246	2.02465	129.33	5.00021	63.8775
barcode	AGCGGAGAGCCCTCGGCAT	CATCTG	372.182	1860.37	585.124	169.597	4.99856	0.289848
barcode	AGCGGAGAGCCCTCGGCAT	CTAAAT	227.867	1132.79	427.202	512.108	4.97129	1.19875
barcode	AGCGGAGAGCCCTCGGCAT	CACGTG	25.3185	125.866	105.282	118.908	4.97129	1.12942
barcode	AGCGGAGAGCCCTCGGCAT	CGCTGC	2.53185	12.5866	0	17.0545	4.97129	inf
barcode	AGCGGAGAGCCCTCGGCAT	GAGGCA	12.6593	62.9328	12.1479	53.5321	4.97129	4.40669
barcode	AGCGGAGAGCCCTCGGCAT	GCAGCT	15.1911	74.7073	111.356	61.5856	4.91783	0.553052
barcode	AGCGGAGAGCCCTCGGCAT	CACTAA	329.141	1615.95	892.872	555.691	4.90961	0.622364
barcode	AGCGGAGAGCCCTCGGCAT	GGTGAC	12.6593	62.1208	8.09861	65.3755	4.90714	8.07243
barcode	AGCGGAGAGCCCTCGGCAT	ATAGTA	45.5733	222.904	147.8	271.45	4.89111	1.83661
barcode	AGCGGAGAGCCCTCGGCAT	GCAGTA	5.0637	24.7671	2.02465	10.8959	4.89111	5.38162
barcode	AGCGGAGAGCCCTCGGCAT	AATTCT	222.803	1073.11	307.747	3.31615	4.81639	0.0107756
barcode	AGCGGAGAGCCCTCGGCAT	AAGGGG	2.53185	12.1805	6.07396	14.2121	4.81092	2.33983
barcode	AGCGGAGAGCCCTCGGCAT	CTTATC	7.59555	36.5416	14.1726	30.7928	4.81092	2.1727
barcode	AGCGGAGAGCCCTCGGCAT	GAAACT	2.53185	12.1805	4.0493	6.15856	4.81092	1.52089
barcode	AGCGGAGAGCCCTCGGCAT	GAAGGA	2.53185	12.1805	12.1479	6.63229	4.81092	0.545961
barcode	AGCGGAGAGCCCTCGGCAT	CTAGCG	93.6785	447.432	137.676	15.6333	4.77625	0.113551
barcode	AGCGGAGAGCCCTCGGCAT	GATGAA	10.1274	48.3161	12.1479	37.8988	4.77083	3.11978
barcode	AGCGGAGAGCCCTCGGCAT	CCCTGG	22.7867	108.407	34.4191	90.0097	4.75747	2.61511
barcode	AGCGGAGAGCCCTCGGCAT	GCATGA	75.9555	361.356	89.0847	96.1682	4.75747	1.07951
barcode	AGCGGAGAGCCCTCGGCAT	TAGTAA	15.1911	72.2712	18.2219	101.379	4.75747	5.56361
barcode	AGCGGAGAGCCCTCGGCAT	GAATCC	50.637	239.551	188.293	106.59	4.73074	0.566089
barcode	AGCGGAGAGCCCTCGGCAT	ATTCCC	131.656	619.583	194.367	350.564	4.70607	1.80362
barcode	AGCGGAGAGCCCTCGGCAT	GATAGT	7.59555	35.7296	24.2958	36.4776	4.70401	1.50139
barcode	AGCGGAGAGCCCTCGGCAT	GAATCT	169.634	797.825	163.997	1280.03	4.70322	7.80523
barcode	AGCGGAGAGCCCTCGGCAT	CTTCCG	351.927	1650.06	467.695	1329.77	4.68863	2.84325
barcode	AGCGGAGAGCCCTCGGCAT	TATCAA	70.8918	331.311	74.9121	238.763	4.67347	3.18723
barcode	AGCGGAGAGCCCTCGGCAT	CTACTA	103.806	484.785	224.736	595.011	4.67012	2.6476
barcode	AGCGGAGAGCCCTCGGCAT	CCATGG	103.806	483.161	101.233	38.3725	4.65447	0.379053
barcode	AGCGGAGAGCCCTCGGCAT	CTTTAT	5.0637	23.549	2.02465	20.8443	4.65056	10.2953
barcode	AGCGGAGAGCCCTCGGCAT	GGTTGC	2.53185	11.7745	4.0493	7.10603	4.65056	1.75488
barcode	AGCGGAGAGCCCTCGGCAT	TGCACG	10.1274	47.0981	4.0493	30.7928	4.65056	7.60446
barcode	AGCGGAGAGCCCTCGGCAT	CTTACC	632.963	2929.83	534.508	382.778	4.62875	0.716131
barcode	AGCGGAGAGCCCTCGGCAT	CAGGTT	12.6593	58.4666	97.1833	172.913	4.61849	1.77925
barcode	AGCGGAGAGCCCTCGGCAT	TGCGTT	134.188	618.771	358.363	62.0593	4.61122	0.173174
barcode	AGCGGAGAGCCCTCGGCAT	CTATTA	7.59555	34.9175	8.09861	26.5292	4.5971	3.27577
barcode	AGCGGAGAGCCCTCGGCAT	TGGAAG	30.3822	139.67	26.3205	88.5885	4.5971	3.36576
barcode	AGCGGAGAGCCCTCGGCAT	ATTGTG	131.656	603.343	48.5917	361.934	4.58271	7.44847
barcode	AGCGGAGAGCCCTCGGCAT	GAAATT	5.0637	23.143	12.1479	26.5292	4.57038	2.18385
barcode	AGCGGAGAGCCCTCGGCAT	GTACAG	521.561	2382.92	1397.01	1085.33	4.56882	0.776893
barcode	AGCGGAGAGCCCTCGGCAT	CACAGT	70.8918	323.19	131.602	189.968	4.55892	1.4435
barcode	AGCGGAGAGCCCTCGGCAT	TCATTT	230.398	1050.37	155.898	114.17	4.55892	0.732338
barcode	AGCGGAGAGCCCTCGGCAT	ACTTCT	7.59555	34.5115	26.3205	28.8978	4.54365	1.09792
barcode	AGCGGAGAGCCCTCGGCAT	TGTCTG	7.59555	34.5115	22.2712	15.6333	4.54365	0.70195
barcode	AGCGGAGAGCCCTCGGCAT	GTCGCT	139.252	631.764	404.93	330.193	4.53685	0.815432
barcode	AGCGGAGAGCCCTCGGCAT	GCTTTA	73.4237	332.935	161.972	326.877	4.53443	2.01811
barcode	AGCGGAGAGCCCTCGGCAT	GGCCGA	156.975	710.531	554.755	116.065	4.52641	0.209219
barcode	AGCGGAGAGCCCTCGGCAT	GCCTCT	124.061	557.869	62.7642	210.338	4.49674	3.35125
negative	ACACCATGCGATTTATTCGG	GAGCCA	389.905	1751.16	512.237	2.36868	4.49124	0.00462418
barcode	AGCGGAGAGCCCTCGGCAT	AAGATT	30.3822	136.422	26.3205	1.89494	4.4902	0.0719949
barcode	AGCGGAGAGCCCTCGGCAT	ACCGGC	2.53185	11.3685	8.09861	9.94844	4.4902	1.22841
barcode	AGCGGAGAGCCCTCGGCAT	ATATGG	2.53185	11.3685	4.0493	4.26362	4.4902	1.05293
barcode	AGCGGAGAGCCCTCGGCAT	CAGACT	27.8504	125.054	234.86	82.9037	4.4902	0.352992
barcode	AGCGGAGAGCCCTCGGCAT	CCATTG	93.6785	420.635	222.712	128.382	4.4902	0.57645
barcode	AGCGGAGAGCCCTCGGCAT	GTCTGC	12.6593	56.8425	28.3451	38.3725	4.4902	1.35376
barcode	AGCGGAGAGCCCTCGGCAT	GAACTG	245.59	1102.34	396.832	472.314	4.48854	1.19021
barcode	AGCGGAGAGCCCTCGGCAT	ATAATG	111.401	496.56	439.35	337.773	4.45739	0.768803
barcode	AGCGGAGAGCCCTCGGCAT	TCAACC	293.695	1299.66	163.997	162.965	4.42522	0.993708
barcode	AGCGGAGAGCCCTCGGCAT	TTGCTC	103.806	457.988	70.8628	9.94844	4.41197	0.14039
barcode	AGCGGAGAGCCCTCGGCAT	AACAGG	5.0637	22.331	8.09861	23.6868	4.41001	2.92479
barcode	AGCGGAGAGCCCTCGGCAT	GAGAGA	81.0192	356.078	157.923	38.3725	4.39498	0.242983
barcode	AGCGGAGAGCCCTCGGCAT	AGCCGT	7.59555	33.2935	18.2219	14.6858	4.38329	0.805943
barcode	AGCGGAGAGCCCTCGGCAT	GATCCG	481.052	2097.89	583.1	1229.34	4.36106	2.10829
barcode	AGCGGAGAGCCCTCGGCAT	AGGTTA	5.0637	21.925	6.07396	3.31615	4.32983	0.545961
barcode	AGCGGAGAGCCCTCGGCAT	CTCGTT	2.53185	10.9625	0	8.52723	4.32983	inf
barcode	AGCGGAGAGCCCTCGGCAT	GACTTA	2.53185	10.9625	16.1972	21.7918	4.32983	1.34541
barcode	AGCGGAGAGCCCTCGGCAT	GCACAT	2.53185	10.9625	6.07396	12.7908	4.32983	2.10585
barcode	AGCGGAGAGCCCTCGGCAT	GGTGTT	2.53185	10.9625	4.0493	1.89494	4.32983	0.467967
barcode	AGCGGAGAGCCCTCGGCAT	ACCGAT	192.421	831.119	421.128	10.8959	4.31928	0.0258732
barcode	AGCGGAGAGCCCTCGGCAT	GCGGCA	250.653	1080.82	544.631	901.518	4.31201	1.65528
barcode	AGCGGAGAGCCCTCGGCAT	GGGAAT	124.061	534.726	253.082	34.1089	4.31019	0.134774
barcode	AGCGGAGAGCCCTCGGCAT	TGAAGC	313.949	1352.04	242.958	310.77	4.30655	1.27911
barcode	AGCGGAGAGCCCTCGGCAT	TTGTCG	27.8504	119.369	46.567	66.7967	4.2861	1.43442
barcode	AGCGGAGAGCCCTCGGCAT	CCTATT	217.739	932.623	83.0107	90.4834	4.28321	1.09002
barcode	AGCGGAGAGCCCTCGGCAT	CGGGCA	93.6785	400.74	153.874	138.804	4.27782	0.902068
barcode	AGCGGAGAGCCCTCGGCAT	TATAGA	136.72	584.26	56.6903	265.292	4.27341	4.67967
barcode	AGCGGAGAGCCCTCGGCAT	TTGATA	192.421	821.374	332.043	443.89	4.26864	1.33684
barcode	AGCGGAGAGCCCTCGGCAT	TCTAGG	73.4237	313.04	168.046	686.442	4.26347	4.08484
barcode	AGCGGAGAGCCCTCGGCAT	GGGTTC	5.0637	21.519	16.1972	9.94844	4.24965	0.614207
barcode	AGCGGAGAGCCCTCGGCAT	TTCCTC	167.102	710.125	340.142	624.383	4.24965	1.83566
barcode	AGCGGAGAGCCCTCGGCAT	TATTCC	63.2963	268.784	214.613	50.6897	4.24644	0.236191
barcode	AGCGGAGAGCCCTCGGCAT	GTACGT	129.124	548.124	99.208	130.277	4.24493	1.31317
barcode	AGCGGAGAGCCCTCGGCAT	CGATCT	43.0415	182.302	58.7149	39.32	4.2355	0.669677
barcode	AGCGGAGAGCCCTCGGCAT	CCGCTT	93.6785	395.868	192.342	14.6858	4.22581	0.0763525
barcode	AGCGGAGAGCCCTCGGCAT	TCGTTT	124.061	524.169	91.1093	31.7403	4.2251	0.348375
barcode	AGCGGAGAGCCCTCGGCAT	GTTCTA	65.8281	278.122	54.6656	31.2665	4.22498	0.57196
barcode	AGCGGAGAGCCCTCGGCAT	TCGCGT	245.59	1026.01	289.525	240.657	4.17773	0.831214
barcode	AGCGGAGAGCCCTCGGCAT	GTGCCA	5.0637	21.1129	89.0847	166.755	4.16947	1.87187
barcode	AGCGGAGAGCCCTCGGCAT	CCGTAA	164.57	685.764	172.095	398.411	4.167	2.31506
barcode	AGCGGAGAGCCCTCGGCAT	TAACAC	83.5511	347.957	174.12	277.609	4.16461	1.59435
negative	AGCATATCGTGACCAAAGAT	TACTAC	43.0415	179.054	151.849	0.473735	4.16003	0.00311978
barcode	AGCGGAGAGCCCTCGGCAT	TCAACA	197.484	816.502	429.226	969.262	4.13452	2.25816
barcode	AGCGGAGAGCCCTCGGCAT	GGTGGC	68.36	282.589	449.473	52.5846	4.13383	0.116992
barcode	AGCGGAGAGCCCTCGGCAT	TAGATG	40.5096	166.467	4.0493	45.0048	4.10933	11.1142
barcode	AGCGGAGAGCCCTCGGCAT	TCCCAC	182.293	748.697	451.497	346.3	4.1071	0.767004
barcode	AGCGGAGAGCCCTCGGCAT	CATGTA	225.335	912.322	198.416	487.473	4.04874	2.45683
barcode	AGCGGAGAGCCCTCGGCAT	GCTGGC	159.507	642.726	184.243	103.274	4.02947	0.560532
barcode	AGCGGAGAGCCCTCGGCAT	GCTACA	486.115	1958.22	510.212	1230.76	4.02831	2.41226
barcode	AGCGGAGAGCCCTCGGCAT	GATCGA	68.36	275.28	121.479	52.5846	4.02692	0.432869
barcode	AGCGGAGAGCCCTCGGCAT	TAAACA	182.293	733.675	119.454	436.784	4.02469	3.65649
barcode	AGCGGAGAGCCCTCGGCAT	GTTCGA	144.315	579.388	172.095	249.185	4.01473	1.44794
barcode	AGCGGAGAGCCCTCGGCAT	AGCATC	2.53185	10.1504	6.07396	7.10603	4.0091	1.16992
barcode	AGCGGAGAGCCCTCGGCAT	CGCGCC	2.53185	10.1504	14.1726	10.8959	4.0091	0.768803
barcode	AGCGGAGAGCCCTCGGCAT	CGCGCG	2.53185	10.1504	4.0493	7.57976	4.0091	1.87187
barcode	AGCGGAGAGCCCTCGGCAT	CTTCGC	5.0637	20.3009	6.07396	8.52723	4.0091	1.4039
barcode	AGCGGAGAGCCCTCGGCAT	GCCTGT	55.7007	223.31	249.032	54.9533	4.0091	0.220667
barcode	AGCGGAGAGCCCTCGGCAT	GCGCGA	2.53185	10.1504	20.2465	18.9494	4.0091	0.935934
barcode	AGCGGAGAGCCCTCGGCAT	AGAACG	205.08	819.75	378.61	334.931	3.99722	0.884633
barcode	AGCGGAGAGCCCTCGGCAT	GGCCTA	202.548	808.788	285.476	272.871	3.99307	0.955847
barcode	AGCGGAGAGCCCTCGGCAT	TAATCG	356.991	1419.84	811.886	803.455	3.97726	0.989616
barcode	AGCGGAGAGCCCTCGGCAT	TAAAGC	12.6593	50.3462	24.2958	10.8959	3.97703	0.448468
barcode	AGCGGAGAGCCCTCGGCAT	ACACAT	227.867	904.608	334.068	814.825	3.9699	2.4391
barcode	AGCGGAGAGCCCTCGGCAT	CGTGAA	10.1274	40.1958	8.09861	3.31615	3.96901	0.409471
barcode	AGCGGAGAGCCCTCGGCAT	TGTGTC	187.357	743.013	109.331	326.404	3.96576	2.98546
barcode	AGCGGAGAGCCCTCGGCAT	GTTCTT	91.1466	359.326	149.824	35.0564	3.94228	0.233983
barcode	AGCGGAGAGCCCTCGGCAT	GACAGG	253.185	986.624	360.388	446.259	3.89685	1.23827
barcode	AGCGGAGAGCCCTCGGCAT	AGTGCA	129.124	502.65	42.5177	112.275	3.89276	2.64067
barcode	AGCGGAGAGCCCTCGGCAT	CATCAT	296.227	1151.87	479.843	580.326	3.88849	1.20941
barcode	AGCGGAGAGCCCTCGGCAT	AGCCGG	83.5511	324.814	236.884	13.2646	3.88761	0.055996
barcode	AGCGGAGAGCCCTCGGCAT	CCCCTC	331.672	1286.27	459.596	345.827	3.87812	0.752458
barcode	AGCGGAGAGCCCTCGGCAT	CACAGA	126.593	489.658	131.602	32.214	3.86798	0.244783
barcode	AGCGGAGAGCCCTCGGCAT	TGACCC	592.453	2286.29	461.621	173.387	3.85902	0.375605
barcode	AGCGGAGAGCCCTCGGCAT	ATGTCC	2.53185	9.74443	2.02465	4.26362	3.84874	2.10585
barcode	AGCGGAGAGCCCTCGGCAT	CACCTC	250.653	964.699	214.613	334.931	3.84874	1.56063
barcode	AGCGGAGAGCCCTCGGCAT	CGCCCG	5.0637	19.4889	8.09861	13.7383	3.84874	1.69638
barcode	AGCGGAGAGCCCTCGGCAT	GACGCG	2.53185	9.74443	10.1233	1.89494	3.84874	0.187187
barcode	AGCGGAGAGCCCTCGGCAT	TCCATG	2.53185	9.74443	8.09861	11.8434	3.84874	1.4624
barcode	AGCGGAGAGCCCTCGGCAT	TCGTAA	2.53185	9.74443	10.1233	25.108	3.84874	2.48022
barcode	AGCGGAGAGCCCTCGGCAT	AGCACT	205.08	784.833	139.701	144.489	3.82696	1.03427
barcode	AGCGGAGAGCCCTCGGCAT	AGCGTC	83.5511	319.536	85.0354	2.36868	3.82444	0.0278552
barcode	AGCGGAGAGCCCTCGGCAT	CGCCGT	32.9141	125.46	131.602	14.6858	3.81173	0.111592
barcode	AGCGGAGAGCCCTCGGCAT	TCGCTG	232.93	887.555	103.257	234.499	3.81039	2.27102
barcode	AGCGGAGAGCCCTCGGCAT	GCTCCC	177.23	675.208	178.169	45.4786	3.80979	0.255255
barcode	AGCGGAGAGCCCTCGGCAT	CTCTGC	68.36	259.852	10.1233	64.428	3.80122	6.36435
barcode	AGCGGAGAGCCCTCGGCAT	AGTCAG	121.529	461.236	131.602	35.0564	3.79528	0.266381
barcode	AGCGGAGAGCCCTCGGCAT	CGGTTA	7.59555	28.8273	14.1726	33.1615	3.79528	2.33983
barcode	AGCGGAGAGCCCTCGGCAT	TTACTC	70.8918	268.378	220.687	283.767	3.78574	1.28584
barcode	AGCGGAGAGCCCTCGGCAT	TCGATA	12.6593	47.9101	18.2219	47.3735	3.78459	2.59982
barcode	AGCGGAGAGCCCTCGGCAT	CCCTCT	235.462	888.367	421.128	193.284	3.77287	0.458968
barcode	AGCGGAGAGCCCTCGGCAT	GCACCA	5.0637	19.0828	20.2465	43.1099	3.76856	2.12925
barcode	AGCGGAGAGCCCTCGGCAT	GTAGTT	311.418	1169.74	236.884	895.833	3.75617	3.78173
barcode	AGCGGAGAGCCCTCGGCAT	CCCTGA	88.6148	331.717	174.12	122.224	3.74336	0.70195
barcode	AGCGGAGAGCCCTCGGCAT	CCATCG	7.59555	28.4213	68.8382	25.108	3.74183	0.364739
barcode	AGCGGAGAGCCCTCGGCAT	CTCTAC	129.124	483.161	166.021	214.602	3.74183	1.29262
barcode	AGCGGAGAGCCCTCGGCAT	TAGGTC	7.59555	28.4213	16.1972	47.3735	3.74183	2.92479
barcode	AGCGGAGAGCCCTCGGCAT	GACCCT	129.124	481.943	267.254	117.013	3.7324	0.437833
barcode	AGCGGAGAGCCCTCGGCAT	AACATG	118.997	442.56	161.972	3.78988	3.71908	0.0233983
barcode	AGCGGAGAGCCCTCGGCAT	GCGCTC	205.08	762.502	168.046	335.405	3.71807	1.99591
barcode	AGCGGAGAGCCCTCGGCAT	TGGGCA	32.9141	121.805	220.687	154.438	3.70071	0.699804
barcode	AGCGGAGAGCCCTCGGCAT	AGTGTC	2.53185	9.33841	4.0493	8.0535	3.68837	1.98886
barcode	AGCGGAGAGCCCTCGGCAT	ATGCCA	5.0637	18.6768	10.1233	39.32	3.68837	3.88413
barcode	AGCGGAGAGCCCTCGGCAT	CCGTAT	2.53185	9.33841	16.1972	9.94844	3.68837	0.614207
barcode	AGCGGAGAGCCCTCGGCAT	CCTCAC	5.0637	18.6768	6.07396	6.15856	3.68837	1.01393
barcode	AGCGGAGAGCCCTCGGCAT	CGGGGA	2.53185	9.33841	2.02465	4.26362	3.68837	2.10585
barcode	AGCGGAGAGCCCTCGGCAT	CTCATT	2.53185	9.33841	16.1972	13.2646	3.68837	0.818942
barcode	AGCGGAGAGCCCTCGGCAT	GAGTCA	2.53185	9.33841	6.07396	15.6333	3.68837	2.57382
barcode	AGCGGAGAGCCCTCGGCAT	GCGATC	2.53185	9.33841	8.09861	5.21109	3.68837	0.643455
barcode	AGCGGAGAGCCCTCGGCAT	GCTAAC	2.53185	9.33841	0	7.57976	3.68837	inf
barcode	AGCGGAGAGCCCTCGGCAT	GGCAAA	2.53185	9.33841	22.2712	6.15856	3.68837	0.276526
barcode	AGCGGAGAGCCCTCGGCAT	TCCAAG	5.0637	18.6768	8.09861	0.94747	3.68837	0.116992
barcode	AGCGGAGAGCCCTCGGCAT	GTCCAT	159.507	587.102	498.064	167.702	3.68074	0.336708
barcode	AGCGGAGAGCCCTCGGCAT	CCGCAG	151.911	557.869	76.9368	9.00097	3.67234	0.116992
barcode	AGCGGAGAGCCCTCGGCAT	AGGTAA	124.061	452.71	439.35	178.124	3.6491	0.405428
barcode	AGCGGAGAGCCCTCGGCAT	GATTTC	184.825	674.396	222.712	288.031	3.64883	1.29329
barcode	AGCGGAGAGCCCTCGGCAT	TCCATT	172.166	627.298	267.254	215.076	3.64357	0.804761
barcode	AGCGGAGAGCCCTCGGCAT	TTATCG	232.93	846.954	374.561	195.179	3.63608	0.521088
barcode	AGCGGAGAGCCCTCGGCAT	CAAGTC	7.59555	27.6092	16.1972	48.7947	3.63492	3.01254
barcode	AGCGGAGAGCCCTCGGCAT	TTTGAT	212.675	771.028	52.641	335.405	3.62537	6.37155
barcode	AGCGGAGAGCCCTCGGCAT	GTGTCA	177.23	641.914	137.676	247.29	3.62194	1.79617
barcode	AGCGGAGAGCCCTCGGCAT	GATGCG	587.389	2121.44	749.121	755.608	3.61165	1.00866
barcode	AGCGGAGAGCCCTCGGCAT	TTTATG	10.1274	36.5416	16.1972	61.5856	3.60819	3.80223
barcode	AGCGGAGAGCCCTCGGCAT	GGGAGA	174.698	629.328	352.289	125.066	3.60238	0.355009
barcode	AGCGGAGAGCCCTCGGCAT	CGGCGA	78.4874	282.183	107.307	133.12	3.59526	1.24055
barcode	AGCGGAGAGCCCTCGGCAT	AATGGT	86.0829	309.386	68.8382	218.392	3.59404	3.17254
barcode	AGCGGAGAGCCCTCGGCAT	TGTATG	27.8504	99.8804	44.5423	17.0545	3.58632	0.382882
barcode	AGCGGAGAGCCCTCGGCAT	CACTGT	22.7867	81.6096	10.1233	16.5807	3.58147	1.63788
barcode	AGCGGAGAGCCCTCGGCAT	GATCAT	7.59555	27.2032	0	6.63229	3.58147	inf
barcode	AGCGGAGAGCCCTCGGCAT	CGTGCC	139.252	497.778	186.268	675.546	3.57466	3.62674
barcode	AGCGGAGAGCCCTCGGCAT	TCGAAA	25.3185	90.136	26.3205	357.196	3.56008	13.571
barcode	AGCGGAGAGCCCTCGGCAT	TCGACT	387.373	1378.43	514.262	908.15	3.55841	1.76593
barcode	AGCGGAGAGCCCTCGGCAT	TGGGCG	217.739	773.058	263.205	233.551	3.55039	0.887337
barcode	AGCGGAGAGCCCTCGGCAT	ACCCGA	448.138	1589.56	674.209	442.469	3.54704	0.656278
barcode	AGCGGAGAGCCCTCGGCAT	CGGGGC	217.739	772.246	417.078	51.6371	3.54666	0.123807
barcode	AGCGGAGAGCCCTCGGCAT	CACGAG	5.0637	17.8648	10.1233	37.8988	3.52801	3.74374
barcode	AGCGGAGAGCCCTCGGCAT	CCGGTC	2.53185	8.9324	16.1972	12.7908	3.52801	0.789694
barcode	AGCGGAGAGCCCTCGGCAT	GACGCT	2.53185	8.9324	8.09861	11.3696	3.52801	1.4039
barcode	AGCGGAGAGCCCTCGGCAT	GAGTAC	2.53185	8.9324	16.1972	6.15856	3.52801	0.380223
barcode	AGCGGAGAGCCCTCGGCAT	TACGAC	15.1911	53.5944	91.1093	32.6877	3.52801	0.358775
barcode	AGCGGAGAGCCCTCGGCAT	TGATGT	288.631	1016.67	263.205	865.04	3.52238	3.28657
barcode	AGCGGAGAGCCCTCGGCAT	TGTGTT	230.398	810.818	301.673	268.134	3.5192	0.888823
barcode	AGCGGAGAGCCCTCGGCAT	TTAACG	250.653	881.465	546.656	215.076	3.51667	0.393439
barcode	AGCGGAGAGCCCTCGGCAT	GTTTGT	20.2548	71.0531	123.504	18.9494	3.50797	0.153432
barcode	AGCGGAGAGCCCTCGGCAT	TGCACC	129.124	452.71	370.511	509.739	3.506	1.37577
barcode	AGCGGAGAGCCCTCGGCAT	CATCCT	324.077	1133.6	487.941	458.576	3.49794	0.939817
barcode	AGCGGAGAGCCCTCGGCAT	ACAGTG	58.2326	203.415	62.7642	56.8482	3.49315	0.905743
barcode	AGCGGAGAGCCCTCGGCAT	CCCATC	283.567	989.06	218.662	264.344	3.48792	1.20891
barcode	AGCGGAGAGCCCTCGGCAT	CTGACT	227.867	793.359	502.114	419.256	3.48168	0.834981
barcode	AGCGGAGAGCCCTCGGCAT	ATACCC	86.0829	299.235	38.4684	403.149	3.47613	10.48
barcode	AGCGGAGAGCCCTCGGCAT	CCTCGA	15.1911	52.7823	28.3451	115.118	3.47456	4.06128
barcode	AGCGGAGAGCCCTCGGCAT	TGTCCC	91.1466	315.882	143.75	81.9562	3.46565	0.570129
barcode	AGCGGAGAGCCCTCGGCAT	GTCCCT	12.6593	43.8499	12.1479	44.0574	3.46386	3.62674
barcode	AGCGGAGAGCCCTCGGCAT	CATAAC	83.5511	288.273	267.254	53.0583	3.45026	0.198531
barcode	AGCGGAGAGCCCTCGGCAT	AACTTG	169.634	585.072	115.405	0.473735	3.44903	0.00410497
barcode	AGCGGAGAGCCCTCGGCAT	GGGACA	524.093	1799.07	534.508	1235.03	3.43272	2.31059
barcode	AGCGGAGAGCCCTCGGCAT	CTCACC	189.889	651.659	244.983	335.878	3.43179	1.37103
barcode	AGCGGAGAGCCCTCGGCAT	CAGTAA	86.0829	295.175	46.567	175.756	3.42896	3.77426
barcode	AGCGGAGAGCCCTCGGCAT	CAGTTG	7.59555	25.9852	32.3944	16.107	3.4211	0.497215
barcode	AGCGGAGAGCCCTCGGCAT	CCATTC	129.124	440.936	95.1587	81.4825	3.41481	0.85628
barcode	AGCGGAGAGCCCTCGGCAT	TGTAGG	88.6148	302.077	163.997	43.1099	3.40888	0.26287
barcode	AGCGGAGAGCCCTCGGCAT	TTCACT	858.297	2921.71	1202.64	1023.27	3.40407	0.850849
barcode	AGCGGAGAGCCCTCGGCAT	TTACAA	245.59	830.713	212.588	82.9037	3.38253	0.389972
barcode	AGCGGAGAGCCCTCGGCAT	AGCTAG	5.0637	17.0528	0	9.4747	3.36765	inf
barcode	AGCGGAGAGCCCTCGGCAT	CCGCCC	10.1274	34.1055	34.4191	6.15856	3.36765	0.178929
barcode	AGCGGAGAGCCCTCGGCAT	CTTACT	7.59555	25.5791	8.09861	35.5301	3.36765	4.38719
barcode	AGCGGAGAGCCCTCGGCAT	TAAGAC	2.53185	8.52638	8.09861	27.4766	3.36765	3.39276
barcode	AGCGGAGAGCCCTCGGCAT	TAAGCA	5.0637	17.0528	8.09861	34.1089	3.36765	4.2117
barcode	AGCGGAGAGCCCTCGGCAT	TTCATG	149.379	503.056	64.7889	570.377	3.36765	8.80363
barcode	AGCGGAGAGCCCTCGGCAT	AAGCGT	126.593	423.071	208.539	90.4834	3.34199	0.433892
barcode	AGCGGAGAGCCCTCGGCAT	ATCACC	346.864	1159.18	374.561	268.608	3.34189	0.717128
barcode	AGCGGAGAGCCCTCGGCAT	TATGTA	306.354	1020.73	779.491	994.844	3.33186	1.27627
barcode	AGCGGAGAGCCCTCGGCAT	GCCAAT	78.4874	261.476	0	3.78988	3.33144	inf
barcode	AGCGGAGAGCCCTCGGCAT	CATGGA	493.711	1643.15	469.719	423.519	3.32817	0.901643
barcode	AGCGGAGAGCCCTCGGCAT	GGACCT	32.9141	109.219	129.578	62.0593	3.3183	0.478935
barcode	AGCGGAGAGCCCTCGGCAT	CGGCTT	63.2963	209.911	101.233	110.854	3.31633	1.09504
barcode	AGCGGAGAGCCCTCGGCAT	CCACGA	91.1466	302.077	232.835	160.596	3.31419	0.689743
barcode	AGCGGAGAGCCCTCGGCAT	CTTATA	7.59555	25.1731	72.8875	162.491	3.31419	2.22934
barcode	AGCGGAGAGCCCTCGGCAT	GACCAC	12.6593	41.8199	16.1972	48.321	3.3035	2.98329
barcode	AGCGGAGAGCCCTCGGCAT	GGATGA	941.848	3106.85	1214.79	2736.77	3.29867	2.25287
barcode	AGCGGAGAGCCCTCGGCAT	CGCTCA	86.0829	283.807	76.9368	159.649	3.2969	2.07506
barcode	AGCGGAGAGCCCTCGGCAT	GCCTCA	432.946	1426.75	350.265	773.61	3.29544	2.20864
barcode	AGCGGAGAGCCCTCGGCAT	GCGCCC	126.593	415.356	133.627	51.6371	3.28105	0.386427
barcode	AGCGGAGAGCCCTCGGCAT	TTATCA	519.029	1701.22	259.155	485.579	3.27769	1.8737
barcode	AGCGGAGAGCCCTCGGCAT	ACAGGC	278.504	912.728	378.61	449.101	3.27726	1.18618
barcode	AGCGGAGAGCCCTCGGCAT	ATCAAA	101.274	331.311	228.786	449.101	3.27143	1.96298
barcode	AGCGGAGAGCCCTCGGCAT	ATCCGG	12.6593	41.4138	6.07396	41.6887	3.27143	6.86352
barcode	AGCGGAGAGCCCTCGGCAT	ATGCCC	12.6593	41.4138	8.09861	47.3735	3.27143	5.84959
barcode	AGCGGAGAGCCCTCGGCAT	GTTCCC	7.59555	24.7671	6.07396	2.84241	3.26074	0.467967
barcode	AGCGGAGAGCCCTCGGCAT	CGTGCA	220.271	717.84	309.772	501.212	3.25889	1.618
barcode	AGCGGAGAGCCCTCGGCAT	CCATAC	126.593	411.296	263.205	155.859	3.24898	0.592158
barcode	AGCGGAGAGCCCTCGGCAT	GACCGT	192.421	624.862	202.465	262.923	3.24737	1.29861
barcode	AGCGGAGAGCCCTCGGCAT	GATCCT	610.176	1976.5	892.872	904.36	3.23922	1.01287
barcode	AGCGGAGAGCCCTCGGCAT	CCCCTA	202.548	655.719	32.3944	44.5311	3.23735	1.37465
barcode	AGCGGAGAGCCCTCGGCAT	GTGCTC	235.462	760.066	196.391	78.1663	3.22797	0.398013
barcode	AGCGGAGAGCCCTCGGCAT	CAACAA	367.118	1182.73	417.078	1017.58	3.22166	2.43979
barcode	AGCGGAGAGCCCTCGGCAT	CAACCG	622.835	2006.13	1050.79	439.626	3.22097	0.418375
barcode	AGCGGAGAGCCCTCGGCAT	ACGACT	2.53185	8.12036	8.09861	15.6333	3.20728	1.93036
barcode	AGCGGAGAGCCCTCGGCAT	ATTAGA	2.53185	8.12036	2.02465	0.94747	3.20728	0.467967
barcode	AGCGGAGAGCCCTCGGCAT	CGAATC	12.6593	40.6018	16.1972	41.215	3.20728	2.54457
barcode	AGCGGAGAGCCCTCGGCAT	CGCACT	111.401	357.296	60.7396	159.175	3.20728	2.62062
barcode	AGCGGAGAGCCCTCGGCAT	GCCCGG	2.53185	8.12036	97.1833	4.26362	3.20728	0.0438719
barcode	AGCGGAGAGCCCTCGGCAT	GGGGGG	2.53185	8.12036	6.07396	6.63229	3.20728	1.09192
barcode	AGCGGAGAGCCCTCGGCAT	GTTACT	5.0637	16.2407	4.0493	5.21109	3.20728	1.28691
barcode	AGCGGAGAGCCCTCGGCAT	TCCAAT	2.53185	8.12036	10.1233	7.57976	3.20728	0.748747
barcode	AGCGGAGAGCCCTCGGCAT	TCTGTT	2.53185	8.12036	2.02465	8.52723	3.20728	4.2117
barcode	AGCGGAGAGCCCTCGGCAT	TGAGGC	5.0637	16.2407	6.07396	5.21109	3.20728	0.857939
barcode	AGCGGAGAGCCCTCGGCAT	TGGATT	2.53185	8.12036	8.09861	9.4747	3.20728	1.16992
barcode	AGCGGAGAGCCCTCGGCAT	TTCCCG	5.0637	16.2407	6.07396	17.0545	3.20728	2.8078
barcode	AGCGGAGAGCCCTCGGCAT	TTCCTG	7.59555	24.3611	18.2219	11.3696	3.20728	0.623956
barcode	AGCGGAGAGCCCTCGGCAT	GGGTTG	443.074	1417.81	510.212	36.4776	3.19995	0.071495
barcode	AGCGGAGAGCCCTCGGCAT	ATATTC	55.7007	177.836	204.49	40.7412	3.1927	0.199233
barcode	AGCGGAGAGCCCTCGGCAT	CCCCGA	25.3185	80.7976	20.2465	9.00097	3.19125	0.444569
barcode	AGCGGAGAGCCCTCGGCAT	CATCAA	255.717	815.284	267.254	950.313	3.18823	3.55584
barcode	AGCGGAGAGCCCTCGGCAT	GCCTAG	60.7644	193.265	394.807	95.2208	3.18055	0.241183
barcode	AGCGGAGAGCCCTCGGCAT	CGCCGC	425.351	1350.01	564.878	1490.84	3.17387	2.63923
barcode	AGCGGAGAGCCCTCGGCAT	TAACTT	146.847	465.703	212.588	279.504	3.17134	1.31476
barcode	AGCGGAGAGCCCTCGGCAT	ACGCGC	73.4237	232.648	48.5917	4.73735	3.16857	0.0974931
barcode	AGCGGAGAGCCCTCGGCAT	CACCGC	20.2548	64.1508	12.1479	15.1595	3.16719	1.24791
barcode	AGCGGAGAGCCCTCGGCAT	ACTTCA	7.59555	23.9551	6.07396	27.9504	3.15383	4.60168
barcode	AGCGGAGAGCCCTCGGCAT	TGTTTG	475.988	1498.61	921.217	987.738	3.14843	1.07221
barcode	AGCGGAGAGCCCTCGGCAT	CTGTTC	182.293	573.703	366.462	387.515	3.14715	1.05745
barcode	AGCGGAGAGCCCTCGGCAT	ATCGTT	230.398	724.336	360.388	534.847	3.14384	1.48409
barcode	AGCGGAGAGCCCTCGGCAT	CCGGCC	43.0415	135.204	125.528	13.2646	3.14125	0.10567
barcode	AGCGGAGAGCCCTCGGCAT	TAAATT	5.0637	15.8347	4.0493	16.107	3.1271	3.97772
barcode	AGCGGAGAGCCCTCGGCAT	AGCGCA	70.8918	220.468	117.43	162.965	3.10992	1.38776
barcode	AGCGGAGAGCCCTCGGCAT	GATCGC	167.102	519.297	151.849	297.979	3.10766	1.96234
barcode	AGCGGAGAGCCCTCGGCAT	CCCATT	658.281	2042.68	773.417	1300.4	3.10305	1.68137
barcode	AGCGGAGAGCCCTCGGCAT	CGACAC	10.1274	31.2634	6.07396	18.4757	3.08701	3.04179
barcode	AGCGGAGAGCCCTCGGCAT	GCTGAT	283.567	874.969	216.638	315.034	3.08558	1.4542
barcode	AGCGGAGAGCCCTCGGCAT	CAGTAC	25.3185	77.9555	24.2958	107.064	3.07899	4.40669
barcode	AGCGGAGAGCCCTCGGCAT	TACTTT	253.185	779.149	236.884	846.091	3.07739	3.57175
barcode	AGCGGAGAGCCCTCGGCAT	CGCAAT	134.188	412.514	111.356	30.3191	3.07415	0.272272
barcode	AGCGGAGAGCCCTCGGCAT	CCATCA	15.1911	46.6921	54.6656	100.906	3.07365	1.84587
barcode	AGCGGAGAGCCCTCGGCAT	CTTAGT	415.224	1274.9	838.206	1085.33	3.07039	1.29482
barcode	AGCGGAGAGCCCTCGGCAT	CCTAAC	701.323	2153.11	621.568	1847.57	3.07008	2.97243
barcode	AGCGGAGAGCCCTCGGCAT	TCACGG	417.755	1279.36	714.702	664.177	3.06247	0.929306
barcode	AGCGGAGAGCCCTCGGCAT	TCATGA	35.4459	108.407	111.356	5.68482	3.05837	0.0510509
barcode	AGCGGAGAGCCCTCGGCAT	CATCTC	243.058	740.983	323.944	380.409	3.04859	1.1743
barcode	AGCGGAGAGCCCTCGGCAT	TCTTCA	354.459	1080.41	514.262	298.453	3.04806	0.580353
barcode	AGCGGAGAGCCCTCGGCAT	CGCCAC	2.53185	7.71434	8.09861	3.31615	3.04692	0.409471
barcode	AGCGGAGAGCCCTCGGCAT	CTACGG	2.53185	7.71434	10.1233	7.10603	3.04692	0.70195
barcode	AGCGGAGAGCCCTCGGCAT	CTCGTC	2.53185	7.71434	0	3.31615	3.04692	inf
barcode	AGCGGAGAGCCCTCGGCAT	GCTCTC	2.53185	7.71434	2.02465	5.21109	3.04692	2.57382
barcode	AGCGGAGAGCCCTCGGCAT	GTCCCG	2.53185	7.71434	10.1233	8.0535	3.04692	0.795544
barcode	AGCGGAGAGCCCTCGGCAT	TGGCCT	2.53185	7.71434	0	5.21109	3.04692	inf
barcode	AGCGGAGAGCCCTCGGCAT	TGGGTG	2.53185	7.71434	6.07396	6.15856	3.04692	1.01393
barcode	AGCGGAGAGCCCTCGGCAT	GTACCA	503.838	1534.34	872.625	925.679	3.04531	1.0608
barcode	AGCGGAGAGCCCTCGGCAT	GGTAGG	263.312	801.074	441.374	302.717	3.04229	0.685851
barcode	AGCGGAGAGCCCTCGGCAT	CGAGAC	20.2548	61.3087	4.0493	47.3735	3.02687	11.6992
barcode	AGCGGAGAGCCCTCGGCAT	TCCTAT	20.2548	61.3087	26.3205	47.3735	3.02687	1.79987
barcode	AGCGGAGAGCCCTCGGCAT	TGATAA	15.1911	45.88	30.3698	26.0554	3.02019	0.857939
barcode	AGCGGAGAGCCCTCGGCAT	CGAGTT	55.7007	168.091	161.972	10.8959	3.01776	0.0672703
barcode	AGCGGAGAGCCCTCGGCAT	GAGTAG	129.124	389.371	111.356	81.9562	3.01547	0.735984
barcode	AGCGGAGAGCCCTCGGCAT	TCGGCG	640.558	1926.96	1129.76	1040.32	3.00825	0.920838
barcode	AGCGGAGAGCCCTCGGCAT	GTCCGG	20.2548	60.9027	50.6163	11.3696	3.00683	0.224624
barcode	AGCGGAGAGCCCTCGGCAT	GCACTC	346.864	1037.38	577.026	882.095	2.99073	1.52869
barcode	AGCGGAGAGCCCTCGGCAT	CAGACG	645.622	1927.77	641.815	267.66	2.98592	0.417037
barcode	AGCGGAGAGCCCTCGGCAT	TCACAA	116.465	347.145	178.169	57.7957	2.98068	0.324386
barcode	AGCGGAGAGCCCTCGGCAT	TGCGTG	103.806	309.386	198.416	153.49	2.98043	0.773578
barcode	AGCGGAGAGCCCTCGGCAT	TGGTGC	126.593	377.191	85.0354	165.334	2.97957	1.94429
barcode	AGCGGAGAGCCCTCGGCAT	TAGGCA	53.1689	158.347	265.229	167.229	2.97819	0.630505
barcode	AGCGGAGAGCCCTCGGCAT	GAAGAT	162.038	480.725	186.268	211.286	2.96674	1.13431
barcode	AGCGGAGAGCCCTCGGCAT	GGCCTT	5.0637	15.0227	2.02465	1.89494	2.96674	0.935934
barcode	AGCGGAGAGCCCTCGGCAT	TACCCG	20.2548	60.0907	24.2958	208.917	2.96674	8.59889
barcode	AGCGGAGAGCCCTCGGCAT	AGGTAG	379.778	1124.67	228.786	626.752	2.96139	2.73947
barcode	AGCGGAGAGCCCTCGGCAT	CGTCAT	116.465	344.303	143.75	197.548	2.95628	1.37424
barcode	AGCGGAGAGCCCTCGGCAT	GGCTCT	202.548	598.065	822.009	306.033	2.9527	0.372299
barcode	AGCGGAGAGCCCTCGGCAT	CATTTT	68.36	201.791	257.131	368.092	2.95189	1.43154
barcode	AGCGGAGAGCCCTCGGCAT	ACGGGT	12.6593	37.3537	20.2465	53.0583	2.9507	2.62062
barcode	AGCGGAGAGCCCTCGGCAT	AAATCT	146.847	430.785	119.454	38.8463	2.93356	0.325197
barcode	AGCGGAGAGCCCTCGGCAT	GACAAC	93.6785	274.468	186.268	192.81	2.9299	1.03512
barcode	AGCGGAGAGCCCTCGGCAT	TCATTC	329.141	963.075	494.015	705.392	2.92603	1.42787
barcode	AGCGGAGAGCCCTCGGCAT	CTATCA	187.357	548.124	143.75	126.014	2.92556	0.876614
barcode	AGCGGAGAGCCCTCGGCAT	TGCGCT	551.943	1613.52	676.234	1325.04	2.92333	1.95944
barcode	AGCGGAGAGCCCTCGGCAT	CATTTA	438.01	1272.05	451.497	538.637	2.90417	1.193
barcode	AGCGGAGAGCCCTCGGCAT	GGATCT	319.013	925.315	394.807	1219.87	2.90055	3.08978
barcode	AGCGGAGAGCCCTCGGCAT	TGAGTA	217.739	629.328	548.681	616.329	2.89028	1.12329
barcode	AGCGGAGAGCCCTCGGCAT	CAATAA	192.421	555.839	321.92	402.675	2.88866	1.25086
barcode	AGCGGAGAGCCCTCGGCAT	AGAAAG	2.53185	7.30832	16.1972	0.473735	2.88655	0.0292479
barcode	AGCGGAGAGCCCTCGGCAT	ATTTGG	2.53185	7.30832	6.07396	6.15856	2.88655	1.01393
barcode	AGCGGAGAGCCCTCGGCAT	CAGAAT	2.53185	7.30832	26.3205	15.1595	2.88655	0.575959
barcode	AGCGGAGAGCCCTCGGCAT	CGCAGT	5.0637	14.6166	6.07396	7.10603	2.88655	1.16992
barcode	AGCGGAGAGCCCTCGGCAT	GCAAGC	2.53185	7.30832	26.3205	0.94747	2.88655	0.0359975
barcode	AGCGGAGAGCCCTCGGCAT	GCAGAA	10.1274	29.2333	16.1972	33.1615	2.88655	2.04736
barcode	AGCGGAGAGCCCTCGGCAT	GCGCGC	2.53185	7.30832	2.02465	2.84241	2.88655	1.4039
barcode	AGCGGAGAGCCCTCGGCAT	GGCATA	10.1274	29.2333	2.02465	41.215	2.88655	20.3566
barcode	AGCGGAGAGCCCTCGGCAT	AATCGC	139.252	401.552	204.49	182.862	2.88364	0.894234
barcode	AGCGGAGAGCCCTCGGCAT	GATTGC	182.293	525.387	279.402	636.226	2.8821	2.2771
barcode	AGCGGAGAGCCCTCGGCAT	CCGGTG	124.061	357.296	249.032	316.455	2.88001	1.27074
barcode	AGCGGAGAGCCCTCGGCAT	GTCCTG	417.755	1198.57	500.089	945.102	2.86906	1.88987
barcode	AGCGGAGAGCCCTCGGCAT	AAAACT	189.889	543.658	60.7396	183.809	2.86303	3.02619
barcode	AGCGGAGAGCCCTCGGCAT	CAGTTC	430.415	1231.45	641.815	563.745	2.86108	0.878361
barcode	AGCGGAGAGCCCTCGGCAT	TAACGG	15.1911	43.4439	16.1972	28.4241	2.85983	1.75488
barcode	AGCGGAGAGCCCTCGGCAT	TCATCG	848.17	2425.15	1143.93	1234.08	2.85927	1.07881
barcode	AGCGGAGAGCCCTCGGCAT	TACTTG	65.8281	187.58	330.018	274.766	2.84955	0.832579
barcode	AGCGGAGAGCCCTCGGCAT	GAGTCG	202.548	576.952	380.635	517.793	2.84847	1.36034
barcode	AGCGGAGAGCCCTCGGCAT	ACCGGT	698.791	1982.99	943.488	1319.35	2.83775	1.39838
barcode	AGCGGAGAGCCCTCGGCAT	GTATGG	1387.45	3927.41	1579.23	1927.63	2.83066	1.22061
barcode	AGCGGAGAGCCCTCGGCAT	ATGCAC	78.4874	222.092	194.367	89.0622	2.82965	0.458218
barcode	AGCGGAGAGCCCTCGGCAT	TGTTAA	453.201	1279.77	433.276	333.983	2.82384	0.770833
barcode	AGCGGAGAGCCCTCGGCAT	TGTTCC	12.6593	35.7296	12.1479	50.2159	2.82241	4.13371
barcode	AGCGGAGAGCCCTCGGCAT	CGGCAC	321.545	905.42	443.399	392.253	2.81584	0.88465
barcode	AGCGGAGAGCCCTCGGCAT	TGTGGG	106.338	298.829	672.185	142.121	2.81019	0.211431
barcode	AGCGGAGAGCCCTCGGCAT	AGATGT	5.0637	14.2106	4.0493	9.00097	2.80637	2.22284
barcode	AGCGGAGAGCCCTCGGCAT	CGGGTG	20.2548	56.8425	204.49	8.0535	2.80637	0.0393834
barcode	AGCGGAGAGCCCTCGGCAT	CTACAT	339.268	950.082	621.568	421.624	2.80039	0.678323
barcode	AGCGGAGAGCCCTCGGCAT	CACGTT	12.6593	35.3236	8.09861	23.6868	2.79034	2.92479
barcode	AGCGGAGAGCCCTCGGCAT	AATGCG	253.185	703.629	404.93	236.868	2.77911	0.584959
barcode	AGCGGAGAGCCCTCGGCAT	TGCCAC	197.484	548.124	360.388	39.7938	2.77553	0.110419
barcode	AGCGGAGAGCCCTCGGCAT	ACGTGT	20.2548	56.0305	4.0493	5.68482	2.76628	1.4039
barcode	AGCGGAGAGCCCTCGGCAT	GCTAAT	10.1274	28.0152	2.02465	30.7928	2.76628	15.2089
barcode	AGCGGAGAGCCCTCGGCAT	TCAAAC	40.5096	112.061	93.134	137.857	2.76628	1.4802
barcode	AGCGGAGAGCCCTCGGCAT	CAATGC	22.7867	62.9328	103.257	17.0545	2.76183	0.165165
barcode	AGCGGAGAGCCCTCGGCAT	GTGGGC	303.822	835.991	170.071	62.533	2.75158	0.367688
barcode	AGCGGAGAGCCCTCGGCAT	TATGGC	103.806	285.431	66.8135	63.9542	2.74966	0.957205
barcode	AGCGGAGAGCCCTCGGCAT	AATATG	75.9555	207.475	28.3451	68.2179	2.73154	2.40669
barcode	AGCGGAGAGCCCTCGGCAT	GACCAT	584.858	1596.06	765.319	1352.99	2.72897	1.76788
barcode	AGCGGAGAGCCCTCGGCAT	ACTTTG	182.293	497.372	34.4191	366.197	2.72842	10.6394
barcode	AGCGGAGAGCCCTCGGCAT	ACCCGC	2.53185	6.90231	2.02465	9.4747	2.72619	4.67967
barcode	AGCGGAGAGCCCTCGGCAT	AGCCAG	17.723	48.3161	36.4437	27.9504	2.72619	0.766946
barcode	AGCGGAGAGCCCTCGGCAT	AGGAAG	288.631	786.863	224.736	18.9494	2.72619	0.0843184
barcode	AGCGGAGAGCCCTCGGCAT	CCAAAC	2.53185	6.90231	8.09861	3.31615	2.72619	0.409471
barcode	AGCGGAGAGCCCTCGGCAT	CCGAGG	2.53185	6.90231	14.1726	5.21109	2.72619	0.367688
barcode	AGCGGAGAGCCCTCGGCAT	CGACTT	2.53185	6.90231	4.0493	6.15856	2.72619	1.52089
barcode	AGCGGAGAGCCCTCGGCAT	CGAGTC	2.53185	6.90231	12.1479	6.15856	2.72619	0.506964
barcode	AGCGGAGAGCCCTCGGCAT	CTACAC	12.6593	34.5115	16.1972	30.3191	2.72619	1.87187
barcode	AGCGGAGAGCCCTCGGCAT	GACGTG	2.53185	6.90231	2.02465	5.68482	2.72619	2.8078
barcode	AGCGGAGAGCCCTCGGCAT	GCTTCA	5.0637	13.8046	6.07396	9.4747	2.72619	1.55989
barcode	AGCGGAGAGCCCTCGGCAT	GTTGAT	2.53185	6.90231	0	3.31615	2.72619	inf
barcode	AGCGGAGAGCCCTCGGCAT	TAATTT	12.6593	34.5115	14.1726	15.1595	2.72619	1.06964
barcode	AGCGGAGAGCCCTCGGCAT	TCATGG	2.53185	6.90231	4.0493	6.63229	2.72619	1.63788
barcode	AGCGGAGAGCCCTCGGCAT	TGAAGA	5.0637	13.8046	0	3.31615	2.72619	inf
barcode	AGCGGAGAGCCCTCGGCAT	TGACAA	5.0637	13.8046	6.07396	9.94844	2.72619	1.63788
barcode	AGCGGAGAGCCCTCGGCAT	ATCGCT	432.946	1176.23	494.015	624.383	2.71681	1.26389
barcode	AGCGGAGAGCCCTCGGCAT	CAAGAT	200.016	542.846	342.166	304.612	2.71401	0.890245
barcode	AGCGGAGAGCCCTCGGCAT	AGCCTT	326.609	885.525	455.547	620.593	2.71127	1.3623
barcode	AGCGGAGAGCCCTCGGCAT	CCATAT	392.437	1058.49	745.072	1065.9	2.69722	1.43061
barcode	AGCGGAGAGCCCTCGGCAT	GACAAG	197.484	532.29	101.233	202.759	2.69535	2.0029
barcode	AGCGGAGAGCCCTCGGCAT	GGCACG	301.29	811.63	74.9121	160.596	2.69385	2.14379
barcode	AGCGGAGAGCCCTCGGCAT	GCCAAC	549.412	1477.91	240.934	677.915	2.68998	2.8137
barcode	AGCGGAGAGCCCTCGGCAT	CAAACA	187.357	503.462	240.934	383.725	2.68718	1.59266
barcode	AGCGGAGAGCCCTCGGCAT	CGCCGA	50.637	135.61	80.9861	18.4757	2.67808	0.228134
barcode	AGCGGAGAGCCCTCGGCAT	AGCTCG	7.59555	20.3009	0	4.26362	2.67274	inf
barcode	AGCGGAGAGCCCTCGGCAT	CGTACG	354.459	946.834	585.124	970.683	2.67121	1.65893
barcode	AGCGGAGAGCCCTCGGCAT	ACACCT	207.612	554.215	309.772	285.189	2.66948	0.920641
barcode	AGCGGAGAGCCCTCGGCAT	GGTCAT	48.1052	128.302	99.208	408.833	2.66711	4.12097
barcode	AGCGGAGAGCCCTCGGCAT	AATCGG	230.398	614.305	109.331	416.413	2.66627	3.80873
barcode	AGCGGAGAGCCCTCGGCAT	ACCCCA	1012.74	2699.21	1443.58	1961.26	2.66525	1.35861
barcode	AGCGGAGAGCCCTCGGCAT	TTAACC	751.96	1996.8	716.727	689.285	2.65546	0.961712
barcode	AGCGGAGAGCCCTCGGCAT	ACCCCT	22.7867	60.4967	28.3451	66.3229	2.65492	2.33983
barcode	AGCGGAGAGCCCTCGGCAT	TAGGGG	113.933	302.483	52.641	102.327	2.65492	1.94386
barcode	AGCGGAGAGCCCTCGGCAT	TCGCGC	32.9141	87.2939	89.0847	160.122	2.65218	1.79742
barcode	AGCGGAGAGCCCTCGGCAT	AGTCAC	5.0637	13.3986	8.09861	0.94747	2.64601	0.116992
barcode	AGCGGAGAGCCCTCGGCAT	CCACTT	721.577	1906.66	1324.12	1338.78	2.64235	1.01107
barcode	AGCGGAGAGCCCTCGGCAT	TGGCGA	101.274	267.16	2.02465	3.78988	2.63799	1.87187
barcode	AGCGGAGAGCCCTCGGCAT	GTAACA	22.7867	60.0907	2.02465	8.52723	2.6371	4.2117
barcode	AGCGGAGAGCCCTCGGCAT	ATCCCA	202.548	533.508	327.994	175.756	2.63398	0.535851
barcode	AGCGGAGAGCCCTCGGCAT	GCCTTA	12.6593	33.2935	16.1972	42.6362	2.62997	2.63231
barcode	AGCGGAGAGCCCTCGGCAT	CCTGAG	374.714	981.752	204.49	271.924	2.62	1.32977
barcode	AGCGGAGAGCCCTCGGCAT	AATTTG	7.59555	19.8949	76.9368	9.94844	2.61928	0.129307
barcode	AGCGGAGAGCCCTCGGCAT	GGCCCC	7.59555	19.8949	24.2958	29.8453	2.61928	1.22841
barcode	AGCGGAGAGCCCTCGGCAT	CAGGCT	179.761	466.515	364.437	267.66	2.59519	0.734448
barcode	AGCGGAGAGCCCTCGGCAT	GCTCAC	55.7007	144.136	93.134	216.023	2.58769	2.31949
barcode	AGCGGAGAGCCCTCGGCAT	TAGCCG	20.2548	52.3763	4.0493	31.2665	2.58587	7.72146
barcode	AGCGGAGAGCCCTCGGCAT	AGCCCT	7.59555	19.4889	2.02465	16.107	2.56583	7.95544
barcode	AGCGGAGAGCCCTCGGCAT	ATCTGT	2.53185	6.49629	6.07396	8.52723	2.56583	1.4039
barcode	AGCGGAGAGCCCTCGGCAT	ATGTCG	12.6593	32.4814	42.5177	15.1595	2.56583	0.356546
barcode	AGCGGAGAGCCCTCGGCAT	CAAGAC	15.1911	38.9777	30.3698	28.4241	2.56583	0.935934
barcode	AGCGGAGAGCCCTCGGCAT	CGAGAG	2.53185	6.49629	0	4.73735	2.56583	inf
barcode	AGCGGAGAGCCCTCGGCAT	CGCTCG	2.53185	6.49629	0	5.68482	2.56583	inf
barcode	AGCGGAGAGCCCTCGGCAT	CGGTAG	2.53185	6.49629	8.09861	11.3696	2.56583	1.4039
barcode	AGCGGAGAGCCCTCGGCAT	CGTATG	2.53185	6.49629	14.1726	10.8959	2.56583	0.768803
barcode	AGCGGAGAGCCCTCGGCAT	CTCCCC	7.59555	19.4889	10.1233	20.8443	2.56583	2.05905
barcode	AGCGGAGAGCCCTCGGCAT	GAGCGT	10.1274	25.9852	2.02465	19.4231	2.56583	9.59332
barcode	AGCGGAGAGCCCTCGGCAT	GATGGG	10.1274	25.9852	20.2465	11.8434	2.56583	0.584959
barcode	AGCGGAGAGCCCTCGGCAT	GGACCA	37.9778	97.4443	32.3944	7.10603	2.56583	0.21936
barcode	AGCGGAGAGCCCTCGGCAT	GGATCC	2.53185	6.49629	10.1233	4.73735	2.56583	0.467967
barcode	AGCGGAGAGCCCTCGGCAT	GTCGCA	12.6593	32.4814	12.1479	62.0593	2.56583	5.10864
barcode	AGCGGAGAGCCCTCGGCAT	TCAGTC	5.0637	12.9926	18.2219	48.7947	2.56583	2.67781
barcode	AGCGGAGAGCCCTCGGCAT	TCCCGT	5.0637	12.9926	22.2712	3.78988	2.56583	0.17017
barcode	AGCGGAGAGCCCTCGGCAT	TGAATC	2.53185	6.49629	2.02465	4.73735	2.56583	2.33983
barcode	AGCGGAGAGCCCTCGGCAT	TGTGGC	2.53185	6.49629	2.02465	2.84241	2.56583	1.4039
barcode	AGCGGAGAGCCCTCGGCAT	TTTTGT	2.53185	6.49629	8.09861	10.8959	2.56583	1.34541
barcode	AGCGGAGAGCCCTCGGCAT	CACGTA	969.699	2483.61	793.664	1237.87	2.56122	1.55969
barcode	AGCGGAGAGCCCTCGGCAT	GCACAA	605.112	1549.77	755.195	478.473	2.56113	0.633575
barcode	AGCGGAGAGCCCTCGGCAT	ATGCGA	384.841	984.594	471.744	577.009	2.55844	1.22314
barcode	AGCGGAGAGCCCTCGGCAT	ATAAGC	43.0415	110.031	16.1972	10.4222	2.55639	0.643455
barcode	AGCGGAGAGCCCTCGGCAT	GTATAA	263.312	671.96	364.437	859.829	2.55195	2.35933
barcode	AGCGGAGAGCCCTCGGCAT	GTAACT	20.2548	51.5643	230.81	207.496	2.54578	0.898989
barcode	AGCGGAGAGCCCTCGGCAT	GATGCA	37.9778	96.6323	40.493	137.857	2.54444	3.40446
barcode	AGCGGAGAGCCCTCGGCAT	AAGGGC	235.462	598.065	244.983	694.022	2.53996	2.83294
barcode	AGCGGAGAGCCCTCGGCAT	AACTTA	15.1911	38.5717	20.2465	9.00097	2.5391	0.444569
barcode	AGCGGAGAGCCCTCGGCAT	AAGGCT	126.593	320.754	234.86	322.614	2.53375	1.37364
barcode	AGCGGAGAGCCCTCGGCAT	TATATT	463.329	1173.8	257.131	994.37	2.5334	3.86718
barcode	AGCGGAGAGCCCTCGGCAT	CCCGGT	167.102	422.665	378.61	262.449	2.52938	0.693192
barcode	AGCGGAGAGCCCTCGGCAT	TATCAT	177.23	447.432	271.303	158.228	2.52459	0.583213
barcode	AGCGGAGAGCCCTCGGCAT	ACCCAT	7.59555	19.0828	12.1479	12.3171	2.51237	1.01393
barcode	AGCGGAGAGCCCTCGGCAT	GCTATG	7.59555	19.0828	16.1972	16.107	2.51237	0.99443
barcode	AGCGGAGAGCCCTCGGCAT	GTATCT	129.124	324.408	271.303	21.7918	2.51237	0.0803227
barcode	AGCGGAGAGCCCTCGGCAT	TGCTAT	7.59555	19.0828	12.1479	15.1595	2.51237	1.24791
barcode	AGCGGAGAGCCCTCGGCAT	CCCTAA	164.57	413.326	556.779	581.747	2.51155	1.04484
barcode	AGCGGAGAGCCCTCGGCAT	AACCAA	96.2103	241.581	220.687	61.1118	2.51096	0.276916
barcode	AGCGGAGAGCCCTCGGCAT	ATACAT	111.401	279.34	190.317	65.3755	2.50751	0.343508
barcode	AGCGGAGAGCCCTCGGCAT	CGGAAC	172.166	430.785	182.219	829.984	2.50215	4.55488
barcode	AGCGGAGAGCCCTCGGCAT	CTCCAC	12.6593	31.6694	44.5423	15.6333	2.50168	0.350975
barcode	AGCGGAGAGCCCTCGGCAT	GCAATT	144.315	358.92	218.662	225.498	2.48705	1.03126
barcode	AGCGGAGAGCCCTCGGCAT	CAGCGT	10.1274	25.1731	42.5177	31.7403	2.48564	0.746519
barcode	AGCGGAGAGCCCTCGGCAT	CAGGTC	5.0637	12.5866	16.1972	5.68482	2.48564	0.350975
barcode	AGCGGAGAGCCCTCGGCAT	CGTAGA	5.0637	12.5866	14.1726	6.63229	2.48564	0.467967
barcode	AGCGGAGAGCCCTCGGCAT	TCAGCT	5.0637	12.5866	16.1972	10.8959	2.48564	0.672703
barcode	AGCGGAGAGCCCTCGGCAT	CTGGTG	255.717	635.418	145.775	320.245	2.48485	2.19684
barcode	AGCGGAGAGCCCTCGGCAT	CTAGAT	235.462	583.042	247.008	297.506	2.47616	1.20444
barcode	AGCGGAGAGCCCTCGGCAT	TCCTTG	432.946	1068.64	587.149	644.28	2.46829	1.0973
barcode	AGCGGAGAGCCCTCGGCAT	CCCTTG	37.9778	93.3841	20.2465	201.811	2.45892	9.9677
barcode	AGCGGAGAGCCCTCGGCAT	TTTGGA	7.59555	18.6768	10.1233	10.4222	2.45892	1.02953
barcode	AGCGGAGAGCCCTCGGCAT	CTTCAC	319.013	784.021	261.18	583.168	2.45764	2.23282
barcode	AGCGGAGAGCCCTCGGCAT	CATCCC	959.571	2354.09	1425.36	1450.58	2.45327	1.0177
barcode	AGCGGAGAGCCCTCGGCAT	TTATGT	541.816	1328.9	437.325	301.769	2.45267	0.690035
barcode	AGCGGAGAGCCCTCGGCAT	AAATAT	349.395	855.886	415.054	83.3774	2.44962	0.200883
barcode	AGCGGAGAGCCCTCGGCAT	GTATTG	113.933	278.934	244.983	192.81	2.44823	0.787035
barcode	AGCGGAGAGCCCTCGGCAT	TAAATC	377.246	921.661	378.61	310.77	2.44313	0.820819
barcode	AGCGGAGAGCCCTCGGCAT	AAATGT	392.437	956.578	269.279	490.79	2.43753	1.82261
barcode	AGCGGAGAGCCCTCGGCAT	CCAACT	151.911	369.882	60.7396	160.122	2.43486	2.63621
barcode	AGCGGAGAGCCCTCGGCAT	TGCCGA	402.564	979.721	506.163	758.924	2.4337	1.49937
barcode	AGCGGAGAGCCCTCGGCAT	GGCCAC	524.093	1274.49	342.166	151.595	2.4318	0.443046
barcode	AGCGGAGAGCCCTCGGCAT	AACCTA	286.099	694.697	101.233	590.274	2.42817	5.83087
barcode	AGCGGAGAGCCCTCGGCAT	ACAACG	501.306	1216.43	568.927	610.171	2.42652	1.07249
barcode	AGCGGAGAGCCCTCGGCAT	ATGCTT	118.997	288.679	305.722	423.046	2.42593	1.38376
barcode	AGCGGAGAGCCCTCGGCAT	AGTAGG	172.166	416.168	159.948	194.705	2.41725	1.21731
barcode	AGCGGAGAGCCCTCGGCAT	CAGGCA	2.53185	6.09027	2.02465	3.31615	2.40546	1.63788
barcode	AGCGGAGAGCCCTCGGCAT	CCGAAC	2.53185	6.09027	4.0493	19.8969	2.40546	4.91365
barcode	AGCGGAGAGCCCTCGGCAT	GAAGTC	5.0637	12.1805	16.1972	7.57976	2.40546	0.467967
barcode	AGCGGAGAGCCCTCGGCAT	GCATCC	298.758	718.652	487.941	75.3239	2.40546	0.154371
barcode	AGCGGAGAGCCCTCGGCAT	GCGCGG	2.53185	6.09027	2.02465	6.63229	2.40546	3.27577
barcode	AGCGGAGAGCCCTCGGCAT	GTCGAT	5.0637	12.1805	40.493	8.0535	2.40546	0.198886
barcode	AGCGGAGAGCCCTCGGCAT	GTGGAG	10.1274	24.3611	2.02465	7.10603	2.40546	3.50975
barcode	AGCGGAGAGCCCTCGGCAT	TAAAAT	2.53185	6.09027	0	7.57976	2.40546	inf
barcode	AGCGGAGAGCCCTCGGCAT	TAGCGC	2.53185	6.09027	4.0493	6.63229	2.40546	1.63788
barcode	AGCGGAGAGCCCTCGGCAT	TCCTAG	7.59555	18.2708	4.0493	17.0545	2.40546	4.2117
barcode	AGCGGAGAGCCCTCGGCAT	TCGGGA	2.53185	6.09027	0	2.36868	2.40546	inf
barcode	AGCGGAGAGCCCTCGGCAT	TTTGCC	2.53185	6.09027	2.02465	7.10603	2.40546	3.50975
barcode	AGCGGAGAGCCCTCGGCAT	TCGCAC	253.185	604.561	378.61	3.78988	2.38782	0.01001
barcode	AGCGGAGAGCCCTCGGCAT	AGCCTC	346.864	827.871	204.49	231.183	2.38673	1.13053
barcode	AGCGGAGAGCCCTCGGCAT	TAGCAA	20.2548	48.3161	16.1972	72.4815	2.38542	4.47493
barcode	AGCGGAGAGCCCTCGGCAT	CCTGGG	58.2326	138.858	155.898	13.7383	2.38454	0.0881237
barcode	AGCGGAGAGCCCTCGGCAT	GTCCAA	379.778	905.014	502.114	747.08	2.38301	1.48787
barcode	AGCGGAGAGCCCTCGGCAT	TTAGCA	557.007	1326.87	251.057	134.067	2.38214	0.534011
barcode	AGCGGAGAGCCCTCGGCAT	GGCAAG	154.443	367.852	163.997	337.299	2.3818	2.05674
barcode	AGCGGAGAGCCCTCGGCAT	CAAGCG	243.058	578.576	131.602	199.443	2.3804	1.51549
barcode	AGCGGAGAGCCCTCGGCAT	GTCAAA	12.6593	30.0453	2.02465	11.8434	2.37339	5.84959
barcode	AGCGGAGAGCCCTCGGCAT	ACAAGC	210.144	498.59	315.846	204.654	2.37262	0.647954
barcode	AGCGGAGAGCCCTCGGCAT	CCCCGT	1389.99	3296.05	1417.26	1872.68	2.37129	1.32134
barcode	AGCGGAGAGCCCTCGGCAT	TCGACG	106.338	252.137	99.208	487.473	2.3711	4.91365
barcode	AGCGGAGAGCCCTCGGCAT	CTTATG	174.698	414.138	247.008	297.506	2.3706	1.20444
barcode	AGCGGAGAGCCCTCGGCAT	AGACGG	10.1274	23.9551	14.1726	3.31615	2.36537	0.233983
barcode	AGCGGAGAGCCCTCGGCAT	GCGTCC	253.185	598.877	445.423	302.243	2.36537	0.678552
barcode	AGCGGAGAGCCCTCGGCAT	CATTAT	116.465	275.28	253.082	171.492	2.36363	0.677616
barcode	AGCGGAGAGCCCTCGGCAT	TATACC	182.293	430.785	168.046	255.817	2.36314	1.5223
barcode	AGCGGAGAGCCCTCGGCAT	ATAGCT	172.166	406.83	271.303	242.079	2.36301	0.89228
barcode	AGCGGAGAGCCCTCGGCAT	GCATTC	217.739	514.019	6.07396	102.801	2.36071	16.9248
barcode	AGCGGAGAGCCCTCGGCAT	TAATGC	298.758	705.253	208.539	290.4	2.36061	1.39254
barcode	AGCGGAGAGCCCTCGGCAT	CGGCGC	438.01	1033.32	783.54	668.914	2.35911	0.853707
barcode	AGCGGAGAGCCCTCGGCAT	CTTCTC	96.2103	226.964	123.504	297.506	2.35904	2.40888
barcode	AGCGGAGAGCCCTCGGCAT	CGTCAC	301.29	709.719	293.575	159.649	2.3556	0.54381
barcode	AGCGGAGAGCCCTCGGCAT	CGAGTA	144.315	339.837	568.927	164.86	2.35482	0.289773
barcode	AGCGGAGAGCCCTCGGCAT	CCGTTC	354.459	834.367	431.251	291.347	2.35392	0.675586
barcode	AGCGGAGAGCCCTCGGCAT	ATTACT	98.7422	232.242	99.208	252.027	2.35201	2.54039
barcode	AGCGGAGAGCCCTCGGCAT	TCGTCC	7.59555	17.8648	8.09861	8.0535	2.35201	0.99443
barcode	AGCGGAGAGCCCTCGGCAT	TTTCTC	60.7644	142.918	236.884	60.1644	2.35201	0.253982
barcode	AGCGGAGAGCCCTCGGCAT	CTGCTT	458.265	1077.57	530.459	971.157	2.35142	1.83079
barcode	AGCGGAGAGCCCTCGGCAT	CACCTG	622.835	1464.1	402.906	737.132	2.3507	1.82954
barcode	AGCGGAGAGCCCTCGGCAT	CCACAT	407.628	958.202	392.783	261.502	2.35068	0.665767
barcode	AGCGGAGAGCCCTCGGCAT	CACTCA	86.0829	202.197	194.367	94.2733	2.34886	0.485028
barcode	AGCGGAGAGCCCTCGGCAT	CTTGAA	12.6593	29.6393	24.2958	5.21109	2.34132	0.214485
barcode	AGCGGAGAGCCCTCGGCAT	TGAGCA	113.933	266.348	153.874	43.5836	2.33775	0.283243
barcode	AGCGGAGAGCCCTCGGCAT	CCACCT	582.326	1356.1	834.157	693.548	2.32877	0.831436
barcode	AGCGGAGAGCCCTCGGCAT	CAACTA	5.0637	11.7745	14.1726	9.94844	2.32528	0.70195
barcode	AGCGGAGAGCCCTCGGCAT	GGCTGG	5.0637	11.7745	4.0493	8.52723	2.32528	2.10585
barcode	AGCGGAGAGCCCTCGGCAT	GGTCGA	15.1911	35.3236	14.1726	34.5827	2.32528	2.44011
barcode	AGCGGAGAGCCCTCGGCAT	TCAAAT	5.0637	11.7745	12.1479	5.21109	2.32528	0.42897
barcode	AGCGGAGAGCCCTCGGCAT	GTTCCT	263.312	610.651	240.934	357.196	2.31911	1.48255
barcode	AGCGGAGAGCCCTCGGCAT	CACTAG	448.138	1037.78	662.061	652.333	2.31577	0.985307
barcode	AGCGGAGAGCCCTCGGCAT	CAGGTG	58.2326	134.798	119.454	18.4757	2.31482	0.154667
barcode	AGCGGAGAGCCCTCGGCAT	ACTGGT	496.243	1146.59	548.681	918.099	2.31055	1.67328
barcode	AGCGGAGAGCCCTCGGCAT	GAGCCT	308.886	712.562	283.451	351.511	2.30688	1.24011
barcode	AGCGGAGAGCCCTCGGCAT	ATACGG	774.746	1786.07	1095.34	833.774	2.30537	0.761203
barcode	AGCGGAGAGCCCTCGGCAT	GCACGC	7.59555	17.4588	8.09861	54.9533	2.29855	6.78552
barcode	AGCGGAGAGCCCTCGGCAT	TTGCGG	7.59555	17.4588	8.09861	20.8443	2.29855	2.57382
barcode	AGCGGAGAGCCCTCGGCAT	TTAAGG	308.886	708.095	479.843	517.319	2.29242	1.0781
barcode	AGCGGAGAGCCCTCGGCAT	CATTTG	60.7644	139.264	22.2712	80.0612	2.29187	3.59484
barcode	AGCGGAGAGCCCTCGGCAT	CATTGC	481.052	1099.9	491.99	1048.38	2.28645	2.13089
barcode	AGCGGAGAGCCCTCGGCAT	CATAAA	10.1274	23.143	14.1726	21.7918	2.28519	1.53761
barcode	AGCGGAGAGCCCTCGGCAT	ACACTC	721.577	1646	775.442	730.973	2.28111	0.942654
barcode	AGCGGAGAGCCCTCGGCAT	GAGCCA	22.7867	51.9703	28.3451	8.0535	2.28073	0.284123
barcode	AGCGGAGAGCCCTCGGCAT	TTATCC	367.118	836.803	263.205	221.234	2.27938	0.840541
barcode	AGCGGAGAGCCCTCGGCAT	ACAGGG	139.252	317.1	370.511	51.1634	2.27717	0.138089
barcode	AGCGGAGAGCCCTCGGCAT	TCGGAT	45.5733	103.535	62.7642	197.074	2.27182	3.13991
barcode	AGCGGAGAGCCCTCGGCAT	CCTGCC	220.271	499.808	554.755	273.345	2.26906	0.492732
barcode	AGCGGAGAGCCCTCGGCAT	TCACAC	17.723	40.1958	8.09861	63.4805	2.26801	7.83845
barcode	AGCGGAGAGCCCTCGGCAT	ACCTAT	1263.39	2865.27	937.414	1623.96	2.26791	1.73239
barcode	AGCGGAGAGCCCTCGGCAT	CCAGAG	197.484	447.026	168.046	408.833	2.2636	2.43286
barcode	AGCGGAGAGCCCTCGGCAT	GGGCTA	205.08	464.079	404.93	650.912	2.26292	1.60747
barcode	AGCGGAGAGCCCTCGGCAT	TTAGAA	45.5733	103.129	10.1233	16.5807	2.26292	1.63788
barcode	AGCGGAGAGCCCTCGGCAT	ATTCAA	286.099	646.381	415.054	623.909	2.25929	1.5032
barcode	AGCGGAGAGCCCTCGGCAT	AGACTA	146.847	331.311	125.528	23.213	2.25616	0.184922
barcode	AGCGGAGAGCCCTCGGCAT	GGGAGG	111.401	250.513	214.613	262.923	2.24874	1.2251
barcode	AGCGGAGAGCCCTCGGCAT	AACACT	2.53185	5.68425	22.2712	9.94844	2.2451	0.446696
barcode	AGCGGAGAGCCCTCGGCAT	AAGGGT	17.723	39.7898	32.3944	13.7383	2.2451	0.424095
barcode	AGCGGAGAGCCCTCGGCAT	ACCCTC	2.53185	5.68425	10.1233	7.57976	2.2451	0.748747
barcode	AGCGGAGAGCCCTCGGCAT	AGGGGC	2.53185	5.68425	0	3.78988	2.2451	inf
barcode	AGCGGAGAGCCCTCGGCAT	AGTGGA	2.53185	5.68425	6.07396	34.5827	2.2451	5.6936
barcode	AGCGGAGAGCCCTCGGCAT	CCACAA	15.1911	34.1055	42.5177	17.0545	2.2451	0.401115
barcode	AGCGGAGAGCCCTCGGCAT	CCCGGC	2.53185	5.68425	10.1233	4.73735	2.2451	0.467967
barcode	AGCGGAGAGCCCTCGGCAT	CCGTGA	5.0637	11.3685	12.1479	11.8434	2.2451	0.974931
barcode	AGCGGAGAGCCCTCGGCAT	CCGTGG	2.53185	5.68425	12.1479	5.21109	2.2451	0.42897
barcode	AGCGGAGAGCCCTCGGCAT	CTATAC	2.53185	5.68425	2.02465	13.2646	2.2451	6.55154
barcode	AGCGGAGAGCCCTCGGCAT	GAAGCG	2.53185	5.68425	2.02465	6.63229	2.2451	3.27577
barcode	AGCGGAGAGCCCTCGGCAT	GAGACG	2.53185	5.68425	0	5.68482	2.2451	inf
barcode	AGCGGAGAGCCCTCGGCAT	GAGTCT	10.1274	22.737	16.1972	19.4231	2.2451	1.19917
barcode	AGCGGAGAGCCCTCGGCAT	GCAAGT	2.53185	5.68425	4.0493	2.36868	2.2451	0.584959
barcode	AGCGGAGAGCCCTCGGCAT	GGGATC	2.53185	5.68425	2.02465	9.94844	2.2451	4.91365
barcode	AGCGGAGAGCCCTCGGCAT	GTAGAT	2.53185	5.68425	8.09861	4.26362	2.2451	0.526463
barcode	AGCGGAGAGCCCTCGGCAT	TCAATC	2.53185	5.68425	4.0493	6.15856	2.2451	1.52089
barcode	AGCGGAGAGCCCTCGGCAT	TCCCGA	5.0637	11.3685	14.1726	4.26362	2.2451	0.300836
barcode	AGCGGAGAGCCCTCGGCAT	TTACGC	2.53185	5.68425	2.02465	16.107	2.2451	7.95544
barcode	AGCGGAGAGCCCTCGGCAT	TTTACA	2.53185	5.68425	4.0493	3.78988	2.2451	0.935934
barcode	AGCGGAGAGCCCTCGGCAT	GAAATC	772.214	1731.26	419.103	842.301	2.24194	2.00977
barcode	AGCGGAGAGCCCTCGGCAT	CCCCCT	610.176	1360.16	645.864	543.848	2.22913	0.842047
barcode	AGCGGAGAGCCCTCGGCAT	CTAGAA	283.567	631.764	439.35	39.7938	2.22792	0.0905743
barcode	AGCGGAGAGCCCTCGGCAT	TTATTT	463.329	1029.66	275.353	287.557	2.22231	1.04432
barcode	AGCGGAGAGCCCTCGGCAT	GAAACA	172.166	382.469	222.712	97.1157	2.22151	0.43606
barcode	AGCGGAGAGCCCTCGGCAT	CCTTGA	151.911	336.995	91.1093	3.31615	2.21837	0.0363974
barcode	AGCGGAGAGCCCTCGGCAT	TGATCT	167.102	369.882	50.6163	501.686	2.21351	9.91154
barcode	AGCGGAGAGCCCTCGGCAT	ATTCGA	435.478	959.827	489.966	426.835	2.20407	0.871153
barcode	AGCGGAGAGCCCTCGGCAT	CGGTAC	258.249	567.613	115.405	837.09	2.19793	7.25349
barcode	AGCGGAGAGCCCTCGGCAT	GTCGTT	367.118	805.946	271.303	59.2169	2.19533	0.218268
barcode	AGCGGAGAGCCCTCGGCAT	AGACAT	7.59555	16.6467	54.6656	7.57976	2.19164	0.138657
barcode	AGCGGAGAGCCCTCGGCAT	GGGTCA	7.59555	16.6467	6.07396	14.2121	2.19164	2.33983
barcode	AGCGGAGAGCCCTCGGCAT	TATACA	50.637	110.843	139.701	70.5865	2.18897	0.505269
barcode	AGCGGAGAGCCCTCGGCAT	TAGTGT	134.188	293.145	273.328	220.287	2.18458	0.805943
barcode	AGCGGAGAGCCCTCGGCAT	ACTGCT	683.6	1488.46	581.075	927.573	2.17739	1.59631
barcode	AGCGGAGAGCCCTCGGCAT	GCTTCC	460.797	1002.46	437.325	654.228	2.17549	1.49598
barcode	AGCGGAGAGCCCTCGGCAT	ACCCCG	22.7867	49.5342	22.2712	36.4776	2.17382	1.63788
barcode	AGCGGAGAGCCCTCGGCAT	AACGTG	197.484	429.161	70.8628	187.599	2.17314	2.64736
barcode	AGCGGAGAGCCCTCGGCAT	CGCGTA	5.0637	10.9625	10.1233	11.8434	2.16492	1.16992
barcode	AGCGGAGAGCCCTCGGCAT	GCCCTG	15.1911	32.8875	6.07396	50.6897	2.16492	8.34541
barcode	AGCGGAGAGCCCTCGGCAT	GGTGCG	10.1274	21.925	6.07396	13.7383	2.16492	2.26184
barcode	AGCGGAGAGCCCTCGGCAT	TAGGAG	255.717	552.184	386.709	356.249	2.15936	0.921233
barcode	AGCGGAGAGCCCTCGGCAT	CTGGGG	432.946	934.247	479.843	912.888	2.15788	1.90247
barcode	AGCGGAGAGCCCTCGGCAT	ACGACG	55.7007	120.181	6.07396	18.4757	2.15763	3.04179
barcode	AGCGGAGAGCCCTCGGCAT	GTGACA	288.631	622.426	560.829	681.231	2.15648	1.21469
barcode	AGCGGAGAGCCCTCGGCAT	CGGGCG	316.481	682.11	297.624	357.67	2.15529	1.20175
barcode	AGCGGAGAGCCCTCGGCAT	GGTTAC	207.612	446.62	224.736	205.127	2.15123	0.912746
barcode	AGCGGAGAGCCCTCGGCAT	AGGGGT	12.6593	27.2032	8.09861	12.3171	2.14888	1.52089
barcode	AGCGGAGAGCCCTCGGCAT	ACTTAC	156.975	336.995	190.317	199.916	2.14681	1.05044
barcode	AGCGGAGAGCCCTCGGCAT	GCGGGG	463.329	993.526	374.561	1158.76	2.14432	3.09364
barcode	AGCGGAGAGCCCTCGGCAT	CGTGTA	111.401	238.739	279.402	513.529	2.14305	1.83796
barcode	AGCGGAGAGCCCTCGGCAT	TGCCTG	544.348	1165.68	494.015	410.255	2.14142	0.83045
barcode	AGCGGAGAGCCCTCGGCAT	AGGTGA	427.883	915.977	236.884	727.657	2.14072	3.07178
barcode	AGCGGAGAGCCCTCGGCAT	TCTAGA	182.293	390.183	202.465	233.551	2.14042	1.15354
barcode	AGCGGAGAGCCCTCGGCAT	ATATAC	7.59555	16.2407	4.0493	29.3716	2.13819	7.25349
barcode	AGCGGAGAGCCCTCGGCAT	CAGCAG	7.59555	16.2407	12.1479	55.427	2.13819	4.56268
barcode	AGCGGAGAGCCCTCGGCAT	TGGCGG	7.59555	16.2407	16.1972	29.8453	2.13819	1.84262
barcode	AGCGGAGAGCCCTCGGCAT	CCTCTA	944.38	2011.41	1008.28	1852.78	2.12988	1.83757
barcode	AGCGGAGAGCCCTCGGCAT	AGTCAT	70.8918	150.633	155.898	59.2169	2.12482	0.379843
barcode	AGCGGAGAGCCCTCGGCAT	GTGGCG	10.1274	21.519	2.02465	47.3735	2.12482	23.3983
barcode	AGCGGAGAGCCCTCGGCAT	GTGTGG	10.1274	21.519	6.07396	11.3696	2.12482	1.87187
barcode	AGCGGAGAGCCCTCGGCAT	ATGATC	215.207	457.176	295.599	211.76	2.12435	0.716374
barcode	AGCGGAGAGCCCTCGGCAT	TACGGA	73.4237	155.911	232.835	265.765	2.12344	1.14143
barcode	AGCGGAGAGCCCTCGGCAT	GGCACT	977.294	2074.75	793.664	1853.73	2.12296	2.33566
barcode	AGCGGAGAGCCCTCGGCAT	TAACCC	192.421	408.048	220.687	405.044	2.1206	1.83538
barcode	AGCGGAGAGCCCTCGGCAT	GCAGAT	50.637	107.189	30.3698	16.107	2.11681	0.530363
barcode	AGCGGAGAGCCCTCGGCAT	GTTAGC	12.6593	26.7972	8.09861	60.6381	2.11681	7.48747
barcode	AGCGGAGAGCCCTCGGCAT	TTACCC	141.784	299.235	261.18	102.327	2.11051	0.391786
barcode	AGCGGAGAGCCCTCGGCAT	CTGTTA	83.5511	176.212	16.1972	6.63229	2.10903	0.409471
barcode	AGCGGAGAGCCCTCGGCAT	CGATGA	37.9778	79.9855	76.9368	188.547	2.10612	2.45067
barcode	AGCGGAGAGCCCTCGGCAT	GGTGCA	438.01	920.443	520.336	195.653	2.10142	0.376012
barcode	AGCGGAGAGCCCTCGGCAT	GTGCGG	334.204	700.787	330.018	411.202	2.09688	1.246
barcode	AGCGGAGAGCCCTCGGCAT	AGTCCG	237.994	498.184	287.501	329.246	2.09326	1.1452
barcode	AGCGGAGAGCCCTCGGCAT	GTGCGA	306.354	641.102	194.367	383.725	2.09269	1.97424
barcode	AGCGGAGAGCCCTCGGCAT	GCCTTT	316.481	661.809	323.944	104.695	2.09115	0.32319
barcode	AGCGGAGAGCCCTCGGCAT	ATCCTC	169.634	354.454	413.029	457.154	2.08952	1.10683
barcode	AGCGGAGAGCCCTCGGCAT	GTACTA	524.093	1095.03	747.097	778.347	2.08938	1.04183
barcode	AGCGGAGAGCCCTCGGCAT	AATCTC	2.53185	5.27823	4.0493	11.8434	2.08473	2.92479
barcode	AGCGGAGAGCCCTCGGCAT	ACGAAA	5.0637	10.5565	8.09861	0.473735	2.08473	0.0584959
barcode	AGCGGAGAGCCCTCGGCAT	AGAAGC	2.53185	5.27823	6.07396	0.473735	2.08473	0.0779945
barcode	AGCGGAGAGCCCTCGGCAT	CACGCC	2.53185	5.27823	50.6163	11.3696	2.08473	0.224624
barcode	AGCGGAGAGCCCTCGGCAT	CAGGGA	7.59555	15.8347	18.2219	5.21109	2.08473	0.28598
barcode	AGCGGAGAGCCCTCGGCAT	CCGGTA	2.53185	5.27823	4.0493	6.63229	2.08473	1.63788
barcode	AGCGGAGAGCCCTCGGCAT	CCTGCG	12.6593	26.3912	20.2465	40.2675	2.08473	1.98886
barcode	AGCGGAGAGCCCTCGGCAT	CGGCCA	2.53185	5.27823	6.07396	3.31615	2.08473	0.545961
barcode	AGCGGAGAGCCCTCGGCAT	CGGGAC	2.53185	5.27823	2.02465	5.21109	2.08473	2.57382
barcode	AGCGGAGAGCCCTCGGCAT	CGTTCC	7.59555	15.8347	6.07396	26.5292	2.08473	4.36769
barcode	AGCGGAGAGCCCTCGGCAT	CTCCGA	22.7867	47.5041	12.1479	41.6887	2.08473	3.43176
barcode	AGCGGAGAGCCCTCGGCAT	GGGGAG	5.0637	10.5565	40.493	31.2665	2.08473	0.772146
barcode	AGCGGAGAGCCCTCGGCAT	GGTATA	7.59555	15.8347	14.1726	10.8959	2.08473	0.768803
barcode	AGCGGAGAGCCCTCGGCAT	GTAAAC	2.53185	5.27823	4.0493	6.15856	2.08473	1.52089
barcode	AGCGGAGAGCCCTCGGCAT	GTGTCC	2.53185	5.27823	4.0493	9.00097	2.08473	2.22284
barcode	AGCGGAGAGCCCTCGGCAT	TAGCAT	2.53185	5.27823	8.09861	4.26362	2.08473	0.526463
barcode	AGCGGAGAGCCCTCGGCAT	TGAGTG	2.53185	5.27823	2.02465	6.15856	2.08473	3.04179
barcode	AGCGGAGAGCCCTCGGCAT	TGGAGC	7.59555	15.8347	10.1233	7.10603	2.08473	0.70195
barcode	AGCGGAGAGCCCTCGGCAT	TGGCAA	7.59555	15.8347	20.2465	10.8959	2.08473	0.538162
barcode	AGCGGAGAGCCCTCGGCAT	GCAGCA	377.246	784.427	323.944	51.1634	2.07935	0.157939
barcode	AGCGGAGAGCCCTCGGCAT	ACATAT	767.151	1594.43	803.787	1361.51	2.07838	1.69388
barcode	AGCGGAGAGCCCTCGGCAT	GTTATT	440.542	914.353	382.659	940.364	2.07552	2.45745
barcode	AGCGGAGAGCCCTCGGCAT	AGTTGC	298.758	619.989	429.226	475.63	2.07522	1.10811
barcode	AGCGGAGAGCCCTCGGCAT	CCCTTT	73.4237	152.257	200.441	270.977	2.07367	1.3519
barcode	AGCGGAGAGCCCTCGGCAT	ACTTTT	334.204	691.449	267.254	918.099	2.06894	3.4353
barcode	AGCGGAGAGCCCTCGGCAT	CCGAAT	324.077	670.336	550.705	928.047	2.06845	1.6852
barcode	AGCGGAGAGCCCTCGGCAT	AGTGTG	121.529	251.325	42.5177	172.44	2.06803	4.05571
barcode	AGCGGAGAGCCCTCGGCAT	GTCGGC	237.994	491.688	386.709	586.01	2.06597	1.51538
barcode	AGCGGAGAGCCCTCGGCAT	CGCTTG	124.061	256.197	135.652	153.964	2.0651	1.13499
barcode	AGCGGAGAGCCCTCGGCAT	TCGCAT	620.303	1280.17	860.477	306.98	2.06379	0.356756
barcode	AGCGGAGAGCCCTCGGCAT	ATGTTA	32.9141	67.805	46.567	72.0077	2.06006	1.54633
barcode	AGCGGAGAGCCCTCGGCAT	AGGTGT	891.211	1835.61	775.442	397.938	2.05968	0.513175
negative	ATTGTTAGAGTCCTGGCGAA	TAGTAT	144.315	297.205	117.43	27.0029	2.05941	0.229949
barcode	AGCGGAGAGCCCTCGGCAT	GCCATG	73.4237	151.039	34.4191	11.3696	2.05708	0.33033
barcode	AGCGGAGAGCCCTCGGCAT	GCGGTC	230.398	473.823	544.631	176.229	2.05654	0.323576
barcode	AGCGGAGAGCCCTCGGCAT	CATCAC	12.6593	25.9852	22.2712	35.0564	2.05266	1.57407
barcode	AGCGGAGAGCCCTCGGCAT	TCACCA	754.492	1548.55	992.08	1280.98	2.05245	1.29121
barcode	AGCGGAGAGCCCTCGGCAT	CCTCCT	468.392	961.045	1143.93	486.526	2.05179	0.425312
barcode	AGCGGAGAGCCCTCGGCAT	ACGAGG	177.23	362.574	174.12	398.411	2.04579	2.28814
barcode	AGCGGAGAGCCCTCGGCAT	TACGCC	10.1274	20.7069	12.1479	26.0554	2.04464	2.14485
barcode	AGCGGAGAGCCCTCGGCAT	TGGTCC	10.1274	20.7069	32.3944	9.00097	2.04464	0.277855
barcode	AGCGGAGAGCCCTCGGCAT	GAATGC	78.4874	159.971	265.229	76.7451	2.03818	0.289354
barcode	AGCGGAGAGCCCTCGGCAT	AATACG	55.7007	113.279	184.243	48.321	2.03371	0.262267
barcode	AGCGGAGAGCCCTCGGCAT	AAGTCC	539.284	1095.84	953.611	1114.7	2.03203	1.16892
barcode	AGCGGAGAGCCCTCGGCAT	TCTATT	7.59555	15.4287	30.3698	0	2.03128	0
barcode	AGCGGAGAGCCCTCGGCAT	TGTTCA	281.035	570.861	572.977	467.577	2.03128	0.816048
barcode	AGCGGAGAGCCCTCGGCAT	CTGCAA	425.351	861.164	372.536	98.5369	2.0246	0.264503
barcode	AGCGGAGAGCCCTCGGCAT	TCAGCA	478.52	968.759	538.557	332.088	2.02449	0.616626
barcode	AGCGGAGAGCCCTCGGCAT	GTTTGA	12.6593	25.5791	10.1233	21.3181	2.02059	2.10585
barcode	AGCGGAGAGCCCTCGGCAT	TTGATC	12.6593	25.5791	18.2219	27.4766	2.02059	1.50789
barcode	AGCGGAGAGCCCTCGGCAT	AAGACA	86.0829	173.776	226.761	387.515	2.0187	1.70892
barcode	AGCGGAGAGCCCTCGGCAT	TCACAG	281.035	567.207	295.599	507.37	2.01828	1.71641
barcode	AGCGGAGAGCCCTCGGCAT	CGTCCC	235.462	475.041	119.454	555.218	2.01748	4.64794
barcode	AGCGGAGAGCCCTCGGCAT	TTATCT	422.819	852.638	530.459	1861.31	2.01655	3.50886
barcode	AGCGGAGAGCCCTCGGCAT	CACCGA	379.778	765.344	510.212	323.561	2.01524	0.63417
barcode	AGCGGAGAGCCCTCGGCAT	TTTTCA	141.784	284.619	360.388	323.561	2.00742	0.897813
barcode	AGCGGAGAGCCCTCGGCAT	AAGTGA	151.911	304.92	163.997	377.567	2.00722	2.30228
barcode	AGCGGAGAGCCCTCGGCAT	AGAAAT	496.243	995.962	319.895	638.121	2.00701	1.99478
barcode	AGCGGAGAGCCCTCGGCAT	ACCCTT	15.1911	30.4513	10.1233	23.213	2.00455	2.29304
barcode	AGCGGAGAGCCCTCGGCAT	GGATAA	5.0637	10.1504	4.0493	19.8969	2.00455	4.91365
barcode	AGCGGAGAGCCCTCGGCAT	GGTGAT	5.0637	10.1504	0	2.84241	2.00455	inf
barcode	AGCGGAGAGCCCTCGGCAT	CATTAC	283.567	568.019	206.515	696.864	2.00312	3.37441
barcode	AGCGGAGAGCCCTCGGCAT	ACCATC	129.124	258.633	56.6903	166.755	2.00298	2.94151
barcode	AGCGGAGAGCCCTCGGCAT	CGCTGT	88.6148	177.43	34.4191	77.6926	2.00226	2.25725
barcode	AGCGGAGAGCCCTCGGCAT	TCATAG	498.775	998.398	674.209	537.216	2.0017	0.796809
barcode	AGCGGAGAGCCCTCGGCAT	AACCCC	435.478	869.285	313.821	145.437	1.99616	0.463438
barcode	AGCGGAGAGCCCTCGGCAT	CAAACT	124.061	246.859	66.8135	101.379	1.98982	1.51735
barcode	AGCGGAGAGCCCTCGGCAT	CCTGCT	379.778	754.381	340.142	632.436	1.98638	1.85933
barcode	AGCGGAGAGCCCTCGGCAT	TGCCCA	346.864	688.607	374.561	931.363	1.98524	2.48655
barcode	AGCGGAGAGCCCTCGGCAT	TGTTGC	200.016	396.68	121.479	433.468	1.98324	3.56825
barcode	AGCGGAGAGCCCTCGGCAT	ACTTGA	93.6785	185.55	234.86	21.3181	1.98071	0.0907695
barcode	AGCGGAGAGCCCTCGGCAT	TTATTC	1539.37	3047.57	1409.16	1969.79	1.97976	1.39785
barcode	AGCGGAGAGCCCTCGGCAT	GCCAAA	7.59555	15.0227	28.3451	9.00097	1.97782	0.317549
barcode	AGCGGAGAGCCCTCGGCAT	GGACAG	7.59555	15.0227	16.1972	17.0545	1.97782	1.05293
barcode	AGCGGAGAGCCCTCGGCAT	GGGTAG	7.59555	15.0227	8.09861	12.7908	1.97782	1.57939
barcode	AGCGGAGAGCCCTCGGCAT	GTTAGG	7.59555	15.0227	8.09861	7.10603	1.97782	0.877438
barcode	AGCGGAGAGCCCTCGGCAT	GTAGCT	496.243	980.533	635.741	1514.06	1.97592	2.38156
barcode	AGCGGAGAGCCCTCGGCAT	CAATAC	25.3185	49.9402	24.2958	21.7918	1.97248	0.896937
barcode	AGCGGAGAGCCCTCGGCAT	ACATCC	17.723	34.9175	6.07396	19.4231	1.97019	3.19777
barcode	AGCGGAGAGCCCTCGGCAT	TACACG	605.112	1192.07	346.216	251.08	1.97	0.725212
barcode	AGCGGAGAGCCCTCGGCAT	ACTCTC	670.94	1319.56	400.881	502.159	1.96673	1.25264
barcode	AGCGGAGAGCCCTCGGCAT	GGAGCT	10.1274	19.8949	20.2465	28.4241	1.96446	1.4039
barcode	AGCGGAGAGCCCTCGGCAT	TGTACC	784.874	1541.65	888.822	1111.86	1.9642	1.25093
barcode	AGCGGAGAGCCCTCGGCAT	AAACCG	392.437	769.404	261.18	510.687	1.96058	1.9553
barcode	AGCGGAGAGCCCTCGGCAT	GGGCAA	392.437	769.404	457.571	284.715	1.96058	0.62223
barcode	AGCGGAGAGCCCTCGGCAT	TATGGG	382.309	749.509	427.202	477.051	1.96048	1.11669
barcode	AGCGGAGAGCCCTCGGCAT	TGCGCC	288.631	565.583	309.772	273.345	1.95954	0.882408
barcode	AGCGGAGAGCCCTCGGCAT	ATAAAC	296.227	580.2	305.722	1262.5	1.95864	4.12958
barcode	AGCGGAGAGCCCTCGGCAT	GGCGCG	15.1911	29.6393	8.09861	22.2656	1.9511	2.74931
barcode	AGCGGAGAGCCCTCGGCAT	CACTGG	248.121	483.161	214.613	353.88	1.94728	1.64892
barcode	AGCGGAGAGCCCTCGGCAT	GCCGTG	17.723	34.5115	40.493	25.5817	1.94728	0.631755
barcode	AGCGGAGAGCCCTCGGCAT	CTCTCA	154.443	300.453	291.55	257.712	1.9454	0.883938
barcode	AGCGGAGAGCCCTCGGCAT	TGATCG	194.953	379.221	216.638	481.315	1.9452	2.22175
barcode	AGCGGAGAGCCCTCGGCAT	CTCTGG	255.717	497.372	334.068	459.997	1.94501	1.37696
barcode	AGCGGAGAGCCCTCGGCAT	TTCGTT	529.157	1028.04	461.621	850.355	1.94278	1.84211
barcode	AGCGGAGAGCCCTCGGCAT	GTAACC	215.207	417.793	500.089	869.778	1.94135	1.73925
barcode	AGCGGAGAGCCCTCGGCAT	CACTCC	255.717	495.342	455.547	455.26	1.93707	0.999369
barcode	AGCGGAGAGCCCTCGGCAT	TGCTGT	205.08	397.086	271.303	673.178	1.93625	2.48127
barcode	AGCGGAGAGCCCTCGGCAT	CACGCG	592.453	1147	372.536	449.575	1.93602	1.2068
barcode	AGCGGAGAGCCCTCGGCAT	ACGGCT	43.0415	83.2337	143.75	6.15856	1.9338	0.042842
barcode	AGCGGAGAGCCCTCGGCAT	TTGTCA	1220.35	2359.37	1194.54	1436.84	1.93335	1.20283
barcode	AGCGGAGAGCCCTCGGCAT	TAAGGC	68.36	131.956	145.775	793.033	1.93031	5.44012
barcode	AGCGGAGAGCCCTCGGCAT	CTAACA	326.609	630.14	295.599	611.118	1.92934	2.06739
negative	ACCTACTGACACGGATGAGC	TTCGCG	989.954	1909.91	911.093	88.1147	1.92929	0.0967132
barcode	AGCGGAGAGCCCTCGGCAT	TCGGCA	526.625	1015.45	364.437	1040.8	1.92822	2.8559
barcode	AGCGGAGAGCCCTCGGCAT	ACATAC	184.825	356.078	129.578	103.274	1.92657	0.797006
barcode	AGCGGAGAGCCCTCGGCAT	AAGGAT	5.0637	9.74443	6.07396	58.7432	1.92437	9.67132
barcode	AGCGGAGAGCCCTCGGCAT	AATACC	2.53185	4.87222	2.02465	7.57976	1.92437	3.74374
barcode	AGCGGAGAGCCCTCGGCAT	ACTTAG	5.0637	9.74443	2.02465	2.36868	1.92437	1.16992
barcode	AGCGGAGAGCCCTCGGCAT	AGATAA	2.53185	4.87222	6.07396	3.78988	1.92437	0.623956
barcode	AGCGGAGAGCCCTCGGCAT	AGATTG	5.0637	9.74443	8.09861	18.9494	1.92437	2.33983
barcode	AGCGGAGAGCCCTCGGCAT	AGCACC	2.53185	4.87222	2.02465	3.31615	1.92437	1.63788
barcode	AGCGGAGAGCCCTCGGCAT	AGCCAT	10.1274	19.4889	24.2958	14.6858	1.92437	0.604457
barcode	AGCGGAGAGCCCTCGGCAT	AGCGAT	7.59555	14.6166	4.0493	12.3171	1.92437	3.04179
barcode	AGCGGAGAGCCCTCGGCAT	CAGCCA	7.59555	14.6166	14.1726	13.7383	1.92437	0.96936
barcode	AGCGGAGAGCCCTCGGCAT	CTTTAG	2.53185	4.87222	8.09861	1.89494	1.92437	0.233983
barcode	AGCGGAGAGCCCTCGGCAT	GACGGA	2.53185	4.87222	0	5.21109	1.92437	inf
barcode	AGCGGAGAGCCCTCGGCAT	GATCAA	12.6593	24.3611	4.0493	5.68482	1.92437	1.4039
barcode	AGCGGAGAGCCCTCGGCAT	GCAATC	2.53185	4.87222	0	2.36868	1.92437	inf
barcode	AGCGGAGAGCCCTCGGCAT	GCCCAG	2.53185	4.87222	6.07396	1.42121	1.92437	0.233983
barcode	AGCGGAGAGCCCTCGGCAT	GCGATT	5.0637	9.74443	0	34.5827	1.92437	inf
barcode	AGCGGAGAGCCCTCGGCAT	GCGTGC	5.0637	9.74443	6.07396	2.84241	1.92437	0.467967
barcode	AGCGGAGAGCCCTCGGCAT	GGCACC	7.59555	14.6166	10.1233	14.6858	1.92437	1.4507
barcode	AGCGGAGAGCCCTCGGCAT	GGTCTC	5.0637	9.74443	0	15.6333	1.92437	inf
barcode	AGCGGAGAGCCCTCGGCAT	GTCTTC	5.0637	9.74443	60.7396	12.7908	1.92437	0.210585
barcode	AGCGGAGAGCCCTCGGCAT	GTTGTA	2.53185	4.87222	2.02465	1.42121	1.92437	0.70195
barcode	AGCGGAGAGCCCTCGGCAT	GTTTTA	75.9555	146.166	66.8135	18.4757	1.92437	0.276526
barcode	AGCGGAGAGCCCTCGGCAT	TATTAC	7.59555	14.6166	16.1972	32.214	1.92437	1.98886
barcode	AGCGGAGAGCCCTCGGCAT	TCCGCG	5.0637	9.74443	0	24.1605	1.92437	inf
barcode	AGCGGAGAGCCCTCGGCAT	TCGGAC	2.53185	4.87222	4.0493	2.84241	1.92437	0.70195
barcode	AGCGGAGAGCCCTCGGCAT	TGAATG	2.53185	4.87222	4.0493	2.84241	1.92437	0.70195
barcode	AGCGGAGAGCCCTCGGCAT	TGTCCA	5.0637	9.74443	2.02465	7.57976	1.92437	3.74374
barcode	AGCGGAGAGCCCTCGGCAT	TTGTGG	2.53185	4.87222	0	2.84241	1.92437	inf
barcode	AGCGGAGAGCCCTCGGCAT	TTTGGG	2.53185	4.87222	6.07396	3.31615	1.92437	0.545961
barcode	AGCGGAGAGCCCTCGGCAT	CAACCT	139.252	267.566	400.881	463.313	1.92145	1.15574
barcode	AGCGGAGAGCCCTCGGCAT	GCCACC	539.284	1033.32	346.216	497.896	1.91609	1.43811
barcode	AGCGGAGAGCCCTCGGCAT	GCGTAA	96.2103	183.926	44.5423	10.4222	1.91171	0.233983
barcode	AGCGGAGAGCCCTCGGCAT	GGACTG	154.443	295.175	212.588	95.6945	1.91122	0.45014
barcode	AGCGGAGAGCCCTCGGCAT	AAACTG	349.395	667.494	198.416	711.076	1.91042	3.58377
barcode	AGCGGAGAGCCCTCGGCAT	GACCTG	217.739	415.762	135.652	547.638	1.90945	4.03709
barcode	AGCGGAGAGCCCTCGGCAT	GTCCTC	73.4237	140.076	56.6903	12.3171	1.90778	0.21727
barcode	AGCGGAGAGCCCTCGGCAT	GCTGCG	205.08	390.995	309.772	194.231	1.90655	0.627015
barcode	AGCGGAGAGCCCTCGGCAT	ACTCTT	151.911	289.491	40.493	17.0545	1.90566	0.42117
barcode	AGCGGAGAGCCCTCGGCAT	GCCTTC	924.125	1759.68	579.051	445.785	1.90416	0.769855
barcode	AGCGGAGAGCCCTCGGCAT	CCCGTC	70.8918	134.798	2.02465	24.1605	1.90146	11.9332
barcode	AGCGGAGAGCCCTCGGCAT	GGAGTC	215.207	408.86	103.257	347.722	1.89984	3.36753
barcode	AGCGGAGAGCCCTCGGCAT	TAGTCG	1091.23	2071.5	587.149	872.146	1.89832	1.48539
barcode	AGCGGAGAGCCCTCGGCAT	CACCTT	27.8504	52.7823	36.4437	58.2694	1.89521	1.59889
barcode	AGCGGAGAGCCCTCGGCAT	CCTGCA	412.692	780.773	540.582	901.044	1.8919	1.6668
barcode	AGCGGAGAGCCCTCGGCAT	TATTAA	331.672	627.298	127.553	438.205	1.89132	3.43547
barcode	AGCGGAGAGCCCTCGGCAT	TACTGA	460.797	870.909	777.466	944.628	1.89001	1.21501
barcode	AGCGGAGAGCCCTCGGCAT	GGGGAA	91.1466	172.152	12.1479	165.334	1.88873	13.61
barcode	AGCGGAGAGCCCTCGGCAT	GTCATG	101.274	191.234	6.07396	6.63229	1.88829	1.09192
barcode	AGCGGAGAGCCCTCGGCAT	ACAAGT	270.908	511.177	615.494	54.4795	1.8869	0.0885135
barcode	AGCGGAGAGCCCTCGGCAT	ACGGGG	764.619	1442.18	651.938	750.87	1.88614	1.15175
barcode	AGCGGAGAGCCCTCGGCAT	CTACGT	10.1274	19.0828	20.2465	10.4222	1.88428	0.514764
barcode	AGCGGAGAGCCCTCGGCAT	CTATGT	20.2548	38.1657	22.2712	18.0019	1.88428	0.808307
barcode	AGCGGAGAGCCCTCGGCAT	CTCCTA	1083.63	2040.65	1455.72	1895.41	1.88315	1.30204
barcode	AGCGGAGAGCCCTCGGCAT	TGACGA	506.37	953.33	741.023	706.813	1.88267	0.953834
barcode	AGCGGAGAGCCCTCGGCAT	TTTAGT	372.182	700.381	129.578	522.53	1.88182	4.03256
barcode	AGCGGAGAGCCCTCGGCAT	CCCCCG	630.431	1184.76	330.018	799.665	1.87929	2.42309
barcode	AGCGGAGAGCCCTCGGCAT	CAACGA	253.185	475.041	323.944	205.601	1.87626	0.63468
barcode	AGCGGAGAGCCCTCGGCAT	TTTGAC	78.4874	146.979	352.289	259.133	1.87264	0.735569
barcode	AGCGGAGAGCCCTCGGCAT	TATGGA	86.0829	161.189	24.2958	159.649	1.87249	6.57104
barcode	AGCGGAGAGCCCTCGGCAT	ACAATG	7.59555	14.2106	10.1233	6.15856	1.87091	0.608357
barcode	AGCGGAGAGCCCTCGGCAT	CCTCTG	265.844	497.372	214.613	479.894	1.87091	2.23609
barcode	AGCGGAGAGCCCTCGGCAT	CGGTCC	15.1911	28.4213	42.5177	15.1595	1.87091	0.356546
barcode	AGCGGAGAGCCCTCGGCAT	CGTCCA	7.59555	14.2106	12.1479	9.4747	1.87091	0.779945
barcode	AGCGGAGAGCCCTCGGCAT	CCCCAT	1427.96	2660.23	1338.3	1996.32	1.86295	1.49169
barcode	AGCGGAGAGCCCTCGGCAT	CAAGTG	1671.02	3112.94	1064.97	1809.67	1.8629	1.69927
barcode	AGCGGAGAGCCCTCGGCAT	TACCTA	329.141	612.681	481.867	845.144	1.86146	1.75389
barcode	AGCGGAGAGCCCTCGGCAT	GTGCTA	460.797	857.104	700.53	1666.6	1.86005	2.37906
barcode	AGCGGAGAGCCCTCGGCAT	GGCTTT	546.88	1015.86	285.476	188.547	1.85755	0.660464
barcode	AGCGGAGAGCCCTCGGCAT	CACTGC	126.593	235.084	139.701	18.4757	1.85702	0.132252
barcode	AGCGGAGAGCCCTCGGCAT	TATACT	275.972	512.395	609.42	293.716	1.85669	0.481959
barcode	AGCGGAGAGCCCTCGGCAT	CTCAAG	377.246	700.381	350.265	299.401	1.85656	0.854784
barcode	AGCGGAGAGCCCTCGGCAT	TGTGCT	151.911	281.776	115.405	66.7967	1.85488	0.578801
barcode	AGCGGAGAGCCCTCGGCAT	AAAATG	430.415	795.795	408.98	366.671	1.8489	0.896551
barcode	AGCGGAGAGCCCTCGGCAT	CACTGA	574.73	1060.11	787.59	1745.71	1.84454	2.21653
barcode	AGCGGAGAGCCCTCGGCAT	AGCTAC	5.0637	9.33841	6.07396	13.7383	1.84419	2.26184
barcode	AGCGGAGAGCCCTCGGCAT	CCGGTT	5.0637	9.33841	66.8135	2.84241	1.84419	0.0425425
barcode	AGCGGAGAGCCCTCGGCAT	CTGTTG	511.434	943.18	666.111	581.747	1.84419	0.873349
barcode	AGCGGAGAGCCCTCGGCAT	GCATAG	30.3822	56.0305	24.2958	63.4805	1.84419	2.61282
barcode	AGCGGAGAGCCCTCGGCAT	GGATTT	5.0637	9.33841	4.0493	0.473735	1.84419	0.116992
barcode	AGCGGAGAGCCCTCGGCAT	TATTTA	5.0637	9.33841	18.2219	3.31615	1.84419	0.181987
barcode	AGCGGAGAGCCCTCGGCAT	TTGCAT	30.3822	56.0305	28.3451	81.0087	1.84419	2.85794
barcode	AGCGGAGAGCCCTCGGCAT	GCTGTG	757.023	1393.86	664.086	1229.82	1.84124	1.85189
barcode	AGCGGAGAGCCCTCGGCAT	CGGTCA	453.201	834.367	611.445	106.117	1.84105	0.173551
barcode	AGCGGAGAGCCCTCGGCAT	AACAAT	286.099	526.605	554.755	331.615	1.84064	0.597768
barcode	AGCGGAGAGCCCTCGGCAT	CATCCG	53.1689	97.8503	72.8875	110.38	1.84037	1.51439
barcode	AGCGGAGAGCCCTCGGCAT	CCAGAT	27.8504	51.1583	18.2219	94.2733	1.8369	5.17363
barcode	AGCGGAGAGCCCTCGGCAT	CCCCCA	2316.64	4253.85	2802.12	3606.07	1.83621	1.28691
barcode	AGCGGAGAGCCCTCGGCAT	GGTCGC	124.061	227.776	380.635	640.49	1.83601	1.68269
barcode	AGCGGAGAGCCCTCGGCAT	CGTACA	670.94	1231.45	419.103	684.074	1.83541	1.63223
barcode	AGCGGAGAGCCCTCGGCAT	TAGTAC	45.5733	83.6397	93.134	44.5311	1.83528	0.47814
barcode	AGCGGAGAGCCCTCGGCAT	CGTCAA	17.723	32.4814	4.0493	33.1615	1.83273	8.18942
barcode	AGCGGAGAGCCCTCGGCAT	CATCGA	25.3185	46.2861	26.3205	27.4766	1.82815	1.04393
barcode	AGCGGAGAGCCCTCGGCAT	GGTCCA	12.6593	23.143	4.0493	42.6362	1.82815	10.5293
barcode	AGCGGAGAGCCCTCGGCAT	GCACAC	531.689	971.195	666.111	1794.51	1.82662	2.69401
barcode	AGCGGAGAGCCCTCGGCAT	AACACG	20.2548	36.9476	6.07396	54.4795	1.82414	8.96937
barcode	AGCGGAGAGCCCTCGGCAT	CATTCT	324.077	590.35	394.807	366.197	1.82164	0.927535
barcode	AGCGGAGAGCCCTCGGCAT	CTGCAG	106.338	193.671	105.282	294.663	1.82128	2.7988
barcode	AGCGGAGAGCCCTCGGCAT	ACCCGG	149.379	271.626	16.1972	322.14	1.81837	19.8886
barcode	AGCGGAGAGCCCTCGGCAT	ACCGCT	60.7644	110.437	184.243	219.813	1.81746	1.19306
barcode	AGCGGAGAGCCCTCGGCAT	ATCTCC	7.59555	13.8046	0	19.8969	1.81746	inf
barcode	AGCGGAGAGCCCTCGGCAT	GCCGAT	7.59555	13.8046	18.2219	16.107	1.81746	0.883938
barcode	AGCGGAGAGCCCTCGGCAT	GCTACT	7.59555	13.8046	10.1233	3.78988	1.81746	0.374374
barcode	AGCGGAGAGCCCTCGGCAT	AGATCT	144.315	261.476	190.317	170.545	1.81183	0.896107
barcode	AGCGGAGAGCCCTCGGCAT	TATACG	513.966	930.999	216.638	347.248	1.8114	1.6029
barcode	AGCGGAGAGCCCTCGGCAT	GGCCAG	17.723	32.0754	24.2958	27.0029	1.80982	1.11142
barcode	AGCGGAGAGCCCTCGGCAT	ATGGTC	126.593	228.588	184.243	805.35	1.8057	4.37112
barcode	AGCGGAGAGCCCTCGGCAT	CATACA	311.418	561.523	218.662	247.29	1.80312	1.13092
barcode	AGCGGAGAGCCCTCGGCAT	GGCGTA	113.933	205.039	135.652	24.6342	1.79964	0.181599
barcode	AGCGGAGAGCCCTCGGCAT	GTGGAT	389.905	701.599	433.276	1097.17	1.79941	2.53227
barcode	AGCGGAGAGCCCTCGGCAT	TACGTG	615.24	1106.81	483.892	452.891	1.79898	0.935934
barcode	AGCGGAGAGCCCTCGGCAT	AAGTCA	278.504	500.62	406.955	376.146	1.79754	0.924293
barcode	AGCGGAGAGCCCTCGGCAT	GGACGA	12.6593	22.737	12.1479	6.63229	1.79608	0.545961
barcode	AGCGGAGAGCCCTCGGCAT	TCCTCG	253.185	454.334	775.442	1056.43	1.79447	1.36236
barcode	AGCGGAGAGCCCTCGGCAT	AATACT	683.6	1226.17	534.508	1351.09	1.7937	2.52773
barcode	AGCGGAGAGCCCTCGGCAT	AGTCCT	73.4237	131.55	166.021	496.474	1.79165	2.99042
barcode	AGCGGAGAGCCCTCGGCAT	GACTTC	15.1911	27.2032	18.2219	16.5807	1.79073	0.909936
barcode	AGCGGAGAGCCCTCGGCAT	TTACTT	15.1911	27.2032	20.2465	24.1605	1.79073	1.19332
barcode	AGCGGAGAGCCCTCGGCAT	AGCACG	1584.94	2829.54	1281.6	1603.12	1.78527	1.25087
barcode	AGCGGAGAGCCCTCGGCAT	ACGATA	20.2548	36.1356	26.3205	671.756	1.78405	25.5222
barcode	AGCGGAGAGCCCTCGGCAT	ACGTTA	20.2548	36.1356	6.07396	16.5807	1.78405	2.72981
barcode	AGCGGAGAGCCCTCGGCAT	AGATTA	288.631	514.019	224.736	379.936	1.78089	1.69058
barcode	AGCGGAGAGCCCTCGGCAT	TGCGGT	511.434	910.698	686.357	618.224	1.78068	0.900733
barcode	AGCGGAGAGCCCTCGGCAT	GTATGC	321.545	571.673	303.698	612.066	1.7779	2.01538
barcode	AGCGGAGAGCCCTCGGCAT	TAACGA	503.838	892.834	884.773	476.104	1.77206	0.538108
barcode	AGCGGAGAGCCCTCGGCAT	CAATCC	154.443	273.656	313.821	448.153	1.77189	1.42805
barcode	AGCGGAGAGCCCTCGGCAT	ATAACC	283.567	502.244	340.142	258.659	1.77116	0.760446
barcode	AGCGGAGAGCCCTCGGCAT	CGCATT	384.841	680.486	386.709	144.963	1.76823	0.374864
barcode	AGCGGAGAGCCCTCGGCAT	CACACT	1795.08	3170.19	1042.7	2497.53	1.76604	2.39526
barcode	AGCGGAGAGCCCTCGGCAT	CACTAT	754.492	1331.33	726.85	910.519	1.76454	1.25269
barcode	AGCGGAGAGCCCTCGGCAT	AAATTA	2.53185	4.4662	4.0493	2.84241	1.76401	0.70195
barcode	AGCGGAGAGCCCTCGGCAT	ACAAGG	5.0637	8.9324	22.2712	2.84241	1.76401	0.127627
barcode	AGCGGAGAGCCCTCGGCAT	ACATCG	156.975	276.904	285.476	265.292	1.76401	0.929296
barcode	AGCGGAGAGCCCTCGGCAT	ACCTAC	5.0637	8.9324	2.02465	34.1089	1.76401	16.8468
barcode	AGCGGAGAGCCCTCGGCAT	CAACGC	20.2548	35.7296	36.4437	3.78988	1.76401	0.103993
barcode	AGCGGAGAGCCCTCGGCAT	CATAGC	2.53185	4.4662	4.0493	5.68482	1.76401	1.4039
barcode	AGCGGAGAGCCCTCGGCAT	CCGTTG	7.59555	13.3986	8.09861	19.8969	1.76401	2.45683
barcode	AGCGGAGAGCCCTCGGCAT	CCTTAG	2.53185	4.4662	6.07396	2.36868	1.76401	0.389972
barcode	AGCGGAGAGCCCTCGGCAT	CGCAAG	2.53185	4.4662	6.07396	0.473735	1.76401	0.0779945
barcode	AGCGGAGAGCCCTCGGCAT	CTCAGA	2.53185	4.4662	2.02465	3.78988	1.76401	1.87187
barcode	AGCGGAGAGCCCTCGGCAT	CTCGGT	5.0637	8.9324	2.02465	10.8959	1.76401	5.38162
barcode	AGCGGAGAGCCCTCGGCAT	GACCTC	2.53185	4.4662	12.1479	15.1595	1.76401	1.24791
barcode	AGCGGAGAGCCCTCGGCAT	GACGCC	2.53185	4.4662	0	5.21109	1.76401	inf
barcode	AGCGGAGAGCCCTCGGCAT	GACTTT	5.0637	8.9324	4.0493	5.21109	1.76401	1.28691
barcode	AGCGGAGAGCCCTCGGCAT	GCTCCA	5.0637	8.9324	8.09861	25.108	1.76401	3.10028
barcode	AGCGGAGAGCCCTCGGCAT	GCTCCT	5.0637	8.9324	8.09861	11.8434	1.76401	1.4624
barcode	AGCGGAGAGCCCTCGGCAT	GGAATT	2.53185	4.4662	6.07396	6.15856	1.76401	1.01393
barcode	AGCGGAGAGCCCTCGGCAT	GGCCTC	5.0637	8.9324	2.02465	2.84241	1.76401	1.4039
barcode	AGCGGAGAGCCCTCGGCAT	GGTCAA	2.53185	4.4662	6.07396	2.84241	1.76401	0.467967
barcode	AGCGGAGAGCCCTCGGCAT	GTACCG	5.0637	8.9324	6.07396	11.8434	1.76401	1.94986
barcode	AGCGGAGAGCCCTCGGCAT	TATGAC	2.53185	4.4662	0	2.84241	1.76401	inf
barcode	AGCGGAGAGCCCTCGGCAT	TCAAGT	5.0637	8.9324	2.02465	2.36868	1.76401	1.16992
barcode	AGCGGAGAGCCCTCGGCAT	TCGGGG	2.53185	4.4662	0	2.84241	1.76401	inf
barcode	AGCGGAGAGCCCTCGGCAT	TGCCTC	2.53185	4.4662	6.07396	5.21109	1.76401	0.857939
barcode	AGCGGAGAGCCCTCGGCAT	TGCGTC	2.53185	4.4662	0	2.84241	1.76401	inf
barcode	AGCGGAGAGCCCTCGGCAT	TGCTCT	2.53185	4.4662	4.0493	3.78988	1.76401	0.935934
barcode	AGCGGAGAGCCCTCGGCAT	TGCTTG	5.0637	8.9324	10.1233	15.6333	1.76401	1.54429
barcode	AGCGGAGAGCCCTCGGCAT	TTAAAT	5.0637	8.9324	2.02465	1.42121	1.76401	0.70195
barcode	AGCGGAGAGCCCTCGGCAT	AGTTAC	382.309	673.178	577.026	343.932	1.76082	0.596042
barcode	AGCGGAGAGCCCTCGGCAT	CTGTCC	108.87	191.64	332.043	90.0097	1.76028	0.271078
barcode	AGCGGAGAGCCCTCGGCAT	CCATAG	205.08	360.95	222.712	113.696	1.76005	0.510509
barcode	AGCGGAGAGCCCTCGGCAT	TAGTGG	951.976	1674.42	741.023	498.843	1.75889	0.673182
barcode	AGCGGAGAGCCCTCGGCAT	GTGACT	263.312	462.455	259.155	776.452	1.7563	2.99609
barcode	AGCGGAGAGCCCTCGGCAT	GATCGG	688.663	1209.12	400.881	885.411	1.75575	2.20866
barcode	AGCGGAGAGCCCTCGGCAT	CCTCTT	529.157	928.563	479.843	183.809	1.7548	0.383062
barcode	AGCGGAGAGCCCTCGGCAT	TCAAGG	240.526	421.853	473.769	242.079	1.75388	0.510964
barcode	AGCGGAGAGCCCTCGGCAT	TAACTA	567.135	994.338	799.738	332.088	1.75327	0.415247
barcode	AGCGGAGAGCCCTCGGCAT	TAAGTT	88.6148	155.099	145.775	10.4222	1.75026	0.071495
barcode	AGCGGAGAGCCCTCGGCAT	TAGATT	220.271	385.311	376.585	671.756	1.74926	1.78381
barcode	AGCGGAGAGCCCTCGGCAT	TCGGAA	351.927	614.711	273.328	539.584	1.7467	1.97413
barcode	AGCGGAGAGCCCTCGGCAT	AGTGGG	159.507	278.528	99.208	100.432	1.74619	1.01234
barcode	AGCGGAGAGCCCTCGGCAT	CGTTCA	751.96	1311.84	1198.59	736.658	1.74457	0.614602
barcode	AGCGGAGAGCCCTCGGCAT	GGTCCG	298.758	520.515	273.328	697.812	1.74226	2.55302
barcode	AGCGGAGAGCCCTCGGCAT	ATGTTC	615.24	1071.89	261.18	299.874	1.74223	1.14815
barcode	AGCGGAGAGCCCTCGGCAT	GGGATT	17.723	30.8574	20.2465	1.42121	1.7411	0.070195
barcode	AGCGGAGAGCCCTCGGCAT	ACCAGA	32.9141	57.2485	46.567	6.63229	1.73933	0.142425
barcode	AGCGGAGAGCCCTCGGCAT	CAGCCG	1400.11	2434.89	1403.08	2411.31	1.73907	1.71858
barcode	AGCGGAGAGCCCTCGGCAT	TTCTTA	298.758	518.485	388.733	223.603	1.73547	0.575209
barcode	AGCGGAGAGCCCTCGGCAT	ATTCGG	693.727	1202.63	753.171	1145.97	1.73357	1.52152
barcode	AGCGGAGAGCCCTCGGCAT	AATATC	12.6593	21.925	6.07396	18.0019	1.73193	2.96379
barcode	AGCGGAGAGCCCTCGGCAT	GGATTA	187.357	324.002	143.75	9.00097	1.72933	0.0626153
barcode	AGCGGAGAGCCCTCGGCAT	TACTGC	10.1274	17.4588	18.2219	12.7908	1.72391	0.70195
barcode	AGCGGAGAGCCCTCGGCAT	AGTTAA	632.963	1088.13	694.456	546.69	1.7191	0.787221
barcode	AGCGGAGAGCCCTCGGCAT	CAACGG	653.217	1121.83	676.234	1191.44	1.71739	1.76188
barcode	AGCGGAGAGCCCTCGGCAT	GTTCAA	420.287	715.81	390.758	685.969	1.70314	1.75548
barcode	AGCGGAGAGCCCTCGGCAT	AATGAT	316.481	538.786	479.843	527.267	1.70243	1.09883
barcode	AGCGGAGAGCCCTCGGCAT	TCTACG	136.72	232.648	119.454	189.494	1.70164	1.58633
barcode	AGCGGAGAGCCCTCGGCAT	ACAAAT	12.6593	21.519	30.3698	73.9027	1.69986	2.43343
barcode	AGCGGAGAGCCCTCGGCAT	CCTTCG	1501.39	2548.17	1214.79	1045.06	1.69721	0.860279
barcode	AGCGGAGAGCCCTCGGCAT	GGCCCT	564.603	957.796	406.955	775.031	1.69641	1.90446
barcode	AGCGGAGAGCCCTCGGCAT	GATACG	17.723	30.0453	4.0493	48.7947	1.69528	12.0501
barcode	AGCGGAGAGCCCTCGGCAT	ATTTCA	346.864	587.914	228.786	103.748	1.69494	0.453472
barcode	AGCGGAGAGCCCTCGGCAT	GGTTCT	683.6	1157.15	1115.58	1060.22	1.69273	0.950372
barcode	AGCGGAGAGCCCTCGGCAT	TCTCAG	134.188	226.964	97.1833	294.19	1.69139	3.02716
barcode	AGCGGAGAGCCCTCGGCAT	ACTTGG	384.841	650.441	251.057	275.24	1.69015	1.09633
barcode	AGCGGAGAGCCCTCGGCAT	GTTTTG	354.459	597.658	352.289	1123.23	1.68611	3.18836
barcode	AGCGGAGAGCCCTCGGCAT	ACTCAT	422.819	712.156	311.796	335.878	1.6843	1.07724
barcode	AGCGGAGAGCCCTCGGCAT	AACACC	15.1911	25.5791	20.2465	29.3716	1.68382	1.4507
barcode	AGCGGAGAGCCCTCGGCAT	CACAGC	5.0637	8.52638	22.2712	11.8434	1.68382	0.531781
barcode	AGCGGAGAGCCCTCGGCAT	GGTTCC	5.0637	8.52638	2.02465	7.10603	1.68382	3.50975
barcode	AGCGGAGAGCCCTCGGCAT	GTATTA	5.0637	8.52638	10.1233	2.84241	1.68382	0.28078
barcode	AGCGGAGAGCCCTCGGCAT	TACGCG	15.1911	25.5791	2.02465	12.3171	1.68382	6.08357
barcode	AGCGGAGAGCCCTCGGCAT	TGTTAG	5.0637	8.52638	8.09861	7.57976	1.68382	0.935934
barcode	AGCGGAGAGCCCTCGGCAT	ATTTTC	237.994	399.928	238.909	403.622	1.68041	1.68944
barcode	AGCGGAGAGCCCTCGGCAT	CGTAAG	377.246	633.794	522.36	287.557	1.68006	0.550496
barcode	AGCGGAGAGCCCTCGGCAT	TGGGAC	369.65	620.802	216.638	94.747	1.67943	0.437352
barcode	AGCGGAGAGCCCTCGGCAT	CAAGCT	835.511	1401.17	1204.67	2893.1	1.67702	2.40158
barcode	AGCGGAGAGCCCTCGGCAT	TTGGCG	772.214	1294.39	921.217	285.662	1.6762	0.310092
barcode	AGCGGAGAGCCCTCGGCAT	TTAGTG	544.348	912.322	496.04	501.686	1.67599	1.01138
barcode	AGCGGAGAGCCCTCGGCAT	AGGAGT	258.249	432.409	72.8875	371.882	1.67439	5.10214
barcode	AGCGGAGAGCCCTCGGCAT	GTTTGC	848.17	1419.44	455.547	1740.98	1.67353	3.82173
barcode	AGCGGAGAGCCCTCGGCAT	CGCTAA	17.723	29.6393	12.1479	16.107	1.67237	1.32591
barcode	AGCGGAGAGCCCTCGGCAT	GACACC	513.966	858.728	534.508	528.215	1.67079	0.988226
barcode	AGCGGAGAGCCCTCGGCAT	TTAGGT	397.501	663.433	374.561	1112.8	1.66901	2.97096
barcode	AGCGGAGAGCCCTCGGCAT	GTTGTC	12.6593	21.1129	10.1233	4.73735	1.66779	0.467967
barcode	AGCGGAGAGCCCTCGGCAT	CTCGGA	212.675	354.048	135.652	216.971	1.66473	1.59947
barcode	AGCGGAGAGCCCTCGGCAT	GCAATG	126.593	210.723	242.958	610.645	1.66458	2.51337
barcode	AGCGGAGAGCCCTCGGCAT	CAACAT	121.529	202.197	303.698	1322.67	1.66378	4.35521
barcode	AGCGGAGAGCCCTCGGCAT	GAGGTT	1065.91	1770.24	489.966	1378.57	1.66078	2.8136
barcode	AGCGGAGAGCCCTCGGCAT	GCCGCG	248.121	411.702	151.849	67.2704	1.65928	0.443009
barcode	AGCGGAGAGCCCTCGGCAT	GTATCA	1182.37	1961.88	967.784	1145.02	1.65927	1.18313
barcode	AGCGGAGAGCCCTCGGCAT	AACGCC	7.59555	12.5866	2.02465	5.68482	1.6571	2.8078
barcode	AGCGGAGAGCCCTCGGCAT	CACGGT	253.185	416.98	60.7396	217.918	1.64694	3.58775
barcode	AGCGGAGAGCCCTCGGCAT	TTTTTC	255.717	420.635	293.575	220.761	1.64492	0.751975
barcode	AGCGGAGAGCCCTCGGCAT	ACAGCG	425.351	699.163	512.237	353.406	1.64373	0.689928
barcode	AGCGGAGAGCCCTCGGCAT	GGTCAC	10.1274	16.6467	26.3205	17.0545	1.64373	0.647954
barcode	AGCGGAGAGCCCTCGGCAT	GACATG	564.603	927.751	852.379	538.163	1.64319	0.631366
barcode	AGCGGAGAGCCCTCGGCAT	CCGTCA	273.44	449.056	483.892	295.611	1.64225	0.610902
barcode	AGCGGAGAGCCCTCGGCAT	AAACGG	126.593	207.881	68.8382	619.646	1.64213	9.00148
barcode	AGCGGAGAGCCCTCGGCAT	CGAGAA	169.634	278.528	44.5423	44.5311	1.64194	0.999748
barcode	AGCGGAGAGCCCTCGGCAT	CTGCGG	288.631	473.823	400.881	1026.58	1.64162	2.56082
barcode	AGCGGAGAGCCCTCGGCAT	TAAAGA	83.5511	136.828	2.02465	4.26362	1.63766	2.10585
barcode	AGCGGAGAGCCCTCGGCAT	CCCGTT	184.825	302.483	87.06	136.909	1.63659	1.57259
barcode	AGCGGAGAGCCCTCGGCAT	AGCCTG	15.1911	24.7671	10.1233	87.641	1.63037	8.65739
barcode	AGCGGAGAGCCCTCGGCAT	CATAGA	60.7644	99.0684	20.2465	10.4222	1.63037	0.514764
barcode	AGCGGAGAGCCCTCGGCAT	AGCTAT	858.297	1399.14	807.836	1550.54	1.63013	1.91937
barcode	AGCGGAGAGCCCTCGGCAT	CAAAGT	394.969	643.133	271.303	568.008	1.62831	2.09363
barcode	AGCGGAGAGCCCTCGGCAT	CACACG	367.118	597.658	315.846	661.808	1.62797	2.09535
barcode	AGCGGAGAGCCCTCGGCAT	AGCCAA	313.949	510.771	275.353	834.248	1.62692	3.02974
barcode	AGCGGAGAGCCCTCGGCAT	CTCTCC	283.567	459.612	368.487	99.4844	1.62082	0.269981
barcode	AGCGGAGAGCCCTCGGCAT	AGTGTA	440.542	713.78	216.638	666.072	1.62023	3.07459
barcode	AGCGGAGAGCCCTCGGCAT	AGGTTC	430.415	697.133	319.895	1041.74	1.61968	3.25652
barcode	AGCGGAGAGCCCTCGGCAT	CTTTGG	25.3185	41.0078	12.1479	83.3774	1.61968	6.86352
barcode	AGCGGAGAGCCCTCGGCAT	CTATCG	432.946	701.193	378.61	276.188	1.61958	0.729478
barcode	AGCGGAGAGCCCTCGGCAT	ACGTGC	488.647	791.329	589.174	237.341	1.61943	0.402838
barcode	AGCGGAGAGCCCTCGGCAT	ACCGCA	387.373	627.298	595.248	560.902	1.61936	0.942301
barcode	AGCGGAGAGCCCTCGGCAT	CCCACC	1296.31	2088.96	1607.57	3121.91	1.61147	1.942
barcode	AGCGGAGAGCCCTCGGCAT	AGATCA	622.835	1001.65	789.614	714.866	1.6082	0.905336
barcode	AGCGGAGAGCCCTCGGCAT	TGCCCT	182.293	292.739	155.898	310.297	1.60587	1.99038
barcode	AGCGGAGAGCCCTCGGCAT	AAACAG	2.53185	4.06018	34.4191	3.78988	1.60364	0.11011
barcode	AGCGGAGAGCCCTCGGCAT	AAGACG	2.53185	4.06018	2.02465	7.10603	1.60364	3.50975
barcode	AGCGGAGAGCCCTCGGCAT	AATACA	2.53185	4.06018	0	0.473735	1.60364	inf
barcode	AGCGGAGAGCCCTCGGCAT	AATAGG	2.53185	4.06018	8.09861	12.3171	1.60364	1.52089
barcode	AGCGGAGAGCCCTCGGCAT	ACATGT	2.53185	4.06018	4.0493	5.21109	1.60364	1.28691
barcode	AGCGGAGAGCCCTCGGCAT	ACTAAA	2.53185	4.06018	2.02465	1.89494	1.60364	0.935934
barcode	AGCGGAGAGCCCTCGGCAT	AGTCTT	2.53185	4.06018	10.1233	2.36868	1.60364	0.233983
barcode	AGCGGAGAGCCCTCGGCAT	AGTGGT	2.53185	4.06018	10.1233	10.4222	1.60364	1.02953
barcode	AGCGGAGAGCCCTCGGCAT	ATAGCC	2.53185	4.06018	8.09861	2.36868	1.60364	0.292479
barcode	AGCGGAGAGCCCTCGGCAT	ATCGCC	2.53185	4.06018	145.775	53.0583	1.60364	0.363974
barcode	AGCGGAGAGCCCTCGGCAT	ATCTAT	2.53185	4.06018	10.1233	3.31615	1.60364	0.327577
barcode	AGCGGAGAGCCCTCGGCAT	CATACC	389.905	625.268	562.853	376.146	1.60364	0.668284
barcode	AGCGGAGAGCCCTCGGCAT	CCAGCC	2.53185	4.06018	2.02465	13.2646	1.60364	6.55154
barcode	AGCGGAGAGCCCTCGGCAT	CGATTG	2.53185	4.06018	0	1.89494	1.60364	inf
barcode	AGCGGAGAGCCCTCGGCAT	GATCTT	5.0637	8.12036	2.02465	1.42121	1.60364	0.70195
barcode	AGCGGAGAGCCCTCGGCAT	GCGCTT	2.53185	4.06018	6.07396	6.63229	1.60364	1.09192
barcode	AGCGGAGAGCCCTCGGCAT	GCTTGC	2.53185	4.06018	26.3205	14.6858	1.60364	0.557961
barcode	AGCGGAGAGCCCTCGGCAT	GGGCAG	2.53185	4.06018	12.1479	1.89494	1.60364	0.155989
barcode	AGCGGAGAGCCCTCGGCAT	GTCTCT	5.0637	8.12036	8.09861	9.00097	1.60364	1.11142
barcode	AGCGGAGAGCCCTCGGCAT	GTGAAT	2.53185	4.06018	8.09861	1.89494	1.60364	0.233983
barcode	AGCGGAGAGCCCTCGGCAT	TATCGG	2.53185	4.06018	4.0493	13.7383	1.60364	3.39276
barcode	AGCGGAGAGCCCTCGGCAT	TCGCAA	2.53185	4.06018	0	0	1.60364
barcode	AGCGGAGAGCCCTCGGCAT	TGCCGG	5.0637	8.12036	2.02465	9.00097	1.60364	4.44569
barcode	AGCGGAGAGCCCTCGGCAT	TGCTAA	7.59555	12.1805	6.07396	1.89494	1.60364	0.311978
barcode	AGCGGAGAGCCCTCGGCAT	TGGACG	7.59555	12.1805	28.3451	12.3171	1.60364	0.434541
barcode	AGCGGAGAGCCCTCGGCAT	TGTCTT	2.53185	4.06018	4.0493	1.89494	1.60364	0.467967
barcode	AGCGGAGAGCCCTCGGCAT	TTTGGT	5.0637	8.12036	0	4.26362	1.60364	inf
barcode	AGCGGAGAGCCCTCGGCAT	TAACAT	615.24	984.594	621.568	639.542	1.60034	1.02892
barcode	AGCGGAGAGCCCTCGGCAT	GTCCAC	308.886	494.124	585.124	631.015	1.5997	1.07843
barcode	AGCGGAGAGCCCTCGGCAT	GATACT	164.57	263.1	64.7889	84.7986	1.59871	1.30885
barcode	AGCGGAGAGCCCTCGGCAT	TAGCTT	660.813	1054.83	538.557	613.961	1.59627	1.14001
barcode	AGCGGAGAGCCCTCGGCAT	ACACGA	412.692	658.561	643.839	170.071	1.59577	0.264151
barcode	AGCGGAGAGCCCTCGGCAT	CACAAA	255.717	406.83	163.997	276.661	1.59094	1.68699
barcode	AGCGGAGAGCCCTCGGCAT	CACTTT	1182.37	1877.83	1170.25	1495.58	1.58819	1.278
barcode	AGCGGAGAGCCCTCGGCAT	TTGACA	202.548	320.754	277.377	48.7947	1.5836	0.175915
barcode	AGCGGAGAGCCCTCGGCAT	TAATGA	156.975	248.483	210.564	166.755	1.58295	0.791944
barcode	AGCGGAGAGCCCTCGGCAT	TGCCAT	951.976	1506.33	1014.35	2539.69	1.58232	2.50376
barcode	AGCGGAGAGCCCTCGGCAT	TGCCGT	1344.41	2125.5	844.28	1707.82	1.58099	2.02281
barcode	AGCGGAGAGCCCTCGGCAT	TCCGCT	136.72	216.002	305.722	142.594	1.57988	0.466417
barcode	AGCGGAGAGCCCTCGGCAT	AGATCG	288.631	454.334	93.134	426.835	1.5741	4.58302
barcode	AGCGGAGAGCCCTCGGCAT	CACCCT	197.484	310.198	443.399	320.719	1.57075	0.723319
barcode	AGCGGAGAGCCCTCGGCAT	AATCCT	863.361	1350.42	1259.33	714.866	1.56414	0.567654
barcode	AGCGGAGAGCCCTCGGCAT	CGGCCG	10.1274	15.8347	22.2712	15.6333	1.56355	0.70195
barcode	AGCGGAGAGCCCTCGGCAT	TAAACT	227.867	355.266	135.652	258.186	1.5591	1.9033
barcode	AGCGGAGAGCCCTCGGCAT	AGCAGA	243.058	378.409	702.554	420.203	1.55687	0.598108
barcode	AGCGGAGAGCCCTCGGCAT	CGACCG	182.293	282.995	70.8628	6.15856	1.55241	0.0869082
barcode	AGCGGAGAGCCCTCGGCAT	ATACGT	7.59555	11.7745	4.0493	34.1089	1.55019	8.42341
barcode	AGCGGAGAGCCCTCGGCAT	CGCAGC	15.1911	23.549	22.2712	17.0545	1.55019	0.765764
barcode	AGCGGAGAGCCCTCGGCAT	GAGACA	200.016	309.792	544.631	731.921	1.54883	1.34388
barcode	AGCGGAGAGCCCTCGGCAT	TGCCTA	43.0415	66.587	10.1233	81.0087	1.54704	8.00224
barcode	AGCGGAGAGCCCTCGGCAT	CCTCAA	607.644	939.526	184.243	933.732	1.54618	5.06793
barcode	AGCGGAGAGCCCTCGGCAT	CTACCC	744.364	1150.66	522.36	1113.28	1.54582	2.13124
barcode	AGCGGAGAGCCCTCGGCAT	TTAATA	1073.5	1655.34	508.188	783.084	1.54199	1.54094
barcode	AGCGGAGAGCCCTCGGCAT	ATCGAT	189.889	292.739	411.004	49.2685	1.54163	0.119873
barcode	AGCGGAGAGCCCTCGGCAT	GTCCTA	369.65	566.395	261.18	311.244	1.53225	1.19168
barcode	AGCGGAGAGCCCTCGGCAT	CTAGGG	167.102	255.791	226.761	714.393	1.53075	3.15042
barcode	AGCGGAGAGCCCTCGGCAT	TCCTGG	369.65	565.177	390.758	557.113	1.52895	1.42572
barcode	AGCGGAGAGCCCTCGGCAT	TGGCGC	121.529	185.55	117.43	6.63229	1.5268	0.0564788
barcode	AGCGGAGAGCCCTCGGCAT	ACTACA	5.0637	7.71434	2.02465	10.8959	1.52346	5.38162
barcode	AGCGGAGAGCCCTCGGCAT	CAACCC	5.0637	7.71434	6.07396	7.10603	1.52346	1.16992
barcode	AGCGGAGAGCCCTCGGCAT	CCCGTA	10.1274	15.4287	6.07396	35.0564	1.52346	5.77159
barcode	AGCGGAGAGCCCTCGGCAT	CGCGTC	5.0637	7.71434	6.07396	8.0535	1.52346	1.32591
barcode	AGCGGAGAGCCCTCGGCAT	CGTAGG	5.0637	7.71434	2.02465	4.73735	1.52346	2.33983
barcode	AGCGGAGAGCCCTCGGCAT	CTCACA	10.1274	15.4287	14.1726	9.4747	1.52346	0.668524
barcode	AGCGGAGAGCCCTCGGCAT	GGTTCG	10.1274	15.4287	14.1726	30.7928	1.52346	2.1727
barcode	AGCGGAGAGCCCTCGGCAT	TACCTT	5.0637	7.71434	14.1726	27.0029	1.52346	1.90529
barcode	AGCGGAGAGCCCTCGGCAT	TGAACT	5.0637	7.71434	2.02465	2.84241	1.52346	1.4039
barcode	AGCGGAGAGCCCTCGGCAT	TTGATT	270.908	412.108	435.3	168.65	1.52121	0.387433
barcode	AGCGGAGAGCCCTCGGCAT	CTGGCC	144.315	218.844	80.9861	385.62	1.51643	4.76156
barcode	AGCGGAGAGCCCTCGGCAT	GTATTT	263.312	399.116	56.6903	368.566	1.51575	6.5014
barcode	AGCGGAGAGCCCTCGGCAT	GGGGCT	202.548	306.95	153.874	21.7918	1.51544	0.141622
barcode	AGCGGAGAGCCCTCGGCAT	TCCTCC	182.293	276.092	18.2219	37.8988	1.51455	2.07985
barcode	AGCGGAGAGCCCTCGGCAT	CCATTA	468.392	708.095	591.198	831.879	1.51176	1.40711
barcode	AGCGGAGAGCCCTCGGCAT	GAGTGC	263.312	397.898	178.169	550.007	1.51112	3.08699
barcode	AGCGGAGAGCCCTCGGCAT	GCGCAC	448.138	676.426	342.166	677.915	1.50942	1.98124
barcode	AGCGGAGAGCCCTCGGCAT	ATTTGA	179.761	271.22	83.0107	405.991	1.50878	4.89083
barcode	AGCGGAGAGCCCTCGGCAT	CCTATC	121.529	183.114	131.602	29.3716	1.50675	0.223184
barcode	AGCGGAGAGCCCTCGGCAT	GACTAG	179.761	270.814	91.1093	363.355	1.50652	3.98812
barcode	AGCGGAGAGCCCTCGGCAT	AACTGA	394.969	594.816	360.388	188.547	1.50598	0.523177
barcode	AGCGGAGAGCCCTCGGCAT	TTTAGC	189.889	285.837	143.75	821.457	1.50528	5.71447
barcode	AGCGGAGAGCCCTCGGCAT	GGGGCG	301.29	453.522	303.698	340.616	1.50527	1.12156
barcode	AGCGGAGAGCCCTCGGCAT	CTGCGA	164.57	247.671	87.06	512.581	1.50496	5.88768
barcode	AGCGGAGAGCCCTCGGCAT	TCTGTC	40.5096	60.9027	12.1479	3.31615	1.50341	0.272981
barcode	AGCGGAGAGCCCTCGGCAT	CCAGTC	569.666	855.886	607.396	655.176	1.50243	1.07866
barcode	AGCGGAGAGCCCTCGGCAT	ATATTA	189.889	284.619	174.12	379.462	1.49887	2.17931
barcode	AGCGGAGAGCCCTCGGCAT	CGGCTA	162.038	242.799	168.046	240.184	1.4984	1.42927
barcode	AGCGGAGAGCCCTCGGCAT	TATAGT	362.055	542.44	463.645	641.911	1.49823	1.38449
barcode	AGCGGAGAGCCCTCGGCAT	CATGAA	15.1911	22.737	111.356	28.8978	1.49673	0.259509
barcode	AGCGGAGAGCCCTCGGCAT	GAGTGG	7.59555	11.3685	50.6163	10.8959	1.49673	0.215265
barcode	AGCGGAGAGCCCTCGGCAT	GGGCTG	7.59555	11.3685	12.1479	8.52723	1.49673	0.70195
barcode	AGCGGAGAGCCCTCGGCAT	TACTAC	769.683	1151.87	530.459	588.379	1.49656	1.10919
barcode	AGCGGAGAGCCCTCGGCAT	CTCCAT	248.121	371.1	406.955	509.265	1.49564	1.2514
barcode	AGCGGAGAGCCCTCGGCAT	GCACCC	232.93	348.363	307.747	213.181	1.49557	0.692714
barcode	AGCGGAGAGCCCTCGGCAT	ACTAAC	126.593	189.204	232.835	194.705	1.49459	0.836237
barcode	AGCGGAGAGCCCTCGGCAT	TCTAGT	172.166	257.009	218.662	978.737	1.4928	4.47602
barcode	AGCGGAGAGCCCTCGGCAT	CTTAAC	589.921	879.841	295.599	681.705	1.49146	2.30618
barcode	AGCGGAGAGCCCTCGGCAT	TTCCCA	681.068	1015.04	716.727	1074.91	1.49037	1.49974
barcode	AGCGGAGAGCCCTCGGCAT	TAACCT	2321.71	3455.21	1585.3	3857.15	1.48822	2.43307
barcode	AGCGGAGAGCCCTCGGCAT	CTCTGA	237.994	353.642	433.276	36.9513	1.48593	0.0852837
barcode	AGCGGAGAGCCCTCGGCAT	CCCTAC	172.166	255.385	803.787	286.136	1.48337	0.355985
barcode	AGCGGAGAGCCCTCGGCAT	ATGCAA	336.736	499.402	247.008	692.601	1.48307	2.80397
barcode	AGCGGAGAGCCCTCGGCAT	CTTTTG	136.72	202.603	68.8382	442.469	1.48188	6.42766
barcode	AGCGGAGAGCCCTCGGCAT	CAAGCC	546.88	807.164	617.519	326.877	1.47594	0.52934
barcode	AGCGGAGAGCCCTCGGCAT	GTCTTT	1162.12	1711.37	625.618	2442.58	1.47262	3.90427
barcode	AGCGGAGAGCCCTCGGCAT	GTGCAA	27.8504	41.0078	42.5177	25.108	1.47243	0.59053
barcode	AGCGGAGAGCCCTCGGCAT	CTTAGG	15.1911	22.331	36.4437	18.4757	1.47	0.506964
barcode	AGCGGAGAGCCCTCGGCAT	CGCGTG	341.8	502.244	297.624	322.14	1.46941	1.08237
barcode	AGCGGAGAGCCCTCGGCAT	GAAGTT	311.418	457.176	321.92	457.628	1.46805	1.42156
barcode	AGCGGAGAGCCCTCGGCAT	CTAATG	164.57	241.581	14.1726	17.5282	1.46795	1.23677
barcode	AGCGGAGAGCCCTCGGCAT	TGTGAA	58.2326	85.2638	18.2219	375.672	1.46419	20.6165
barcode	AGCGGAGAGCCCTCGGCAT	TTCCCC	460.797	673.99	722.801	775.504	1.46266	1.07292
barcode	AGCGGAGAGCCCTCGGCAT	TTTAGA	374.714	546.5	514.262	820.509	1.45845	1.59551
barcode	AGCGGAGAGCCCTCGGCAT	CCCGAT	607.644	884.713	1322.1	604.96	1.45597	0.457576
barcode	AGCGGAGAGCCCTCGGCAT	ACTACG	470.924	684.14	491.99	912.414	1.45276	1.85454
barcode	AGCGGAGAGCCCTCGGCAT	TCCGAT	319.013	462.861	518.311	490.79	1.45091	0.946902
barcode	AGCGGAGAGCCCTCGGCAT	CACGGG	278.504	403.582	186.268	204.18	1.44911	1.09616
barcode	AGCGGAGAGCCCTCGGCAT	TATGCA	797.533	1155.53	840.231	1054.53	1.44888	1.25505
barcode	AGCGGAGAGCCCTCGGCAT	CACTTC	263.312	381.251	163.997	998.634	1.4479	6.08935
barcode	AGCGGAGAGCCCTCGGCAT	TCCTGA	179.761	260.258	194.367	63.9542	1.44779	0.329039
barcode	AGCGGAGAGCCCTCGGCAT	GTTACG	237.994	343.897	242.958	196.6	1.44498	0.809193
barcode	AGCGGAGAGCCCTCGGCAT	CTCAGG	319.013	460.83	417.078	336.352	1.44455	0.806448
barcode	AGCGGAGAGCCCTCGGCAT	AACAAC	2.53185	3.65416	18.2219	5.21109	1.44328	0.28598
barcode	AGCGGAGAGCCCTCGGCAT	ACTAGT	2.53185	3.65416	6.07396	4.73735	1.44328	0.779945
barcode	AGCGGAGAGCCCTCGGCAT	ACTTTC	2.53185	3.65416	8.09861	2.36868	1.44328	0.292479
barcode	AGCGGAGAGCCCTCGGCAT	AGCCCA	5.0637	7.30832	28.3451	9.00097	1.44328	0.317549
barcode	AGCGGAGAGCCCTCGGCAT	AGCCGA	2.53185	3.65416	2.02465	5.21109	1.44328	2.57382
barcode	AGCGGAGAGCCCTCGGCAT	AGTACA	10.1274	14.6166	4.0493	18.9494	1.44328	4.67967
barcode	AGCGGAGAGCCCTCGGCAT	AGTGCT	5.0637	7.30832	10.1233	4.26362	1.44328	0.42117
barcode	AGCGGAGAGCCCTCGGCAT	CAGAGT	12.6593	18.2708	12.1479	8.0535	1.44328	0.662953
barcode	AGCGGAGAGCCCTCGGCAT	CAGGAC	5.0637	7.30832	2.02465	5.21109	1.44328	2.57382
barcode	AGCGGAGAGCCCTCGGCAT	CGCGAT	2.53185	3.65416	4.0493	3.31615	1.44328	0.818942
barcode	AGCGGAGAGCCCTCGGCAT	CGCTTA	2.53185	3.65416	8.09861	5.68482	1.44328	0.70195
barcode	AGCGGAGAGCCCTCGGCAT	CTAAGA	2.53185	3.65416	2.02465	4.26362	1.44328	2.10585
barcode	AGCGGAGAGCCCTCGGCAT	CTCGCC	2.53185	3.65416	2.02465	8.0535	1.44328	3.97772
barcode	AGCGGAGAGCCCTCGGCAT	GACGAG	2.53185	3.65416	0	1.89494	1.44328	inf
barcode	AGCGGAGAGCCCTCGGCAT	GACGGG	2.53185	3.65416	2.02465	1.42121	1.44328	0.70195
barcode	AGCGGAGAGCCCTCGGCAT	GAGCAA	7.59555	10.9625	8.09861	10.8959	1.44328	1.34541
barcode	AGCGGAGAGCCCTCGGCAT	GAGGGA	2.53185	3.65416	6.07396	19.4231	1.44328	3.19777
barcode	AGCGGAGAGCCCTCGGCAT	GCAGAC	2.53185	3.65416	6.07396	3.31615	1.44328	0.545961
barcode	AGCGGAGAGCCCTCGGCAT	GCGGCG	7.59555	10.9625	2.02465	14.2121	1.44328	7.0195
barcode	AGCGGAGAGCCCTCGGCAT	GCGTTA	2.53185	3.65416	2.02465	1.42121	1.44328	0.70195
barcode	AGCGGAGAGCCCTCGGCAT	GGCGCC	2.53185	3.65416	0	4.26362	1.44328	inf
barcode	AGCGGAGAGCCCTCGGCAT	GGGTTT	2.53185	3.65416	2.02465	2.36868	1.44328	1.16992
barcode	AGCGGAGAGCCCTCGGCAT	GGTAGA	2.53185	3.65416	6.07396	3.31615	1.44328	0.545961
barcode	AGCGGAGAGCCCTCGGCAT	GGTAGC	2.53185	3.65416	2.02465	1.89494	1.44328	0.935934
barcode	AGCGGAGAGCCCTCGGCAT	GTCATT	50.637	73.0832	93.134	209.391	1.44328	2.24828
barcode	AGCGGAGAGCCCTCGGCAT	GTGGTA	2.53185	3.65416	28.3451	2.84241	1.44328	0.100279
barcode	AGCGGAGAGCCCTCGGCAT	TAGCGA	5.0637	7.30832	10.1233	15.6333	1.44328	1.54429
barcode	AGCGGAGAGCCCTCGGCAT	TCGAGA	2.53185	3.65416	14.1726	5.68482	1.44328	0.401115
barcode	AGCGGAGAGCCCTCGGCAT	TCGCGA	2.53185	3.65416	4.0493	4.73735	1.44328	1.16992
barcode	AGCGGAGAGCCCTCGGCAT	TCTGCT	10.1274	14.6166	4.0493	19.4231	1.44328	4.79666
barcode	AGCGGAGAGCCCTCGGCAT	TGATAC	2.53185	3.65416	0	5.68482	1.44328	inf
barcode	AGCGGAGAGCCCTCGGCAT	TGCTTA	7.59555	10.9625	12.1479	4.73735	1.44328	0.389972
barcode	AGCGGAGAGCCCTCGGCAT	CATGCT	665.877	959.827	212.588	226.919	1.44145	1.06741
barcode	AGCGGAGAGCCCTCGGCAT	ACGTTG	321.545	463.267	423.152	429.204	1.44075	1.0143
barcode	AGCGGAGAGCCCTCGGCAT	TATTTG	217.739	313.446	216.638	423.993	1.43955	1.95715
barcode	AGCGGAGAGCCCTCGGCAT	ATGGTT	144.315	207.475	240.934	288.978	1.43765	1.19941
barcode	AGCGGAGAGCCCTCGGCAT	TCCGAA	151.911	218.032	133.627	439.626	1.43526	3.28995
barcode	AGCGGAGAGCCCTCGGCAT	CCGTTT	1919.14	2751.58	1739.18	1986.37	1.43376	1.14213
barcode	AGCGGAGAGCCCTCGGCAT	AATTTA	32.9141	47.0981	54.6656	72.4815	1.43094	1.32591
barcode	AGCGGAGAGCCCTCGGCAT	ATACTA	200.016	285.837	253.082	199.916	1.42907	0.789928
barcode	AGCGGAGAGCCCTCGGCAT	CTCCTG	491.179	700.381	58.7149	456.207	1.42592	7.76987
barcode	AGCGGAGAGCCCTCGGCAT	GAACAC	22.7867	32.4814	4.0493	9.94844	1.42546	2.45683
barcode	AGCGGAGAGCCCTCGGCAT	TCAATA	389.905	555.433	323.944	225.498	1.42453	0.696101
barcode	AGCGGAGAGCCCTCGGCAT	TGTTAT	98.7422	140.482	311.796	284.241	1.42272	0.911624
barcode	AGCGGAGAGCCCTCGGCAT	TTCTAT	88.6148	125.866	64.7889	29.3716	1.42037	0.453343
barcode	AGCGGAGAGCCCTCGGCAT	GCAGGC	319.013	452.71	419.103	17.5282	1.4191	0.0418231
barcode	AGCGGAGAGCCCTCGGCAT	AGTTTC	658.281	933.841	799.738	1169.65	1.41861	1.46254
barcode	AGCGGAGAGCCCTCGGCAT	CATATA	997.549	1414.16	888.822	1177.23	1.41764	1.32449
barcode	AGCGGAGAGCCCTCGGCAT	AGGCCT	78.4874	111.249	178.169	36.4776	1.41741	0.204736
barcode	AGCGGAGAGCCCTCGGCAT	CGCACA	124.061	175.806	56.6903	475.63	1.4171	8.38998
barcode	AGCGGAGAGCCCTCGGCAT	CCCGCT	498.775	706.471	530.459	700.654	1.41641	1.32085
barcode	AGCGGAGAGCCCTCGGCAT	CGAGCT	103.806	146.979	80.9861	123.645	1.4159	1.52674
barcode	AGCGGAGAGCCCTCGGCAT	AGACCG	470.924	665.057	510.212	616.329	1.41224	1.20799
barcode	AGCGGAGAGCCCTCGGCAT	AAGGTT	298.758	421.447	36.4437	738.079	1.41066	20.2526
barcode	AGCGGAGAGCCCTCGGCAT	CTTCCA	116.465	163.625	228.786	556.165	1.40493	2.43094
barcode	AGCGGAGAGCCCTCGGCAT	AAACAT	10.1274	14.2106	56.6903	7.57976	1.40319	0.133705
barcode	AGCGGAGAGCCCTCGGCAT	AGCCCC	10.1274	14.2106	18.2219	5.21109	1.40319	0.28598
barcode	AGCGGAGAGCCCTCGGCAT	CAATTC	220.271	308.574	135.652	76.2714	1.40088	0.562259
barcode	AGCGGAGAGCCCTCGGCAT	CTACCT	389.905	546.094	313.821	206.549	1.40058	0.658173
barcode	AGCGGAGAGCCCTCGGCAT	AACGCT	491.179	687.794	489.966	1319.35	1.40029	2.69274
barcode	AGCGGAGAGCCCTCGGCAT	CCTCGG	27.8504	38.9777	52.641	24.6342	1.39954	0.467967
barcode	AGCGGAGAGCCCTCGGCAT	CGAACA	212.675	297.611	447.448	113.696	1.39937	0.2541
barcode	AGCGGAGAGCCCTCGGCAT	TTTTTG	1205.16	1684.97	876.674	945.575	1.39813	1.07859
barcode	AGCGGAGAGCCCTCGGCAT	GAAGCT	686.132	957.796	319.895	1252.56	1.39594	3.91552
barcode	AGCGGAGAGCCCTCGGCAT	AAGAGG	217.739	303.701	101.233	702.549	1.39479	6.93995
barcode	AGCGGAGAGCCCTCGGCAT	CTAAGG	48.1052	66.993	2.02465	163.912	1.39264	80.9583
barcode	AGCGGAGAGCCCTCGGCAT	GTCTGT	301.29	419.417	437.325	615.382	1.39207	1.40715
barcode	AGCGGAGAGCCCTCGGCAT	GACCTT	7.59555	10.5565	4.0493	17.0545	1.38982	4.2117
barcode	AGCGGAGAGCCCTCGGCAT	GTAGCA	7.59555	10.5565	14.1726	7.57976	1.38982	0.534819
barcode	AGCGGAGAGCCCTCGGCAT	TCGACA	7.59555	10.5565	18.2219	11.3696	1.38982	0.623956
barcode	AGCGGAGAGCCCTCGGCAT	TCTTTC	7.59555	10.5565	4.0493	1.89494	1.38982	0.467967
barcode	AGCGGAGAGCCCTCGGCAT	CCCACA	118.997	165.249	210.564	277.135	1.38869	1.31616
barcode	AGCGGAGAGCCCTCGGCAT	CGATAT	65.8281	91.354	60.7396	234.499	1.38777	3.86073
barcode	AGCGGAGAGCCCTCGGCAT	CTCACT	757.023	1049.96	443.399	1759.45	1.38696	3.9681
barcode	AGCGGAGAGCCCTCGGCAT	CCGATA	70.8918	98.2564	157.923	81.0087	1.386	0.512964
barcode	AGCGGAGAGCCCTCGGCAT	TACCAA	154.443	213.971	153.874	297.032	1.38544	1.93036
barcode	AGCGGAGAGCCCTCGGCAT	TTTGTT	678.536	939.526	599.297	666.072	1.38464	1.11142
barcode	AGCGGAGAGCCCTCGGCAT	CGTGTC	103.806	143.73	83.0107	148.279	1.38461	1.78626
barcode	AGCGGAGAGCCCTCGGCAT	AGTCGC	20.2548	28.0152	299.649	7.57976	1.38314	0.0252955
barcode	AGCGGAGAGCCCTCGGCAT	CACCCC	483.583	668.712	253.082	636.226	1.38283	2.51392
barcode	AGCGGAGAGCCCTCGGCAT	GTCTTA	32.9141	45.474	64.7889	19.8969	1.3816	0.307103
barcode	AGCGGAGAGCCCTCGGCAT	CCCTGT	319.013	440.124	338.117	713.445	1.37964	2.11005
barcode	AGCGGAGAGCCCTCGGCAT	ATCTGC	156.975	216.002	6.07396	243.026	1.37603	40.0112
barcode	AGCGGAGAGCCCTCGGCAT	TGGCTT	275.972	379.627	265.229	266.239	1.3756	1.00381
barcode	AGCGGAGAGCCCTCGGCAT	CCGCCA	17.723	24.3611	70.8628	8.0535	1.37455	0.113649
barcode	AGCGGAGAGCCCTCGGCAT	TGTCAC	443.074	609.027	489.966	761.292	1.37455	1.55377
barcode	AGCGGAGAGCCCTCGGCAT	AGTGGC	759.555	1041.84	765.319	760.345	1.37165	0.993501
barcode	AGCGGAGAGCCCTCGGCAT	ACATCT	541.816	741.795	350.265	924.257	1.36909	2.63874
barcode	AGCGGAGAGCCCTCGGCAT	ACCCCC	972.231	1329.71	743.047	1023.74	1.36769	1.37776
barcode	AGCGGAGAGCCCTCGGCAT	TGTGCC	412.692	563.959	639.79	586.958	1.36654	0.917423
barcode	AGCGGAGAGCCCTCGGCAT	GCACGA	630.431	861.164	1565.06	738.553	1.36599	0.471902
barcode	AGCGGAGAGCCCTCGGCAT	ACGCAT	255.717	349.175	141.726	76.7451	1.36548	0.541505
negative	AAAGGATAGCGTTTGCCGTA	AACTCG	240.526	328.063	544.631	0	1.36394	0
barcode	AGCGGAGAGCCCTCGGCAT	ATCCAC	10.1274	13.8046	4.0493	27.0029	1.36309	6.66853
barcode	AGCGGAGAGCCCTCGGCAT	CAAGGG	10.1274	13.8046	6.07396	10.4222	1.36309	1.71588
barcode	AGCGGAGAGCCCTCGGCAT	CTCCGG	5.0637	6.90231	4.0493	10.4222	1.36309	2.57382
barcode	AGCGGAGAGCCCTCGGCAT	GCACAG	5.0637	6.90231	16.1972	5.21109	1.36309	0.321727
barcode	AGCGGAGAGCCCTCGGCAT	GGAGCC	5.0637	6.90231	4.0493	7.10603	1.36309	1.75488
barcode	AGCGGAGAGCCCTCGGCAT	GGGGTT	5.0637	6.90231	6.07396	2.84241	1.36309	0.467967
barcode	AGCGGAGAGCCCTCGGCAT	TGAAAA	10.1274	13.8046	16.1972	7.57976	1.36309	0.467967
barcode	AGCGGAGAGCCCTCGGCAT	TTCCTA	10.1274	13.8046	62.7642	36.4776	1.36309	0.581185
barcode	AGCGGAGAGCCCTCGGCAT	TTCTTC	5.0637	6.90231	4.0493	4.26362	1.36309	1.05293
barcode	AGCGGAGAGCCCTCGGCAT	TTGGGT	5.0637	6.90231	4.0493	14.2121	1.36309	3.50975
barcode	AGCGGAGAGCCCTCGGCAT	CTGAGG	194.953	265.13	83.0107	487.473	1.35997	5.87241
barcode	AGCGGAGAGCCCTCGGCAT	ATCATT	281.035	382.063	481.867	307.454	1.35948	0.638047
barcode	AGCGGAGAGCCCTCGGCAT	AAACGT	554.475	753.569	577.026	1244.03	1.35907	2.15593
barcode	AGCGGAGAGCCCTCGGCAT	ACCAAC	37.9778	51.5643	38.4684	29.3716	1.35775	0.763525
barcode	AGCGGAGAGCCCTCGGCAT	CTAACT	75.9555	103.129	107.307	173.861	1.35775	1.62023
barcode	AGCGGAGAGCCCTCGGCAT	ACTCTG	602.58	817.314	747.097	1573.27	1.35636	2.10585
barcode	AGCGGAGAGCCCTCGGCAT	TAATAG	2306.52	3128.37	1889	2896.89	1.35632	1.53356
barcode	AGCGGAGAGCCCTCGGCAT	CATCCA	617.772	837.615	368.487	187.599	1.35587	0.509107
barcode	AGCGGAGAGCCCTCGGCAT	TTATAT	50.637	68.617	253.082	3.31615	1.35508	0.0131031
barcode	AGCGGAGAGCCCTCGGCAT	TGATGC	362.055	490.47	93.134	745.185	1.35468	8.00122
barcode	AGCGGAGAGCCCTCGGCAT	CTGGTC	807.66	1093.81	1168.22	1554.8	1.3543	1.33091
barcode	AGCGGAGAGCCCTCGGCAT	AGAGGA	250.653	339.431	404.93	262.449	1.35419	0.648134
barcode	AGCGGAGAGCCCTCGGCAT	GATATC	612.708	828.683	546.656	860.303	1.35249	1.57376
barcode	AGCGGAGAGCCCTCGGCAT	ATTACC	151.911	205.039	115.405	120.329	1.34973	1.04266
barcode	AGCGGAGAGCCCTCGGCAT	CAAATA	1078.57	1454.76	769.368	1922.89	1.34879	2.49931
barcode	AGCGGAGAGCCCTCGGCAT	TAAGGG	12.6593	17.0528	16.1972	2.36868	1.34706	0.14624
barcode	AGCGGAGAGCCCTCGGCAT	TAGTTC	881.084	1184.76	923.241	1543.43	1.34466	1.67175
barcode	AGCGGAGAGCCCTCGGCAT	CACACC	331.672	445.402	340.142	446.732	1.3429	1.31337
barcode	AGCGGAGAGCCCTCGGCAT	AAATCA	55.7007	74.7073	16.1972	29.3716	1.34123	1.81337
barcode	AGCGGAGAGCCCTCGGCAT	TTTCAC	405.096	543.252	431.251	2285.3	1.34104	5.29923
barcode	AGCGGAGAGCCCTCGGCAT	AGGATT	7.59555	10.1504	0	0	1.33637
barcode	AGCGGAGAGCCCTCGGCAT	ATTGGT	7.59555	10.1504	28.3451	21.7918	1.33637	0.768803
barcode	AGCGGAGAGCCCTCGGCAT	CACTCT	7.59555	10.1504	8.09861	7.10603	1.33637	0.877438
barcode	AGCGGAGAGCCCTCGGCAT	CATGCG	7.59555	10.1504	16.1972	12.3171	1.33637	0.760446
barcode	AGCGGAGAGCCCTCGGCAT	CTGAGC	7.59555	10.1504	0	7.57976	1.33637	inf
barcode	AGCGGAGAGCCCTCGGCAT	GGGTGT	7.59555	10.1504	14.1726	11.3696	1.33637	0.802229
barcode	AGCGGAGAGCCCTCGGCAT	TGTCCG	22.7867	30.4513	8.09861	47.8473	1.33637	5.90808
barcode	AGCGGAGAGCCCTCGGCAT	GGCGGT	663.345	884.307	400.881	1016.16	1.3331	2.53482
barcode	AGCGGAGAGCCCTCGGCAT	GAGTTT	78.4874	104.347	247.008	150.174	1.32947	0.607973
barcode	AGCGGAGAGCCCTCGGCAT	CGAGTG	17.723	23.549	14.1726	15.1595	1.32873	1.06964
barcode	AGCGGAGAGCCCTCGGCAT	GCGCAT	415.224	550.56	261.18	672.704	1.32594	2.57563
barcode	AGCGGAGAGCCCTCGGCAT	GATGCC	141.784	187.986	155.898	221.708	1.32587	1.42213
barcode	AGCGGAGAGCCCTCGGCAT	TGACCT	825.383	1092.59	939.439	1894.94	1.32374	2.0171
barcode	AGCGGAGAGCCCTCGGCAT	ATTAGC	20.2548	26.7972	24.2958	11.8434	1.323	0.487466
barcode	AGCGGAGAGCCCTCGGCAT	TTCACG	260.781	344.709	111.356	37.8988	1.32184	0.34034
barcode	AGCGGAGAGCCCTCGGCAT	GCGGTG	296.227	391.401	236.884	186.178	1.32129	0.785945
barcode	AGCGGAGAGCCCTCGGCAT	TAACCA	764.619	1008.55	923.241	1405.57	1.31902	1.52243
barcode	AGCGGAGAGCCCTCGGCAT	GCGGAC	45.5733	60.0907	87.06	480.841	1.31855	5.5231
barcode	AGCGGAGAGCCCTCGGCAT	ACCCTG	734.237	966.729	805.812	577.483	1.31664	0.716648
barcode	AGCGGAGAGCCCTCGGCAT	CTTAAT	12.6593	16.6467	14.1726	4.73735	1.31499	0.334262
barcode	AGCGGAGAGCCCTCGGCAT	TTAGCG	25.3185	33.2935	83.0107	27.9504	1.31499	0.336708
barcode	AGCGGAGAGCCCTCGGCAT	TTCGCG	101.274	133.174	232.835	139.278	1.31499	0.598184
barcode	AGCGGAGAGCCCTCGGCAT	ACCTCA	329.141	432.003	411.004	256.764	1.31252	0.624724
barcode	AGCGGAGAGCCCTCGGCAT	TGGTCA	645.622	847.36	232.835	725.762	1.31247	3.11707
barcode	AGCGGAGAGCCCTCGGCAT	TGTACT	438.01	574.109	465.67	690.232	1.31072	1.48223
barcode	AGCGGAGAGCCCTCGGCAT	ATTTTA	78.4874	102.723	277.377	27.9504	1.30878	0.100767
barcode	AGCGGAGAGCCCTCGGCAT	TGCCAA	519.029	679.268	718.752	559.008	1.30873	0.777748
barcode	AGCGGAGAGCCCTCGGCAT	AACTAC	670.94	877.405	619.544	1705.92	1.30772	2.75351
barcode	AGCGGAGAGCCCTCGGCAT	AGTTCT	50.637	66.1809	85.0354	55.9008	1.30697	0.657382
barcode	AGCGGAGAGCCCTCGGCAT	CATTGA	275.972	360.544	406.955	854.145	1.30645	2.09887
barcode	AGCGGAGAGCCCTCGGCAT	GGGCCT	103.806	135.61	247.008	337.773	1.30638	1.36746
barcode	AGCGGAGAGCCCTCGGCAT	GACATT	17.723	23.143	16.1972	11.8434	1.30582	0.731198
barcode	AGCGGAGAGCCCTCGGCAT	TGACGT	582.326	759.66	182.219	477.999	1.30453	2.62321
barcode	AGCGGAGAGCCCTCGGCAT	GAACAG	493.711	643.133	429.226	86.2198	1.30265	0.200873
barcode	AGCGGAGAGCCCTCGGCAT	ATGTGG	400.032	520.921	949.562	810.561	1.3022	0.853616
barcode	AGCGGAGAGCCCTCGGCAT	TGATCA	382.309	497.372	244.983	205.127	1.30097	0.837313
barcode	AGCGGAGAGCCCTCGGCAT	CTCCGC	997.549	1295.6	712.678	1677.5	1.29879	2.35379
barcode	AGCGGAGAGCCCTCGGCAT	ATTCTT	362.055	470.169	465.67	528.688	1.29861	1.13533
barcode	AGCGGAGAGCCCTCGGCAT	CTAGTA	194.953	252.949	271.303	504.054	1.29749	1.8579
barcode	AGCGGAGAGCCCTCGGCAT	TTGGAT	460.797	597.658	485.917	775.978	1.29701	1.59694
barcode	AGCGGAGAGCCCTCGGCAT	ATTATG	30.3822	39.3837	18.2219	31.2665	1.29628	1.71588
barcode	AGCGGAGAGCCCTCGGCAT	TGAGCG	364.586	472.605	257.131	493.632	1.29628	1.91977
barcode	AGCGGAGAGCCCTCGGCAT	ACCAGC	1162.12	1502.27	593.223	3229.45	1.2927	5.44391
barcode	AGCGGAGAGCCCTCGGCAT	ATAACG	726.641	939.12	457.571	832.353	1.29241	1.81907
barcode	AGCGGAGAGCCCTCGGCAT	GCCACT	435.478	561.929	299.649	223.603	1.29037	0.746218
barcode	AGCGGAGAGCCCTCGGCAT	TGCATT	448.138	577.764	601.322	1124.17	1.28926	1.8695
barcode	AGCGGAGAGCCCTCGGCAT	CAGAGC	129.124	166.061	309.772	282.346	1.28606	0.911465
barcode	AGCGGAGAGCCCTCGGCAT	ACTGTC	167.102	214.784	348.24	179.072	1.28534	0.51422
barcode	AGCGGAGAGCCCTCGGCAT	TTCCGT	192.421	247.265	111.356	26.0554	1.28502	0.233983
barcode	AGCGGAGAGCCCTCGGCAT	CTTGGT	296.227	380.439	103.257	754.66	1.28428	7.30854
barcode	AGCGGAGAGCCCTCGGCAT	AACTTC	2.53185	3.24814	2.02465	4.73735	1.28291	2.33983
barcode	AGCGGAGAGCCCTCGGCAT	AATGGG	2.53185	3.24814	2.02465	1.89494	1.28291	0.935934
barcode	AGCGGAGAGCCCTCGGCAT	ACCAGT	2.53185	3.24814	4.0493	5.68482	1.28291	1.4039
barcode	AGCGGAGAGCCCTCGGCAT	ACCGCC	5.0637	6.49629	24.2958	12.7908	1.28291	0.526463
barcode	AGCGGAGAGCCCTCGGCAT	ACCGGG	5.0637	6.49629	8.09861	9.4747	1.28291	1.16992
barcode	AGCGGAGAGCCCTCGGCAT	ACCGTA	2.53185	3.24814	0	2.36868	1.28291	inf
barcode	AGCGGAGAGCCCTCGGCAT	ACCTCC	2.53185	3.24814	4.0493	6.63229	1.28291	1.63788
barcode	AGCGGAGAGCCCTCGGCAT	ACGATG	30.3822	38.9777	190.317	67.2704	1.28291	0.353464
barcode	AGCGGAGAGCCCTCGGCAT	ACTCAA	2.53185	3.24814	4.0493	15.1595	1.28291	3.74374
barcode	AGCGGAGAGCCCTCGGCAT	AGACAC	2.53185	3.24814	8.09861	11.3696	1.28291	1.4039
barcode	AGCGGAGAGCCCTCGGCAT	ATAATA	10.1274	12.9926	16.1972	106.117	1.28291	6.55154
barcode	AGCGGAGAGCCCTCGGCAT	ATGGCC	2.53185	3.24814	6.07396	1.89494	1.28291	0.311978
barcode	AGCGGAGAGCCCTCGGCAT	CAATAG	50.637	64.9629	70.8628	208.917	1.28291	2.94819
barcode	AGCGGAGAGCCCTCGGCAT	CACCAG	7.59555	9.74443	12.1479	4.73735	1.28291	0.389972
barcode	AGCGGAGAGCCCTCGGCAT	CCTTGC	2.53185	3.24814	0	17.5282	1.28291	inf
barcode	AGCGGAGAGCCCTCGGCAT	CGGAGG	2.53185	3.24814	14.1726	50.2159	1.28291	3.54318
barcode	AGCGGAGAGCCCTCGGCAT	CTATCT	7.59555	9.74443	4.0493	9.94844	1.28291	2.45683
barcode	AGCGGAGAGCCCTCGGCAT	CTGGCG	7.59555	9.74443	6.07396	3.31615	1.28291	0.545961
barcode	AGCGGAGAGCCCTCGGCAT	GAAGGC	2.53185	3.24814	2.02465	8.0535	1.28291	3.97772
barcode	AGCGGAGAGCCCTCGGCAT	GACGGC	2.53185	3.24814	0	5.21109	1.28291	inf
barcode	AGCGGAGAGCCCTCGGCAT	GAGATC	10.1274	12.9926	234.86	26.5292	1.28291	0.112958
barcode	AGCGGAGAGCCCTCGGCAT	GATCGT	5.0637	6.49629	6.07396	10.8959	1.28291	1.79387
barcode	AGCGGAGAGCCCTCGGCAT	GCAAAC	2.53185	3.24814	2.02465	1.42121	1.28291	0.70195
barcode	AGCGGAGAGCCCTCGGCAT	GCACGT	2.53185	3.24814	10.1233	8.0535	1.28291	0.795544
barcode	AGCGGAGAGCCCTCGGCAT	GCTCGG	7.59555	9.74443	0	4.73735	1.28291	inf
barcode	AGCGGAGAGCCCTCGGCAT	GGAAGC	2.53185	3.24814	4.0493	1.42121	1.28291	0.350975
barcode	AGCGGAGAGCCCTCGGCAT	GGGCAC	2.53185	3.24814	4.0493	1.89494	1.28291	0.467967
barcode	AGCGGAGAGCCCTCGGCAT	GGTCTA	2.53185	3.24814	2.02465	4.26362	1.28291	2.10585
barcode	AGCGGAGAGCCCTCGGCAT	GTGAAA	5.0637	6.49629	4.0493	13.7383	1.28291	3.39276
barcode	AGCGGAGAGCCCTCGGCAT	GTGGGA	2.53185	3.24814	2.02465	3.31615	1.28291	1.63788
barcode	AGCGGAGAGCCCTCGGCAT	GTTAAA	2.53185	3.24814	4.0493	5.68482	1.28291	1.4039
barcode	AGCGGAGAGCCCTCGGCAT	GTTCGC	7.59555	9.74443	16.1972	14.2121	1.28291	0.877438
barcode	AGCGGAGAGCCCTCGGCAT	TACTAA	15.1911	19.4889	14.1726	16.107	1.28291	1.13649
barcode	AGCGGAGAGCCCTCGGCAT	TCACTG	7.59555	9.74443	8.09861	5.21109	1.28291	0.643455
barcode	AGCGGAGAGCCCTCGGCAT	TGCAGG	2.53185	3.24814	2.02465	3.31615	1.28291	1.63788
barcode	AGCGGAGAGCCCTCGGCAT	TGCGGA	5.0637	6.49629	6.07396	2.84241	1.28291	0.467967
barcode	AGCGGAGAGCCCTCGGCAT	TGGATA	5.0637	6.49629	2.02465	8.0535	1.28291	3.97772
barcode	AGCGGAGAGCCCTCGGCAT	TGGCCA	7.59555	9.74443	6.07396	10.8959	1.28291	1.79387
barcode	AGCGGAGAGCCCTCGGCAT	TGGCTC	2.53185	3.24814	6.07396	2.36868	1.28291	0.389972
barcode	AGCGGAGAGCCCTCGGCAT	TGTCTA	2.53185	3.24814	18.2219	8.0535	1.28291	0.441969
barcode	AGCGGAGAGCCCTCGGCAT	TTAGTA	12.6593	16.2407	10.1233	18.9494	1.28291	1.87187
barcode	AGCGGAGAGCCCTCGGCAT	TTCGCA	5.0637	6.49629	8.09861	33.1615	1.28291	4.09471
barcode	AGCGGAGAGCCCTCGGCAT	TTCTAC	7.59555	9.74443	6.07396	4.26362	1.28291	0.70195
barcode	AGCGGAGAGCCCTCGGCAT	TTTCGT	32.9141	42.2259	54.6656	43.5836	1.28291	0.797277
barcode	AGCGGAGAGCCCTCGGCAT	ATTATC	235.462	301.265	336.092	240.184	1.27946	0.714636
barcode	AGCGGAGAGCCCTCGGCAT	AAGATA	210.144	268.784	87.06	9.00097	1.27905	0.103388
barcode	AGCGGAGAGCCCTCGGCAT	CTTCAA	301.29	383.281	362.413	203.232	1.27213	0.560776
barcode	AGCGGAGAGCCCTCGGCAT	TTAACA	782.342	994.744	390.758	1165.39	1.2715	2.98238
barcode	AGCGGAGAGCCCTCGGCAT	AGTTGT	1055.78	1341.08	710.653	1457.68	1.27022	2.05119
barcode	AGCGGAGAGCCCTCGGCAT	CGTACT	88.6148	112.467	22.2712	46.426	1.26917	2.08458
barcode	AGCGGAGAGCCCTCGGCAT	AACCGT	179.761	227.776	332.043	93.3258	1.2671	0.281066
barcode	AGCGGAGAGCCCTCGGCAT	CCCGCC	407.628	516.455	354.314	1218.45	1.26698	3.43889
barcode	AGCGGAGAGCCCTCGGCAT	ACCCAC	20.2548	25.5791	38.4684	8.52723	1.26287	0.221669
barcode	AGCGGAGAGCCCTCGGCAT	CCGAGT	20.2548	25.5791	46.567	550.007	1.26287	11.8111
barcode	AGCGGAGAGCCCTCGGCAT	GGCATG	20.2548	25.5791	10.1233	32.6877	1.26287	3.22897
barcode	AGCGGAGAGCCCTCGGCAT	TCTCAC	20.2548	25.5791	26.3205	56.3745	1.26287	2.14185
barcode	AGCGGAGAGCCCTCGGCAT	ACTCGG	174.698	220.468	76.9368	196.6	1.262	2.55535
barcode	AGCGGAGAGCCCTCGGCAT	CACCCA	2215.37	2793.81	2053	3604.65	1.2611	1.7558
barcode	AGCGGAGAGCCCTCGGCAT	GCTGCT	35.4459	44.662	34.4191	65.3755	1.26	1.8994
barcode	AGCGGAGAGCCCTCGGCAT	TACAGT	17.723	22.331	18.2219	28.4241	1.26	1.55989
barcode	AGCGGAGAGCCCTCGGCAT	CTCCAG	686.132	861.976	435.3	475.63	1.25628	1.09265
barcode	AGCGGAGAGCCCTCGGCAT	CCAACC	1040.59	1306.16	947.537	2111.44	1.25521	2.22834
barcode	AGCGGAGAGCCCTCGGCAT	ACGTCG	362.055	454.334	427.202	455.26	1.25488	1.06568
barcode	AGCGGAGAGCCCTCGGCAT	GATCCA	331.672	414.95	362.413	663.703	1.25108	1.83135
barcode	AGCGGAGAGCCCTCGGCAT	ACAGAC	12.6593	15.8347	4.0493	7.10603	1.25084	1.75488
barcode	AGCGGAGAGCCCTCGGCAT	TGGTGT	35.4459	44.256	50.6163	35.5301	1.24855	0.70195
barcode	AGCGGAGAGCCCTCGGCAT	ATCTCA	205.08	255.791	319.895	309.823	1.24728	0.968514
barcode	AGCGGAGAGCCCTCGGCAT	AGCTGT	574.73	715.81	293.575	520.635	1.24547	1.77343
barcode	AGCGGAGAGCCCTCGGCAT	GACAGC	63.2963	78.7675	46.567	13.7383	1.24443	0.295023
barcode	AGCGGAGAGCCCTCGGCAT	TTAATC	498.775	619.989	506.163	326.877	1.24303	0.645794
barcode	AGCGGAGAGCCCTCGGCAT	ACTGCC	10.1274	12.5866	6.07396	22.7393	1.24282	3.74374
barcode	AGCGGAGAGCCCTCGGCAT	GTCTCG	50.637	62.9328	80.9861	75.7976	1.24282	0.935934
barcode	AGCGGAGAGCCCTCGGCAT	TTTCTG	10.1274	12.5866	178.169	28.8978	1.24282	0.162193
barcode	AGCGGAGAGCCCTCGGCAT	AGCAAA	278.504	345.927	366.462	282.82	1.24209	0.771758
barcode	AGCGGAGAGCCCTCGGCAT	GGTGTA	1083.63	1344.33	913.118	902.939	1.24057	0.988853
barcode	AGCGGAGAGCCCTCGGCAT	TGACAT	248.121	307.762	113.381	114.17	1.24037	1.00696
barcode	AGCGGAGAGCCCTCGGCAT	TTTATC	98.7422	122.211	176.145	190.915	1.23768	1.08385
barcode	AGCGGAGAGCCCTCGGCAT	AACGCG	70.8918	87.6999	34.4191	3.78988	1.23709	0.11011
barcode	AGCGGAGAGCCCTCGGCAT	CCAAGT	351.927	435.251	340.142	369.04	1.23676	1.08496
barcode	AGCGGAGAGCCCTCGGCAT	TTGTTC	364.586	449.868	465.67	276.188	1.23391	0.593097
barcode	AGCGGAGAGCCCTCGGCAT	GTGAGC	369.65	455.958	283.451	228.34	1.23349	0.805572
barcode	AGCGGAGAGCCCTCGGCAT	CCAGGA	7.59555	9.33841	10.1233	8.0535	1.22946	0.795544
barcode	AGCGGAGAGCCCTCGGCAT	CGAAAG	7.59555	9.33841	0	0.94747	1.22946	inf
barcode	AGCGGAGAGCCCTCGGCAT	GCGTAG	7.59555	9.33841	16.1972	9.00097	1.22946	0.555711
barcode	AGCGGAGAGCCCTCGGCAT	GGCTAT	7.59555	9.33841	8.09861	15.1595	1.22946	1.87187
barcode	AGCGGAGAGCCCTCGGCAT	TGAGCT	22.7867	28.0152	6.07396	8.0535	1.22946	1.32591
barcode	AGCGGAGAGCCCTCGGCAT	TGTGGT	7.59555	9.33841	26.3205	12.7908	1.22946	0.485966
barcode	AGCGGAGAGCCCTCGGCAT	GATGTG	392.437	482.349	550.705	713.445	1.22911	1.29551
barcode	AGCGGAGAGCCCTCGGCAT	CCAGTT	420.287	516.455	364.437	854.145	1.22881	2.34373
barcode	AGCGGAGAGCCCTCGGCAT	AGTTGG	162.038	198.949	301.673	203.232	1.22779	0.673684
barcode	AGCGGAGAGCCCTCGGCAT	CGTCCG	248.121	304.513	105.282	68.2179	1.22728	0.647954
barcode	AGCGGAGAGCCCTCGGCAT	TGGATC	501.306	615.117	494.015	600.222	1.22703	1.21499
barcode	AGCGGAGAGCCCTCGGCAT	AGAGGT	582.326	712.562	265.229	786.4	1.22365	2.96498
barcode	AGCGGAGAGCCCTCGGCAT	GTGGGG	557.007	680.892	589.174	910.519	1.22241	1.54542
barcode	AGCGGAGAGCCCTCGGCAT	CGGCAT	1167.18	1425.53	931.34	2762.82	1.22134	2.9665
barcode	AGCGGAGAGCCCTCGGCAT	TGACCA	630.431	769.81	878.699	1839.51	1.22109	2.09345
barcode	AGCGGAGAGCCCTCGGCAT	TGCAGC	906.403	1105.99	854.403	327.351	1.2202	0.383134
barcode	AGCGGAGAGCCCTCGGCAT	ATGCTA	453.201	552.59	247.008	305.559	1.2193	1.23704
barcode	AGCGGAGAGCCCTCGGCAT	TAGGAT	12.6593	15.4287	4.0493	24.6342	1.21877	6.08357
barcode	AGCGGAGAGCCCTCGGCAT	TTGCAG	278.504	339.431	834.157	465.208	1.21877	0.557699
barcode	AGCGGAGAGCCCTCGGCAT	TTATTA	529.157	643.539	670.16	255.343	1.21616	0.381018
barcode	AGCGGAGAGCCCTCGGCAT	TGTAGA	17.723	21.519	36.4437	5.68482	1.21419	0.155989
barcode	AGCGGAGAGCCCTCGGCAT	TTGTCC	169.634	205.851	330.018	426.362	1.2135	1.29193
barcode	AGCGGAGAGCCCTCGGCAT	ACGATC	58.2326	70.6471	2.02465	3.78988	1.21319	1.87187
barcode	AGCGGAGAGCCCTCGGCAT	CAATTA	40.5096	49.1282	48.5917	83.8511	1.21275	1.72563
barcode	AGCGGAGAGCCCTCGGCAT	TTCTCA	384.841	466.515	289.525	483.21	1.21223	1.66897
barcode	AGCGGAGAGCCCTCGGCAT	ATGCGC	187.357	226.964	139.701	150.648	1.2114	1.07836
barcode	AGCGGAGAGCCCTCGGCAT	TCGTAG	27.8504	33.6995	32.3944	9.00097	1.21002	0.277855
barcode	AGCGGAGAGCCCTCGGCAT	ACATGA	187.357	226.558	76.9368	86.2198	1.20923	1.12066
barcode	AGCGGAGAGCCCTCGGCAT	CTCCCT	602.58	726.772	765.319	740.922	1.2061	0.968122
barcode	AGCGGAGAGCCCTCGGCAT	TCCCTG	865.893	1044.28	1457.75	1067.8	1.20601	0.732498
barcode	AGCGGAGAGCCCTCGGCAT	TTACCT	483.583	583.042	384.684	682.652	1.20567	1.77458
barcode	AGCGGAGAGCCCTCGGCAT	CGTGTT	544.348	655.719	406.955	645.227	1.2046	1.5855
barcode	AGCGGAGAGCCCTCGGCAT	AATCCA	5.0637	6.09027	24.2958	201.337	1.20273	8.28692
barcode	AGCGGAGAGCCCTCGGCAT	ACTAAT	25.3185	30.4513	48.5917	7.57976	1.20273	0.155989
barcode	AGCGGAGAGCCCTCGGCAT	ACTACT	5.0637	6.09027	2.02465	8.0535	1.20273	3.97772
barcode	AGCGGAGAGCCCTCGGCAT	CGCACG	5.0637	6.09027	0	10.8959	1.20273	inf
barcode	AGCGGAGAGCCCTCGGCAT	CTTGAC	5.0637	6.09027	4.0493	3.78988	1.20273	0.935934
barcode	AGCGGAGAGCCCTCGGCAT	GAATAT	5.0637	6.09027	20.2465	3.78988	1.20273	0.187187
barcode	AGCGGAGAGCCCTCGGCAT	GCTCAG	70.8918	85.2638	50.6163	203.232	1.20273	4.01516
barcode	AGCGGAGAGCCCTCGGCAT	TGGCCC	10.1274	12.1805	8.09861	2.36868	1.20273	0.292479
barcode	AGCGGAGAGCCCTCGGCAT	TGTTTC	5.0637	6.09027	6.07396	12.7908	1.20273	2.10585
barcode	AGCGGAGAGCCCTCGGCAT	CTTTGC	250.653	300.859	186.268	246.816	1.2003	1.32506
barcode	AGCGGAGAGCCCTCGGCAT	TCTGCC	913.998	1096.65	327.994	1118.49	1.19984	3.41009
barcode	AGCGGAGAGCCCTCGGCAT	CGATAA	194.953	233.866	83.0107	233.078	1.19961	2.8078
barcode	AGCGGAGAGCCCTCGGCAT	TCCTTC	151.911	181.896	119.454	268.608	1.19739	2.24862
barcode	AGCGGAGAGCCCTCGGCAT	TATTCA	526.625	629.328	370.511	496.948	1.19502	1.34125
barcode	AGCGGAGAGCCCTCGGCAT	GCATCT	336.736	402.364	161.972	422.572	1.19489	2.60892
barcode	AGCGGAGAGCCCTCGGCAT	TTCGAT	744.364	884.713	730.899	1422.15	1.18855	1.94576
barcode	AGCGGAGAGCCCTCGGCAT	AGGACA	12.6593	15.0227	4.0493	15.6333	1.18669	3.86073
barcode	AGCGGAGAGCCCTCGGCAT	GCCGAA	12.6593	15.0227	18.2219	27.0029	1.18669	1.4819
barcode	AGCGGAGAGCCCTCGGCAT	ATCTAG	1078.57	1271.24	734.949	1042.69	1.17864	1.41873
barcode	AGCGGAGAGCCCTCGGCAT	TAACCG	291.163	343.085	182.219	294.663	1.17833	1.61709
barcode	AGCGGAGAGCCCTCGGCAT	GAACTC	187.357	220.468	38.4684	606.855	1.17673	15.7754
barcode	AGCGGAGAGCCCTCGGCAT	AAAGGG	7.59555	8.9324	6.07396	1.42121	1.176	0.233983
barcode	AGCGGAGAGCCCTCGGCAT	ATGTGT	7.59555	8.9324	4.0493	16.5807	1.176	4.09471
barcode	AGCGGAGAGCCCTCGGCAT	ATTTCT	15.1911	17.8648	16.1972	26.5292	1.176	1.63788
barcode	AGCGGAGAGCCCTCGGCAT	GGGATG	7.59555	8.9324	4.0493	6.63229	1.176	1.63788
barcode	AGCGGAGAGCCCTCGGCAT	TAGCGG	7.59555	8.9324	0	3.31615	1.176	inf
barcode	AGCGGAGAGCCCTCGGCAT	TCGTCA	15.1911	17.8648	10.1233	38.3725	1.176	3.79053
barcode	AGCGGAGAGCCCTCGGCAT	ATGGTA	344.332	404.8	496.04	438.205	1.17561	0.883407
barcode	AGCGGAGAGCCCTCGGCAT	CTCAGT	301.29	354.048	125.528	327.351	1.17511	2.60778
barcode	AGCGGAGAGCCCTCGGCAT	GTGTGT	559.539	657.343	388.733	1292.35	1.17479	3.32452
barcode	AGCGGAGAGCCCTCGGCAT	ACGAGT	389.905	457.988	368.487	941.312	1.17462	2.55453
barcode	AGCGGAGAGCCCTCGGCAT	TCCGCA	288.631	338.619	76.9368	343.458	1.17319	4.46416
barcode	AGCGGAGAGCCCTCGGCAT	TAACTG	415.224	486.816	321.92	575.588	1.17242	1.78799
barcode	AGCGGAGAGCCCTCGGCAT	TCGATG	400.032	468.545	330.018	485.105	1.17127	1.46993
barcode	AGCGGAGAGCCCTCGGCAT	CTCTAA	75.9555	88.9179	159.948	43.5836	1.17066	0.272487
barcode	AGCGGAGAGCCCTCGGCAT	AACTCG	53.1689	62.1208	30.3698	37.8988	1.16837	1.24791
barcode	AGCGGAGAGCCCTCGGCAT	AGTACT	17.723	20.7069	12.1479	16.107	1.16837	1.32591
negative	ACTTCGGTGGGGGCATTTAG	GGACGA	425.351	496.56	143.75	0	1.16741	0
barcode	AGCGGAGAGCCCTCGGCAT	CTTGTC	149.379	173.776	161.972	0.94747	1.16332	0.00584959
barcode	AGCGGAGAGCCCTCGGCAT	CCTTCA	40.5096	47.0981	22.2712	39.32	1.16264	1.76551
barcode	AGCGGAGAGCCCTCGGCAT	CGGTTT	10.1274	11.7745	10.1233	7.57976	1.16264	0.748747
barcode	AGCGGAGAGCCCTCGGCAT	GGCCCG	10.1274	11.7745	6.07396	39.7938	1.16264	6.55154
barcode	AGCGGAGAGCCCTCGGCAT	CTCCGT	478.52	555.839	89.0847	414.518	1.16158	4.65308
barcode	AGCGGAGAGCCCTCGGCAT	TAAGTA	336.736	390.995	317.87	668.44	1.16113	2.10287
barcode	AGCGGAGAGCCCTCGGCAT	TCCGTT	810.192	939.526	809.861	622.014	1.15963	0.768051
barcode	AGCGGAGAGCCCTCGGCAT	GTATTC	587.389	680.892	398.856	1334.04	1.15918	3.34466
barcode	AGCGGAGAGCCCTCGGCAT	TACGTA	113.933	131.956	159.948	396.516	1.15819	2.47904
barcode	AGCGGAGAGCCCTCGGCAT	TCACCG	1225.42	1419.03	848.329	1795.93	1.158	2.11702
barcode	AGCGGAGAGCCCTCGGCAT	GTCACA	255.717	295.987	87.06	15.6333	1.15748	0.179569
barcode	AGCGGAGAGCCCTCGGCAT	CGGGAA	212.675	246.047	277.377	36.0039	1.15691	0.129801
barcode	AGCGGAGAGCCCTCGGCAT	CAGTGC	506.37	585.478	155.898	309.823	1.15623	1.98734
barcode	AGCGGAGAGCCCTCGGCAT	ATCGGT	50.637	58.4666	14.1726	27.0029	1.15462	1.90529
barcode	AGCGGAGAGCCCTCGGCAT	GTAAAT	12.6593	14.6166	24.2958	27.9504	1.15462	1.15042
barcode	AGCGGAGAGCCCTCGGCAT	ATGATT	65.8281	75.9254	6.07396	22.2656	1.15339	3.66574
barcode	AGCGGAGAGCCCTCGGCAT	CACAAT	384.841	443.372	504.138	135.962	1.15209	0.269692
barcode	AGCGGAGAGCCCTCGGCAT	CGTTTT	197.484	226.964	141.726	96.1682	1.14928	0.678552
barcode	AGCGGAGAGCCCTCGGCAT	CTAATA	32.9141	37.7597	30.3698	90.0097	1.14722	2.96379
barcode	AGCGGAGAGCCCTCGGCAT	TTTTCT	98.7422	113.279	72.8875	227.867	1.14722	3.12628
barcode	AGCGGAGAGCCCTCGGCAT	TGGCGT	389.905	447.026	338.117	809.14	1.1465	2.39308
barcode	AGCGGAGAGCCCTCGGCAT	TCGAAG	546.88	626.892	289.525	672.23	1.14631	2.32184
barcode	AGCGGAGAGCCCTCGGCAT	TTCCCT	503.838	577.358	692.431	1524.48	1.14592	2.20163
barcode	AGCGGAGAGCCCTCGGCAT	CCATAA	931.721	1063.77	1135.83	2267.77	1.14172	1.99658
barcode	AGCGGAGAGCCCTCGGCAT	AAGTAT	88.6148	101.098	83.0107	302.243	1.14088	3.64101
negative	AAACTCCAACATGACATACA	TGCTTA	648.154	738.141	1200.62	0.94747	1.13884	0.000789152
barcode	AGCGGAGAGCCCTCGGCAT	TACAGC	106.338	120.993	117.43	188.547	1.13782	1.60561
barcode	AGCGGAGAGCCCTCGGCAT	ACACCG	245.59	279.34	178.169	377.093	1.13743	2.11649
barcode	AGCGGAGAGCCCTCGGCAT	ATAATT	524.093	595.628	700.53	1262.5	1.13649	1.80221
barcode	AGCGGAGAGCCCTCGGCAT	GGCTAG	93.6785	106.377	119.454	15.1595	1.13555	0.126906
barcode	AGCGGAGAGCCCTCGGCAT	GTAGGT	597.517	678.456	745.072	488.895	1.13546	0.656171
barcode	AGCGGAGAGCCCTCGGCAT	GCAGTT	255.717	290.303	143.75	115.591	1.13525	0.804112
barcode	AGCGGAGAGCCCTCGGCAT	CCTGGC	329.141	373.131	137.676	216.971	1.13365	1.57595
barcode	AGCGGAGAGCCCTCGGCAT	CTCAAT	207.612	235.084	479.843	772.188	1.13233	1.60925
barcode	AGCGGAGAGCCCTCGGCAT	TACTCC	43.0415	48.7222	83.0107	72.0077	1.13198	0.867451
barcode	AGCGGAGAGCCCTCGGCAT	CGTTGC	275.972	311.822	287.501	189.968	1.1299	0.660756
barcode	AGCGGAGAGCCCTCGGCAT	CTGGAC	116.465	131.55	202.465	908.15	1.12952	4.48546
barcode	AGCGGAGAGCCCTCGGCAT	GCCTAC	63.2963	71.4592	20.2465	34.5827	1.12896	1.70808
barcode	AGCGGAGAGCCCTCGGCAT	AGCAAT	245.59	276.092	358.363	308.402	1.1242	0.860583
barcode	AGCGGAGAGCCCTCGGCAT	TATCGT	873.488	981.752	1279.58	1553.38	1.12394	1.21397
barcode	AGCGGAGAGCCCTCGGCAT	AAAGTC	2.53185	2.84213	4.0493	9.94844	1.12255	2.45683
barcode	AGCGGAGAGCCCTCGGCAT	AACCGA	5.0637	5.68425	14.1726	4.73735	1.12255	0.334262
barcode	AGCGGAGAGCCCTCGGCAT	AACCGG	2.53185	2.84213	2.02465	2.36868	1.12255	1.16992
barcode	AGCGGAGAGCCCTCGGCAT	AAGGCC	2.53185	2.84213	6.07396	4.26362	1.12255	0.70195
barcode	AGCGGAGAGCCCTCGGCAT	AATATA	7.59555	8.52638	8.09861	5.68482	1.12255	0.70195
barcode	AGCGGAGAGCCCTCGGCAT	ACCTCG	12.6593	14.2106	93.134	72.9552	1.12255	0.783336
barcode	AGCGGAGAGCCCTCGGCAT	ACTTAT	2.53185	2.84213	2.02465	3.78988	1.12255	1.87187
barcode	AGCGGAGAGCCCTCGGCAT	AGACCT	124.061	139.264	313.821	146.858	1.12255	0.467967
barcode	AGCGGAGAGCCCTCGGCAT	AGGATC	2.53185	2.84213	2.02465	1.42121	1.12255	0.70195
barcode	AGCGGAGAGCCCTCGGCAT	AGGCAG	5.0637	5.68425	0	14.6858	1.12255	inf
barcode	AGCGGAGAGCCCTCGGCAT	AGGCTA	7.59555	8.52638	97.1833	7.10603	1.12255	0.0731198
barcode	AGCGGAGAGCCCTCGGCAT	AGGGCA	2.53185	2.84213	4.0493	6.15856	1.12255	1.52089
barcode	AGCGGAGAGCCCTCGGCAT	AGTCGT	12.6593	14.2106	14.1726	12.7908	1.12255	0.902508
barcode	AGCGGAGAGCCCTCGGCAT	ATCGCA	88.6148	99.4744	52.641	32.6877	1.12255	0.620956
barcode	AGCGGAGAGCCCTCGGCAT	ATTAAA	5.0637	5.68425	0	18.9494	1.12255	inf
barcode	AGCGGAGAGCCCTCGGCAT	CAACGT	7.59555	8.52638	22.2712	9.94844	1.12255	0.446696
barcode	AGCGGAGAGCCCTCGGCAT	CGAACC	10.1274	11.3685	26.3205	7.57976	1.12255	0.28798
barcode	AGCGGAGAGCCCTCGGCAT	CGAGGG	2.53185	2.84213	2.02465	0.94747	1.12255	0.467967
barcode	AGCGGAGAGCCCTCGGCAT	CGATTA	2.53185	2.84213	4.0493	0.94747	1.12255	0.233983
barcode	AGCGGAGAGCCCTCGGCAT	CGTCGA	5.0637	5.68425	10.1233	3.31615	1.12255	0.327577
barcode	AGCGGAGAGCCCTCGGCAT	CGTCTC	2.53185	2.84213	4.0493	4.26362	1.12255	1.05293
barcode	AGCGGAGAGCCCTCGGCAT	CGTTGG	2.53185	2.84213	10.1233	6.15856	1.12255	0.608357
barcode	AGCGGAGAGCCCTCGGCAT	CTATTG	22.7867	25.5791	4.0493	37.4251	1.12255	9.24235
barcode	AGCGGAGAGCCCTCGGCAT	CTCAAC	2.53185	2.84213	0	3.78988	1.12255	inf
barcode	AGCGGAGAGCCCTCGGCAT	CTTGGG	2.53185	2.84213	4.0493	0.94747	1.12255	0.233983
barcode	AGCGGAGAGCCCTCGGCAT	GAACCC	2.53185	2.84213	6.07396	7.10603	1.12255	1.16992
barcode	AGCGGAGAGCCCTCGGCAT	GACCCA	5.0637	5.68425	6.07396	15.6333	1.12255	2.57382
barcode	AGCGGAGAGCCCTCGGCAT	GACTCC	5.0637	5.68425	6.07396	8.0535	1.12255	1.32591
barcode	AGCGGAGAGCCCTCGGCAT	GATTAA	5.0637	5.68425	4.0493	0.94747	1.12255	0.233983
barcode	AGCGGAGAGCCCTCGGCAT	GCGAAA	2.53185	2.84213	18.2219	2.36868	1.12255	0.129991
barcode	AGCGGAGAGCCCTCGGCAT	GCGTGT	32.9141	36.9476	36.4437	24.1605	1.12255	0.662953
barcode	AGCGGAGAGCCCTCGGCAT	GCTGGG	7.59555	8.52638	6.07396	6.15856	1.12255	1.01393
barcode	AGCGGAGAGCCCTCGGCAT	GCTGTT	2.53185	2.84213	2.02465	9.00097	1.12255	4.44569
barcode	AGCGGAGAGCCCTCGGCAT	GGAGGA	5.0637	5.68425	4.0493	7.10603	1.12255	1.75488
barcode	AGCGGAGAGCCCTCGGCAT	GTAATT	5.0637	5.68425	6.07396	7.10603	1.12255	1.16992
barcode	AGCGGAGAGCCCTCGGCAT	GTACGC	27.8504	31.2634	30.3698	66.3229	1.12255	2.18385
barcode	AGCGGAGAGCCCTCGGCAT	GTGGTG	2.53185	2.84213	2.02465	5.21109	1.12255	2.57382
barcode	AGCGGAGAGCCCTCGGCAT	TACACC	2.53185	2.84213	6.07396	8.0535	1.12255	1.32591
barcode	AGCGGAGAGCCCTCGGCAT	TACAGA	5.0637	5.68425	0	6.15856	1.12255	inf
barcode	AGCGGAGAGCCCTCGGCAT	TACAGG	2.53185	2.84213	0	2.36868	1.12255	inf
barcode	AGCGGAGAGCCCTCGGCAT	TAGGAA	2.53185	2.84213	2.02465	1.89494	1.12255	0.935934
barcode	AGCGGAGAGCCCTCGGCAT	TATCAC	2.53185	2.84213	8.09861	7.57976	1.12255	0.935934
barcode	AGCGGAGAGCCCTCGGCAT	TCCGTC	5.0637	5.68425	2.02465	3.78988	1.12255	1.87187
barcode	AGCGGAGAGCCCTCGGCAT	TCGAGT	2.53185	2.84213	2.02465	3.31615	1.12255	1.63788
barcode	AGCGGAGAGCCCTCGGCAT	TGAGAC	7.59555	8.52638	4.0493	16.107	1.12255	3.97772
barcode	AGCGGAGAGCCCTCGGCAT	TGGGAG	2.53185	2.84213	0	1.42121	1.12255	inf
barcode	AGCGGAGAGCCCTCGGCAT	TTAATG	5.0637	5.68425	12.1479	10.4222	1.12255	0.857939
barcode	AGCGGAGAGCCCTCGGCAT	CCGGAT	450.669	505.492	822.009	1261.08	1.12165	1.53415
barcode	AGCGGAGAGCCCTCGGCAT	TCTACA	111.401	124.648	283.451	197.074	1.1189	0.695265
barcode	AGCGGAGAGCCCTCGGCAT	ATGAAT	167.102	186.362	411.004	133.12	1.11526	0.323888
barcode	AGCGGAGAGCCCTCGGCAT	CTTCTA	529.157	589.944	504.138	1069.22	1.11488	2.12089
barcode	AGCGGAGAGCCCTCGGCAT	GCGCGT	48.1052	53.5944	42.5177	22.2656	1.11411	0.523677
barcode	AGCGGAGAGCCCTCGGCAT	GTTCCG	129.124	143.73	178.169	178.124	1.11312	0.999748
barcode	AGCGGAGAGCCCTCGGCAT	GCGCTA	32.9141	36.5416	58.7149	27.4766	1.11021	0.467967
barcode	AGCGGAGAGCCCTCGGCAT	CAGTGT	63.2963	70.2411	76.9368	341.563	1.10972	4.43953
barcode	AGCGGAGAGCCCTCGGCAT	ATGCAG	30.3822	33.6995	56.6903	15.1595	1.10919	0.26741
barcode	AGCGGAGAGCCCTCGGCAT	TCCCCA	840.574	929.781	892.872	742.343	1.10613	0.831411
barcode	AGCGGAGAGCCCTCGGCAT	CACGCT	448.138	494.53	688.382	1125.12	1.10352	1.63444
barcode	AGCGGAGAGCCCTCGGCAT	AACCAT	20.2548	22.331	26.3205	9.94844	1.1025	0.377973
barcode	AGCGGAGAGCCCTCGGCAT	ACACAC	20.2548	22.331	8.09861	20.3706	1.1025	2.51532
barcode	AGCGGAGAGCCCTCGGCAT	CTTATT	792.469	872.533	649.913	1165.86	1.10103	1.79387
barcode	AGCGGAGAGCCCTCGGCAT	AGACTC	468.392	515.643	668.135	1089.12	1.10088	1.63008
barcode	AGCGGAGAGCCCTCGGCAT	TTCCGA	17.723	19.4889	4.0493	6.63229	1.09964	1.63788
barcode	AGCGGAGAGCCCTCGGCAT	CCGTTA	941.848	1034.53	751.146	2951.37	1.09841	3.92916
barcode	AGCGGAGAGCCCTCGGCAT	CGTAGC	197.484	216.814	236.884	300.822	1.09788	1.26991
barcode	AGCGGAGAGCCCTCGGCAT	CGGGAT	15.1911	16.6467	8.09861	21.7918	1.09582	2.69081
barcode	AGCGGAGAGCCCTCGGCAT	GTGTTC	387.373	423.883	394.807	883.99	1.09425	2.23904
barcode	AGCGGAGAGCCCTCGGCAT	CAGTGA	432.946	473.011	398.856	496.001	1.09254	1.24356
barcode	AGCGGAGAGCCCTCGGCAT	AGTCCA	726.641	792.547	562.853	513.055	1.0907	0.911526
barcode	AGCGGAGAGCCCTCGGCAT	CCAGTG	12.6593	13.8046	16.1972	16.107	1.09048	0.99443
barcode	AGCGGAGAGCCCTCGGCAT	TCATCC	12.6593	13.8046	2.02465	14.6858	1.09048	7.25349
barcode	AGCGGAGAGCCCTCGGCAT	CTCGCT	316.481	344.709	726.85	825.247	1.08919	1.13537
barcode	AGCGGAGAGCCCTCGGCAT	AAGCTA	503.838	548.53	451.497	1003.37	1.0887	2.22232
barcode	AGCGGAGAGCCCTCGGCAT	AGTATC	326.609	355.266	307.747	629.12	1.08774	2.04428
barcode	AGCGGAGAGCCCTCGGCAT	AATCTT	22.7867	24.7671	10.1233	10.4222	1.08691	1.02953
barcode	AGCGGAGAGCCCTCGGCAT	ACTGGG	111.401	120.993	54.6656	103.274	1.0861	1.8892
barcode	AGCGGAGAGCCCTCGGCAT	ATCTCG	2630.59	2854.31	1316.02	2439.26	1.08504	1.85351
negative	AATTCGCCACACTACCAACT	TTCCCT	43.0415	46.6921	66.8135	0	1.08482	0
barcode	AGCGGAGAGCCCTCGGCAT	ACCACA	481.052	521.733	421.128	405.044	1.08457	0.961807
barcode	AGCGGAGAGCCCTCGGCAT	CCATCC	167.102	181.084	166.021	251.08	1.08367	1.51233
barcode	AGCGGAGAGCCCTCGGCAT	GCCCAC	838.043	907.45	623.593	1532.53	1.08282	2.45759
barcode	AGCGGAGAGCCCTCGGCAT	AGGTGC	10.1274	10.9625	8.09861	11.3696	1.08246	1.4039
barcode	AGCGGAGAGCCCTCGGCAT	GTCTGG	20.2548	21.925	95.1587	10.8959	1.08246	0.114503
barcode	AGCGGAGAGCCCTCGGCAT	TATGTT	10.1274	10.9625	6.07396	16.107	1.08246	2.65181
barcode	AGCGGAGAGCCCTCGGCAT	GGCAGG	2030.54	2194.12	1340.32	2005.32	1.08056	1.49615
barcode	AGCGGAGAGCCCTCGGCAT	CACATT	336.736	363.792	192.342	803.455	1.08035	4.17722
barcode	AGCGGAGAGCCCTCGGCAT	TATGCT	589.921	635.418	546.656	551.901	1.07712	1.0096
barcode	AGCGGAGAGCCCTCGGCAT	GCCCCA	1101.36	1185.98	1212.77	885.411	1.07684	0.730075
barcode	AGCGGAGAGCCCTCGGCAT	GAGATG	240.526	258.633	178.169	207.97	1.07528	1.16726
barcode	AGCGGAGAGCCCTCGGCAT	ACTAAG	382.309	410.89	295.599	399.832	1.07476	1.35262
barcode	AGCGGAGAGCCCTCGGCAT	ACATTA	25.3185	27.2032	34.4191	35.0564	1.07444	1.01852
barcode	AGCGGAGAGCCCTCGGCAT	TCTCCA	202.548	217.626	273.328	40.7412	1.07444	0.149056
barcode	AGCGGAGAGCCCTCGGCAT	TTCACC	187.357	200.979	133.627	7.57976	1.07271	0.0567233
barcode	AGCGGAGAGCCCTCGGCAT	TTGACG	40.5096	43.4439	42.5177	137.857	1.07244	3.24234
barcode	AGCGGAGAGCCCTCGGCAT	AAATTC	1476.07	1582.66	824.033	1705.45	1.07221	2.06963
barcode	AGCGGAGAGCCCTCGGCAT	TCTACT	151.911	162.813	66.8135	748.502	1.07177	11.2028
barcode	AGCGGAGAGCCCTCGGCAT	ACACAA	106.338	113.685	44.5423	330.667	1.06909	7.42366
barcode	AGCGGAGAGCCCTCGGCAT	ACCAAT	15.1911	16.2407	12.1479	10.8959	1.06909	0.896937
barcode	AGCGGAGAGCCCTCGGCAT	AGATAT	7.59555	8.12036	4.0493	4.73735	1.06909	1.16992
barcode	AGCGGAGAGCCCTCGGCAT	ATTCAG	45.5733	48.7222	30.3698	15.6333	1.06909	0.514764
barcode	AGCGGAGAGCCCTCGGCAT	GACCAG	7.59555	8.12036	14.1726	108.012	1.06909	7.62118
barcode	AGCGGAGAGCCCTCGGCAT	GCAACC	7.59555	8.12036	4.0493	5.21109	1.06909	1.28691
barcode	AGCGGAGAGCCCTCGGCAT	GTGATT	7.59555	8.12036	6.07396	404.57	1.06909	66.6073
barcode	AGCGGAGAGCCCTCGGCAT	CCTTGT	108.87	116.121	190.317	17.0545	1.06661	0.0896107
barcode	AGCGGAGAGCCCTCGGCAT	ATATTT	129.124	137.64	129.578	889.201	1.06595	6.8623
barcode	AGCGGAGAGCCCTCGGCAT	ACAAGA	70.8918	75.5193	129.578	72.4815	1.06528	0.559367
barcode	AGCGGAGAGCCCTCGGCAT	ACGACC	382.309	407.236	186.268	542.427	1.0652	2.91208
barcode	AGCGGAGAGCCCTCGGCAT	TCAATG	308.886	328.063	163.997	79.1138	1.06208	0.48241
barcode	AGCGGAGAGCCCTCGGCAT	TGTATA	569.666	604.561	504.138	501.686	1.06125	0.995135
barcode	AGCGGAGAGCCCTCGGCAT	GATGGT	136.72	144.948	105.282	112.275	1.06018	1.06642
barcode	AGCGGAGAGCCCTCGGCAT	TACACA	268.376	284.213	238.909	390.358	1.05901	1.63392
barcode	AGCGGAGAGCCCTCGGCAT	ATATGA	25.3185	26.7972	16.1972	4.26362	1.0584	0.263231
barcode	AGCGGAGAGCCCTCGGCAT	ATTCTC	12.6593	13.3986	20.2465	10.8959	1.0584	0.538162
barcode	AGCGGAGAGCCCTCGGCAT	TGGTGG	12.6593	13.3986	12.1479	63.4805	1.0584	5.22563
barcode	AGCGGAGAGCCCTCGGCAT	TATTGC	344.332	364.198	232.835	795.401	1.0577	3.41616
barcode	AGCGGAGAGCCCTCGGCAT	GACTCG	782.342	827.465	473.769	415.939	1.05768	0.877938
barcode	AGCGGAGAGCCCTCGGCAT	CCGCTG	362.055	382.469	240.934	177.651	1.05638	0.737343
barcode	AGCGGAGAGCCCTCGGCAT	GCACTG	493.711	520.921	315.846	341.089	1.05511	1.07992
barcode	AGCGGAGAGCCCTCGGCAT	TTAACT	215.207	226.964	342.166	329.72	1.05463	0.963624
barcode	AGCGGAGAGCCCTCGGCAT	GGCTCA	270.908	285.431	107.307	513.529	1.05361	4.78562
barcode	AGCGGAGAGCCCTCGGCAT	CATAGG	253.185	266.754	271.303	639.069	1.05359	2.35555
barcode	AGCGGAGAGCCCTCGGCAT	CCGCGC	58.2326	61.3087	204.49	61.1118	1.05283	0.29885
barcode	AGCGGAGAGCCCTCGGCAT	CTTGGA	22.7867	23.9551	34.4191	21.7918	1.05128	0.633132
barcode	AGCGGAGAGCCCTCGGCAT	ACATTT	372.182	390.995	550.705	53.5321	1.05055	0.0972064
barcode	AGCGGAGAGCCCTCGGCAT	TGGTTT	27.8504	29.2333	32.3944	144.489	1.04966	4.46031
barcode	AGCGGAGAGCCCTCGGCAT	CCGGGT	207.612	217.626	141.726	117.486	1.04823	0.82897
barcode	AGCGGAGAGCCCTCGGCAT	GGTACA	420.287	440.124	283.451	331.141	1.0472	1.16825
barcode	AGCGGAGAGCCCTCGGCAT	CCAACG	817.788	853.856	743.047	1041.27	1.0441	1.40135
barcode	AGCGGAGAGCCCTCGGCAT	CCGCTA	382.309	398.71	157.923	135.488	1.0429	0.857939
barcode	AGCGGAGAGCCCTCGGCAT	AAACAC	5.0637	5.27823	2.02465	25.108	1.04237	12.4011
barcode	AGCGGAGAGCCCTCGGCAT	ATAAAG	5.0637	5.27823	12.1479	5.68482	1.04237	0.467967
barcode	AGCGGAGAGCCCTCGGCAT	ATCATG	5.0637	5.27823	4.0493	9.94844	1.04237	2.45683
barcode	AGCGGAGAGCCCTCGGCAT	CAAATT	81.0192	84.4517	285.476	261.502	1.04237	0.91602
barcode	AGCGGAGAGCCCTCGGCAT	CCAATT	5.0637	5.27823	2.02465	6.63229	1.04237	3.27577
barcode	AGCGGAGAGCCCTCGGCAT	CCTGAT	5.0637	5.27823	10.1233	3.78988	1.04237	0.374374
barcode	AGCGGAGAGCCCTCGGCAT	CCTGTG	5.0637	5.27823	12.1479	25.108	1.04237	2.06685
barcode	AGCGGAGAGCCCTCGGCAT	CGTCTT	5.0637	5.27823	12.1479	0.94747	1.04237	0.0779945
barcode	AGCGGAGAGCCCTCGGCAT	GAAGGT	5.0637	5.27823	12.1479	6.63229	1.04237	0.545961
barcode	AGCGGAGAGCCCTCGGCAT	GCAAAA	5.0637	5.27823	8.09861	0.473735	1.04237	0.0584959
barcode	AGCGGAGAGCCCTCGGCAT	GCGACG	5.0637	5.27823	20.2465	10.8959	1.04237	0.538162
barcode	AGCGGAGAGCCCTCGGCAT	GCTAAA	5.0637	5.27823	6.07396	4.26362	1.04237	0.70195
barcode	AGCGGAGAGCCCTCGGCAT	GTAGTG	10.1274	10.5565	2.02465	2.84241	1.04237	1.4039
barcode	AGCGGAGAGCCCTCGGCAT	TCAGCC	5.0637	5.27823	4.0493	2.84241	1.04237	0.70195
barcode	AGCGGAGAGCCCTCGGCAT	TGGGAT	10.1274	10.5565	26.3205	5.68482	1.04237	0.215985
barcode	AGCGGAGAGCCCTCGGCAT	TTATAA	15.1911	15.8347	14.1726	30.3191	1.04237	2.13928
barcode	AGCGGAGAGCCCTCGGCAT	ACTCCA	288.631	300.047	398.856	217.918	1.03955	0.546357
barcode	AGCGGAGAGCCCTCGGCAT	CTGCCT	475.988	494.124	188.293	307.454	1.0381	1.63285
barcode	AGCGGAGAGCCCTCGGCAT	CGGGCT	187.357	194.483	321.92	820.036	1.03803	2.54733
barcode	AGCGGAGAGCCCTCGGCAT	GGAAGT	369.65	383.687	510.212	356.249	1.03797	0.698236
barcode	AGCGGAGAGCCCTCGGCAT	TAATGG	32.9141	34.1055	48.5917	47.3735	1.0362	0.974931
barcode	AGCGGAGAGCCCTCGGCAT	TCGTGA	32.9141	34.1055	103.257	6.15856	1.0362	0.0596428
barcode	AGCGGAGAGCCCTCGGCAT	GACCGG	275.972	285.431	125.528	606.381	1.03427	4.83063
barcode	AGCGGAGAGCCCTCGGCAT	ACTGTG	200.016	206.257	411.004	351.985	1.0312	0.856403
barcode	AGCGGAGAGCCCTCGGCAT	GGCTGC	17.723	18.2708	26.3205	10.4222	1.03091	0.395972
barcode	AGCGGAGAGCCCTCGGCAT	CCCATG	308.886	318.318	172.095	246.342	1.03054	1.43143
barcode	AGCGGAGAGCCCTCGGCAT	GCTCTT	25.3185	25.9852	22.2712	25.108	1.02633	1.12737
barcode	AGCGGAGAGCCCTCGGCAT	TATTGA	270.908	277.716	159.948	349.617	1.02513	2.18582
barcode	AGCGGAGAGCCCTCGGCAT	GACTTG	45.5733	46.6921	91.1093	105.169	1.02455	1.15432
barcode	AGCGGAGAGCCCTCGGCAT	CGGTAA	541.816	554.621	483.892	324.982	1.02363	0.671601
barcode	AGCGGAGAGCCCTCGGCAT	TACCGG	118.997	121.805	313.821	241.131	1.0236	0.768372
barcode	AGCGGAGAGCCCTCGGCAT	GAATGG	726.641	743.419	785.565	554.27	1.02309	0.705569
barcode	AGCGGAGAGCCCTCGGCAT	GCGTCG	341.8	349.581	40.493	572.272	1.02277	14.1326
barcode	AGCGGAGAGCCCTCGGCAT	CATCTA	27.8504	28.4213	28.3451	63.0068	1.0205	2.22284
barcode	AGCGGAGAGCCCTCGGCAT	AGTACG	22.7867	23.143	30.3698	17.0545	1.01564	0.56156
barcode	AGCGGAGAGCCCTCGGCAT	CAGATT	7.59555	7.71434	6.07396	12.3171	1.01564	2.02786
barcode	AGCGGAGAGCCCTCGGCAT	CTTCAG	7.59555	7.71434	20.2465	11.3696	1.01564	0.56156
barcode	AGCGGAGAGCCCTCGGCAT	GCCTCC	15.1911	15.4287	2.02465	13.7383	1.01564	6.78552
barcode	AGCGGAGAGCCCTCGGCAT	GGCGTT	7.59555	7.71434	26.3205	11.8434	1.01564	0.449968
barcode	AGCGGAGAGCCCTCGGCAT	GTATGT	7.59555	7.71434	8.09861	9.00097	1.01564	1.11142
barcode	AGCGGAGAGCCCTCGGCAT	TAACTC	7.59555	7.71434	6.07396	8.52723	1.01564	1.4039
barcode	AGCGGAGAGCCCTCGGCAT	TGACGC	7.59555	7.71434	12.1479	8.0535	1.01564	0.662953
barcode	AGCGGAGAGCCCTCGGCAT	TGACTT	7.59555	7.71434	16.1972	23.6868	1.01564	1.4624
barcode	AGCGGAGAGCCCTCGGCAT	GCATTG	1012.74	1025.2	494.015	836.616	1.0123	1.6935
barcode	AGCGGAGAGCCCTCGGCAT	GTGACC	807.66	816.908	643.839	311.244	1.01145	0.483419
barcode	AGCGGAGAGCCCTCGGCAT	ATCGGG	878.552	887.961	700.53	2157.86	1.01071	3.08033
barcode	AGCGGAGAGCCCTCGGCAT	GAACGG	25.3185	25.5791	30.3698	28.8978	1.01029	0.951533
barcode	AGCGGAGAGCCCTCGGCAT	GGGTCG	455.733	460.424	465.67	399.359	1.01029	0.8576
barcode	AGCGGAGAGCCCTCGGCAT	GCCTGC	425.351	429.567	202.465	492.211	1.00991	2.43109
barcode	AGCGGAGAGCCCTCGGCAT	GATACA	43.0415	43.4439	30.3698	54.0058	1.00935	1.77827
barcode	AGCGGAGAGCCCTCGGCAT	TATCTT	156.975	158.347	180.194	50.6897	1.00874	0.281306
barcode	AGCGGAGAGCCCTCGGCAT	ATACAA	362.055	365.01	117.43	307.928	1.00816	2.62223
barcode	AGCGGAGAGCCCTCGGCAT	AGGAAA	17.723	17.8648	4.0493	25.108	1.008	6.20056
barcode	AGCGGAGAGCCCTCGGCAT	CGAGGC	159.507	160.783	222.712	199.443	1.008	0.895519
barcode	AGCGGAGAGCCCTCGGCAT	GCGGTT	27.8504	28.0152	46.567	1.89494	1.00592	0.0406928
barcode	AGCGGAGAGCCCTCGGCAT	GTAGGA	192.421	193.265	475.793	453.365	1.00439	0.95286
barcode	AGCGGAGAGCCCTCGGCAT	CCATTT	774.746	777.93	655.987	642.385	1.00411	0.979264
barcode	AGCGGAGAGCCCTCGGCAT	CTTGTT	521.561	522.951	390.758	439.153	1.00266	1.12385
barcode	AGCGGAGAGCCCTCGGCAT	TTGGAC	10.1274	10.1504	28.3451	9.4747	1.00228	0.334262
barcode	AGCGGAGAGCCCTCGGCAT	TTTTAG	202.548	202.603	506.163	166.281	1.00027	0.328513
barcode	AGCGGAGAGCCCTCGGCAT	TGCGGC	101.274	101.098	97.1833	122.224	0.998267	1.25766
barcode	AGCGGAGAGCCCTCGGCAT	CGAGGA	243.058	242.393	109.331	246.342	0.997264	2.25317
barcode	AGCGGAGAGCCCTCGGCAT	CCGTGT	569.666	568.019	787.59	629.12	0.997108	0.798792
barcode	AGCGGAGAGCCCTCGGCAT	ATTGTT	248.121	247.265	251.057	583.168	0.996548	2.32285
barcode	AGCGGAGAGCCCTCGGCAT	GCTGTA	321.545	320.348	702.554	389.884	0.996278	0.554952
barcode	AGCGGAGAGCCCTCGGCAT	GCGCAG	205.08	204.227	186.268	629.12	0.995841	3.3775
barcode	AGCGGAGAGCCCTCGGCAT	TCTGGC	336.736	334.965	398.856	871.199	0.99474	2.18424
barcode	AGCGGAGAGCCCTCGGCAT	CCAAAT	25.3185	25.1731	34.4191	27.9504	0.994258	0.81206
barcode	AGCGGAGAGCCCTCGGCAT	TACGAA	25.3185	25.1731	46.567	8.0535	0.994258	0.172944
barcode	AGCGGAGAGCCCTCGGCAT	AAGTAA	131.656	130.738	228.786	445.311	0.993024	1.94641
barcode	AGCGGAGAGCCCTCGGCAT	GGTACT	503.838	500.214	311.796	594.538	0.992807	1.90681
barcode	AGCGGAGAGCCCTCGGCAT	CGAAGA	40.5096	40.1958	28.3451	26.5292	0.992253	0.935934
barcode	AGCGGAGAGCCCTCGGCAT	GAAGGG	184.825	183.114	413.029	93.7996	0.990743	0.227102
barcode	AGCGGAGAGCCCTCGGCAT	CATTTC	1339.35	1326.05	1243.14	2456.79	0.990074	1.97628
barcode	AGCGGAGAGCCCTCGGCAT	CTACTG	15.1911	15.0227	6.07396	5.21109	0.988912	0.857939
barcode	AGCGGAGAGCCCTCGGCAT	GATTGA	30.3822	30.0453	56.6903	23.213	0.988912	0.409471
barcode	AGCGGAGAGCCCTCGGCAT	GGATCG	15.1911	15.0227	10.1233	29.8453	0.988912	2.94819
barcode	AGCGGAGAGCCCTCGGCAT	ATGATA	278.504	275.28	247.008	169.123	0.988426	0.684689
barcode	AGCGGAGAGCCCTCGGCAT	TGGCTG	830.447	820.156	411.004	1141.7	0.987608	2.77783
barcode	AGCGGAGAGCCCTCGGCAT	CGATCA	1174.78	1159.99	465.67	658.966	0.987414	1.41509
barcode	AGCGGAGAGCCCTCGGCAT	AATTAA	32.9141	32.4814	24.2958	23.6868	0.986856	0.974931
[truncated: 2,386 more rows]

## Sheet: Table_S2
gene	sgRNA_seq	iBAR	oligo_seq
SPTLC3	CCACCTCCAGGGTTAGCCAT	ACCCCG	TTGTGGAAACGTCTCAACCGCCACCTCCAGGGTTAGCCATGTTTAAGAGCTATGCTGGAACCCCGAACATGAGACGGAGCTAGAG
SPTLC3	CCACCTCCAGGGTTAGCCAT	TACTGA	TTGTGGAAACGTCTCAACCGCCACCTCCAGGGTTAGCCATGTTTAAGAGCTATGCTGGATACTGAAACATGAGACGGAGCTAGAG
SPTLC3	CCACCTCCAGGGTTAGCCAT	ACGAGC	TTGTGGAAACGTCTCAACCGCCACCTCCAGGGTTAGCCATGTTTAAGAGCTATGCTGGAACGAGCAACATGAGACGGAGCTAGAG
SPTLC3	CCACCTCCAGGGTTAGCCAT	TATCGA	TTGTGGAAACGTCTCAACCGCCACCTCCAGGGTTAGCCATGTTTAAGAGCTATGCTGGATATCGAAACATGAGACGGAGCTAGAG
SPTLC3	ACCACCTCCAGGGTTAGCCA	ATGATC	TTGTGGAAACGTCTCAACCGACCACCTCCAGGGTTAGCCAGTTTAAGAGCTATGCTGGAATGATCAACATGAGACGGAGCTAGAG
SPTLC3	ACCACCTCCAGGGTTAGCCA	GGATAG	TTGTGGAAACGTCTCAACCGACCACCTCCAGGGTTAGCCAGTTTAAGAGCTATGCTGGAGGATAGAACATGAGACGGAGCTAGAG
SPTLC3	ACCACCTCCAGGGTTAGCCA	CGCACG	TTGTGGAAACGTCTCAACCGACCACCTCCAGGGTTAGCCAGTTTAAGAGCTATGCTGGACGCACGAACATGAGACGGAGCTAGAG
SPTLC3	ACCACCTCCAGGGTTAGCCA	ACCAAA	TTGTGGAAACGTCTCAACCGACCACCTCCAGGGTTAGCCAGTTTAAGAGCTATGCTGGAACCAAAAACATGAGACGGAGCTAGAG
SPTLC3	TTCACACCCATGGCTAACCC	GGGCTT	TTGTGGAAACGTCTCAACCGTTCACACCCATGGCTAACCCGTTTAAGAGCTATGCTGGAGGGCTTAACATGAGACGGAGCTAGAG
SPTLC3	TTCACACCCATGGCTAACCC	TATGTC	TTGTGGAAACGTCTCAACCGTTCACACCCATGGCTAACCCGTTTAAGAGCTATGCTGGATATGTCAACATGAGACGGAGCTAGAG
SPTLC3	TTCACACCCATGGCTAACCC	TGACCT	TTGTGGAAACGTCTCAACCGTTCACACCCATGGCTAACCCGTTTAAGAGCTATGCTGGATGACCTAACATGAGACGGAGCTAGAG
SPTLC3	TTCACACCCATGGCTAACCC	TGTTTT	TTGTGGAAACGTCTCAACCGTTCACACCCATGGCTAACCCGTTTAAGAGCTATGCTGGATGTTTTAACATGAGACGGAGCTAGAG
AMDHD1	GCGCGAGGCGACATGGCAAG	CTTCGG	TTGTGGAAACGTCTCAACCGGCGCGAGGCGACATGGCAAGGTTTAAGAGCTATGCTGGACTTCGGAACATGAGACGGAGCTAGAG
AMDHD1	GCGCGAGGCGACATGGCAAG	CCTCCC	TTGTGGAAACGTCTCAACCGGCGCGAGGCGACATGGCAAGGTTTAAGAGCTATGCTGGACCTCCCAACATGAGACGGAGCTAGAG
AMDHD1	GCGCGAGGCGACATGGCAAG	TCAGCC	TTGTGGAAACGTCTCAACCGGCGCGAGGCGACATGGCAAGGTTTAAGAGCTATGCTGGATCAGCCAACATGAGACGGAGCTAGAG
AMDHD1	GCGCGAGGCGACATGGCAAG	TCCTCC	TTGTGGAAACGTCTCAACCGGCGCGAGGCGACATGGCAAGGTTTAAGAGCTATGCTGGATCCTCCAACATGAGACGGAGCTAGAG
AMDHD1	CGTTCTCCAGCAGGAGGCTG	GGTTAA	TTGTGGAAACGTCTCAACCGCGTTCTCCAGCAGGAGGCTGGTTTAAGAGCTATGCTGGAGGTTAAAACATGAGACGGAGCTAGAG
AMDHD1	CGTTCTCCAGCAGGAGGCTG	GAGTCA	TTGTGGAAACGTCTCAACCGCGTTCTCCAGCAGGAGGCTGGTTTAAGAGCTATGCTGGAGAGTCAAACATGAGACGGAGCTAGAG
AMDHD1	CGTTCTCCAGCAGGAGGCTG	ACCAGA	TTGTGGAAACGTCTCAACCGCGTTCTCCAGCAGGAGGCTGGTTTAAGAGCTATGCTGGAACCAGAAACATGAGACGGAGCTAGAG
AMDHD1	CGTTCTCCAGCAGGAGGCTG	TGGTTC	TTGTGGAAACGTCTCAACCGCGTTCTCCAGCAGGAGGCTGGTTTAAGAGCTATGCTGGATGGTTCAACATGAGACGGAGCTAGAG
AMDHD1	GCTGCGCGTTCTCCAGCAGG	TATTCG	TTGTGGAAACGTCTCAACCGGCTGCGCGTTCTCCAGCAGGGTTTAAGAGCTATGCTGGATATTCGAACATGAGACGGAGCTAGAG
AMDHD1	GCTGCGCGTTCTCCAGCAGG	ACTAAG	TTGTGGAAACGTCTCAACCGGCTGCGCGTTCTCCAGCAGGGTTTAAGAGCTATGCTGGAACTAAGAACATGAGACGGAGCTAGAG
AMDHD1	GCTGCGCGTTCTCCAGCAGG	TGAAAG	TTGTGGAAACGTCTCAACCGGCTGCGCGTTCTCCAGCAGGGTTTAAGAGCTATGCTGGATGAAAGAACATGAGACGGAGCTAGAG
AMDHD1	GCTGCGCGTTCTCCAGCAGG	AGCGCC	TTGTGGAAACGTCTCAACCGGCTGCGCGTTCTCCAGCAGGGTTTAAGAGCTATGCTGGAAGCGCCAACATGAGACGGAGCTAGAG
RPL36AL	CAAGGATTCTTTGTATGCCC	GTTGCG	TTGTGGAAACGTCTCAACCGCAAGGATTCTTTGTATGCCCGTTTAAGAGCTATGCTGGAGTTGCGAACATGAGACGGAGCTAGAG
RPL36AL	CAAGGATTCTTTGTATGCCC	GGTTTT	TTGTGGAAACGTCTCAACCGCAAGGATTCTTTGTATGCCCGTTTAAGAGCTATGCTGGAGGTTTTAACATGAGACGGAGCTAGAG
RPL36AL	CAAGGATTCTTTGTATGCCC	CATTGA	TTGTGGAAACGTCTCAACCGCAAGGATTCTTTGTATGCCCGTTTAAGAGCTATGCTGGACATTGAAACATGAGACGGAGCTAGAG
RPL36AL	CAAGGATTCTTTGTATGCCC	AATTAT	TTGTGGAAACGTCTCAACCGCAAGGATTCTTTGTATGCCCGTTTAAGAGCTATGCTGGAAATTATAACATGAGACGGAGCTAGAG
RPL36AL	AAGGATTCTTTGTATGCCCA	ACGTGG	TTGTGGAAACGTCTCAACCGAAGGATTCTTTGTATGCCCAGTTTAAGAGCTATGCTGGAACGTGGAACATGAGACGGAGCTAGAG
RPL36AL	AAGGATTCTTTGTATGCCCA	GTGCCT	TTGTGGAAACGTCTCAACCGAAGGATTCTTTGTATGCCCAGTTTAAGAGCTATGCTGGAGTGCCTAACATGAGACGGAGCTAGAG
RPL36AL	AAGGATTCTTTGTATGCCCA	GCTATA	TTGTGGAAACGTCTCAACCGAAGGATTCTTTGTATGCCCAGTTTAAGAGCTATGCTGGAGCTATAAACATGAGACGGAGCTAGAG
RPL36AL	AAGGATTCTTTGTATGCCCA	CGGATG	TTGTGGAAACGTCTCAACCGAAGGATTCTTTGTATGCCCAGTTTAAGAGCTATGCTGGACGGATGAACATGAGACGGAGCTAGAG
RPL36AL	ATTCTTTGTATGCCCAGGGA	CGAGTC	TTGTGGAAACGTCTCAACCGATTCTTTGTATGCCCAGGGAGTTTAAGAGCTATGCTGGACGAGTCAACATGAGACGGAGCTAGAG
RPL36AL	ATTCTTTGTATGCCCAGGGA	CTCGAC	TTGTGGAAACGTCTCAACCGATTCTTTGTATGCCCAGGGAGTTTAAGAGCTATGCTGGACTCGACAACATGAGACGGAGCTAGAG
RPL36AL	ATTCTTTGTATGCCCAGGGA	GCGAGA	TTGTGGAAACGTCTCAACCGATTCTTTGTATGCCCAGGGAGTTTAAGAGCTATGCTGGAGCGAGAAACATGAGACGGAGCTAGAG
RPL36AL	ATTCTTTGTATGCCCAGGGA	GATTCG	TTGTGGAAACGTCTCAACCGATTCTTTGTATGCCCAGGGAGTTTAAGAGCTATGCTGGAGATTCGAACATGAGACGGAGCTAGAG
FAM205A	ATGGAGCCATAGATGTATAA	GAATAA	TTGTGGAAACGTCTCAACCGATGGAGCCATAGATGTATAAGTTTAAGAGCTATGCTGGAGAATAAAACATGAGACGGAGCTAGAG
FAM205A	ATGGAGCCATAGATGTATAA	GTGGCA	TTGTGGAAACGTCTCAACCGATGGAGCCATAGATGTATAAGTTTAAGAGCTATGCTGGAGTGGCAAACATGAGACGGAGCTAGAG
FAM205A	ATGGAGCCATAGATGTATAA	ACTCCT	TTGTGGAAACGTCTCAACCGATGGAGCCATAGATGTATAAGTTTAAGAGCTATGCTGGAACTCCTAACATGAGACGGAGCTAGAG
FAM205A	ATGGAGCCATAGATGTATAA	GGACCG	TTGTGGAAACGTCTCAACCGATGGAGCCATAGATGTATAAGTTTAAGAGCTATGCTGGAGGACCGAACATGAGACGGAGCTAGAG
FAM205A	GGATATCCCTTATACATCTA	TTGGCC	TTGTGGAAACGTCTCAACCGGGATATCCCTTATACATCTAGTTTAAGAGCTATGCTGGATTGGCCAACATGAGACGGAGCTAGAG
FAM205A	GGATATCCCTTATACATCTA	CAGCAC	TTGTGGAAACGTCTCAACCGGGATATCCCTTATACATCTAGTTTAAGAGCTATGCTGGACAGCACAACATGAGACGGAGCTAGAG
FAM205A	GGATATCCCTTATACATCTA	AAGGCA	TTGTGGAAACGTCTCAACCGGGATATCCCTTATACATCTAGTTTAAGAGCTATGCTGGAAAGGCAAACATGAGACGGAGCTAGAG
FAM205A	GGATATCCCTTATACATCTA	AGTGCA	TTGTGGAAACGTCTCAACCGGGATATCCCTTATACATCTAGTTTAAGAGCTATGCTGGAAGTGCAAACATGAGACGGAGCTAGAG
FAM205A	GTTCTGAACTCAATTCATGG	TAACGA	TTGTGGAAACGTCTCAACCGGTTCTGAACTCAATTCATGGGTTTAAGAGCTATGCTGGATAACGAAACATGAGACGGAGCTAGAG
FAM205A	GTTCTGAACTCAATTCATGG	TGCACG	TTGTGGAAACGTCTCAACCGGTTCTGAACTCAATTCATGGGTTTAAGAGCTATGCTGGATGCACGAACATGAGACGGAGCTAGAG
FAM205A	GTTCTGAACTCAATTCATGG	CAACTG	TTGTGGAAACGTCTCAACCGGTTCTGAACTCAATTCATGGGTTTAAGAGCTATGCTGGACAACTGAACATGAGACGGAGCTAGAG
FAM205A	GTTCTGAACTCAATTCATGG	CAAGGA	TTGTGGAAACGTCTCAACCGGTTCTGAACTCAATTCATGGGTTTAAGAGCTATGCTGGACAAGGAAACATGAGACGGAGCTAGAG
CLEC4E	TCATCTGAAACACAATGCAC	CCTTAG	TTGTGGAAACGTCTCAACCGTCATCTGAAACACAATGCACGTTTAAGAGCTATGCTGGACCTTAGAACATGAGACGGAGCTAGAG
CLEC4E	TCATCTGAAACACAATGCAC	TGATCA	TTGTGGAAACGTCTCAACCGTCATCTGAAACACAATGCACGTTTAAGAGCTATGCTGGATGATCAAACATGAGACGGAGCTAGAG
CLEC4E	TCATCTGAAACACAATGCAC	CACCTT	TTGTGGAAACGTCTCAACCGTCATCTGAAACACAATGCACGTTTAAGAGCTATGCTGGACACCTTAACATGAGACGGAGCTAGAG
CLEC4E	TCATCTGAAACACAATGCAC	TCCCGT	TTGTGGAAACGTCTCAACCGTCATCTGAAACACAATGCACGTTTAAGAGCTATGCTGGATCCCGTAACATGAGACGGAGCTAGAG
CLEC4E	GTCTTTCTTTCTACAGAGAG	CAGCCC	TTGTGGAAACGTCTCAACCGGTCTTTCTTTCTACAGAGAGGTTTAAGAGCTATGCTGGACAGCCCAACATGAGACGGAGCTAGAG
CLEC4E	GTCTTTCTTTCTACAGAGAG	AGTGCT	TTGTGGAAACGTCTCAACCGGTCTTTCTTTCTACAGAGAGGTTTAAGAGCTATGCTGGAAGTGCTAACATGAGACGGAGCTAGAG
CLEC4E	GTCTTTCTTTCTACAGAGAG	TCTCGA	TTGTGGAAACGTCTCAACCGGTCTTTCTTTCTACAGAGAGGTTTAAGAGCTATGCTGGATCTCGAAACATGAGACGGAGCTAGAG
CLEC4E	GTCTTTCTTTCTACAGAGAG	CTTAAT	TTGTGGAAACGTCTCAACCGGTCTTTCTTTCTACAGAGAGGTTTAAGAGCTATGCTGGACTTAATAACATGAGACGGAGCTAGAG
CLEC4E	AGGCACTGAGAAATAGGATG	CGTTGA	TTGTGGAAACGTCTCAACCGAGGCACTGAGAAATAGGATGGTTTAAGAGCTATGCTGGACGTTGAAACATGAGACGGAGCTAGAG
CLEC4E	AGGCACTGAGAAATAGGATG	ATTATA	TTGTGGAAACGTCTCAACCGAGGCACTGAGAAATAGGATGGTTTAAGAGCTATGCTGGAATTATAAACATGAGACGGAGCTAGAG
CLEC4E	AGGCACTGAGAAATAGGATG	TGGAAT	TTGTGGAAACGTCTCAACCGAGGCACTGAGAAATAGGATGGTTTAAGAGCTATGCTGGATGGAATAACATGAGACGGAGCTAGAG
CLEC4E	AGGCACTGAGAAATAGGATG	GTGCGA	TTGTGGAAACGTCTCAACCGAGGCACTGAGAAATAGGATGGTTTAAGAGCTATGCTGGAGTGCGAAACATGAGACGGAGCTAGAG
SIRT3	CAGAGGGTGGTGGTCATGGT	GTCACT	TTGTGGAAACGTCTCAACCGCAGAGGGTGGTGGTCATGGTGTTTAAGAGCTATGCTGGAGTCACTAACATGAGACGGAGCTAGAG
SIRT3	CAGAGGGTGGTGGTCATGGT	ACCTTG	TTGTGGAAACGTCTCAACCGCAGAGGGTGGTGGTCATGGTGTTTAAGAGCTATGCTGGAACCTTGAACATGAGACGGAGCTAGAG
SIRT3	CAGAGGGTGGTGGTCATGGT	TAATTT	TTGTGGAAACGTCTCAACCGCAGAGGGTGGTGGTCATGGTGTTTAAGAGCTATGCTGGATAATTTAACATGAGACGGAGCTAGAG
SIRT3	CAGAGGGTGGTGGTCATGGT	ACGAAC	TTGTGGAAACGTCTCAACCGCAGAGGGTGGTGGTCATGGTGTTTAAGAGCTATGCTGGAACGAACAACATGAGACGGAGCTAGAG
SIRT3	AGAGGGTGGTGGTCATGGTG	GGCCTT	TTGTGGAAACGTCTCAACCGAGAGGGTGGTGGTCATGGTGGTTTAAGAGCTATGCTGGAGGCCTTAACATGAGACGGAGCTAGAG
SIRT3	AGAGGGTGGTGGTCATGGTG	TGCTAT	TTGTGGAAACGTCTCAACCGAGAGGGTGGTGGTCATGGTGGTTTAAGAGCTATGCTGGATGCTATAACATGAGACGGAGCTAGAG
SIRT3	AGAGGGTGGTGGTCATGGTG	GGGCGT	TTGTGGAAACGTCTCAACCGAGAGGGTGGTGGTCATGGTGGTTTAAGAGCTATGCTGGAGGGCGTAACATGAGACGGAGCTAGAG
SIRT3	AGAGGGTGGTGGTCATGGTG	GTGCAG	TTGTGGAAACGTCTCAACCGAGAGGGTGGTGGTCATGGTGGTTTAAGAGCTATGCTGGAGTGCAGAACATGAGACGGAGCTAGAG
SIRT3	GCGCGGAACATGGCGTTCTG	TCACAG	TTGTGGAAACGTCTCAACCGGCGCGGAACATGGCGTTCTGGTTTAAGAGCTATGCTGGATCACAGAACATGAGACGGAGCTAGAG
SIRT3	GCGCGGAACATGGCGTTCTG	ATAGAC	TTGTGGAAACGTCTCAACCGGCGCGGAACATGGCGTTCTGGTTTAAGAGCTATGCTGGAATAGACAACATGAGACGGAGCTAGAG
SIRT3	GCGCGGAACATGGCGTTCTG	TTCCCT	TTGTGGAAACGTCTCAACCGGCGCGGAACATGGCGTTCTGGTTTAAGAGCTATGCTGGATTCCCTAACATGAGACGGAGCTAGAG
SIRT3	GCGCGGAACATGGCGTTCTG	TTGGGT	TTGTGGAAACGTCTCAACCGGCGCGGAACATGGCGTTCTGGTTTAAGAGCTATGCTGGATTGGGTAACATGAGACGGAGCTAGAG
CTBP1	CAGCTCGCACTTGCTCAACA	CTATCC	TTGTGGAAACGTCTCAACCGCAGCTCGCACTTGCTCAACAGTTTAAGAGCTATGCTGGACTATCCAACATGAGACGGAGCTAGAG
CTBP1	CAGCTCGCACTTGCTCAACA	AGAAAA	TTGTGGAAACGTCTCAACCGCAGCTCGCACTTGCTCAACAGTTTAAGAGCTATGCTGGAAGAAAAAACATGAGACGGAGCTAGAG
CTBP1	CAGCTCGCACTTGCTCAACA	AGGGGG	TTGTGGAAACGTCTCAACCGCAGCTCGCACTTGCTCAACAGTTTAAGAGCTATGCTGGAAGGGGGAACATGAGACGGAGCTAGAG
CTBP1	CAGCTCGCACTTGCTCAACA	GTTGAA	TTGTGGAAACGTCTCAACCGCAGCTCGCACTTGCTCAACAGTTTAAGAGCTATGCTGGAGTTGAAAACATGAGACGGAGCTAGAG
CTBP1	AGCTCGCACTTGCTCAACAA	ATTCTA	TTGTGGAAACGTCTCAACCGAGCTCGCACTTGCTCAACAAGTTTAAGAGCTATGCTGGAATTCTAAACATGAGACGGAGCTAGAG
CTBP1	AGCTCGCACTTGCTCAACAA	CGCCCC	TTGTGGAAACGTCTCAACCGAGCTCGCACTTGCTCAACAAGTTTAAGAGCTATGCTGGACGCCCCAACATGAGACGGAGCTAGAG
CTBP1	AGCTCGCACTTGCTCAACAA	GCCGCG	TTGTGGAAACGTCTCAACCGAGCTCGCACTTGCTCAACAAGTTTAAGAGCTATGCTGGAGCCGCGAACATGAGACGGAGCTAGAG
CTBP1	AGCTCGCACTTGCTCAACAA	AATCTG	TTGTGGAAACGTCTCAACCGAGCTCGCACTTGCTCAACAAGTTTAAGAGCTATGCTGGAAATCTGAACATGAGACGGAGCTAGAG
CTBP1	GCGCGGCCTTACCAAGCGGC	ACGATA	TTGTGGAAACGTCTCAACCGGCGCGGCCTTACCAAGCGGCGTTTAAGAGCTATGCTGGAACGATAAACATGAGACGGAGCTAGAG
CTBP1	GCGCGGCCTTACCAAGCGGC	CATTCG	TTGTGGAAACGTCTCAACCGGCGCGGCCTTACCAAGCGGCGTTTAAGAGCTATGCTGGACATTCGAACATGAGACGGAGCTAGAG
CTBP1	GCGCGGCCTTACCAAGCGGC	CTGCAA	TTGTGGAAACGTCTCAACCGGCGCGGCCTTACCAAGCGGCGTTTAAGAGCTATGCTGGACTGCAAAACATGAGACGGAGCTAGAG
CTBP1	GCGCGGCCTTACCAAGCGGC	TGCTCA	TTGTGGAAACGTCTCAACCGGCGCGGCCTTACCAAGCGGCGTTTAAGAGCTATGCTGGATGCTCAAACATGAGACGGAGCTAGAG
LRRC40	TGAACATGTCGCGCCTGAAG	ATCCGG	TTGTGGAAACGTCTCAACCGTGAACATGTCGCGCCTGAAGGTTTAAGAGCTATGCTGGAATCCGGAACATGAGACGGAGCTAGAG
LRRC40	TGAACATGTCGCGCCTGAAG	TCCGTC	TTGTGGAAACGTCTCAACCGTGAACATGTCGCGCCTGAAGGTTTAAGAGCTATGCTGGATCCGTCAACATGAGACGGAGCTAGAG
LRRC40	TGAACATGTCGCGCCTGAAG	CCGTGA	TTGTGGAAACGTCTCAACCGTGAACATGTCGCGCCTGAAGGTTTAAGAGCTATGCTGGACCGTGAAACATGAGACGGAGCTAGAG
LRRC40	TGAACATGTCGCGCCTGAAG	TCATGA	TTGTGGAAACGTCTCAACCGTGAACATGTCGCGCCTGAAGGTTTAAGAGCTATGCTGGATCATGAAACATGAGACGGAGCTAGAG
LRRC40	GTCGCGCCTGAAGCGGATAG	TTCCTA	TTGTGGAAACGTCTCAACCGGTCGCGCCTGAAGCGGATAGGTTTAAGAGCTATGCTGGATTCCTAAACATGAGACGGAGCTAGAG
LRRC40	GTCGCGCCTGAAGCGGATAG	ATGTCA	TTGTGGAAACGTCTCAACCGGTCGCGCCTGAAGCGGATAGGTTTAAGAGCTATGCTGGAATGTCAAACATGAGACGGAGCTAGAG
LRRC40	GTCGCGCCTGAAGCGGATAG	GTCCCT	TTGTGGAAACGTCTCAACCGGTCGCGCCTGAAGCGGATAGGTTTAAGAGCTATGCTGGAGTCCCTAACATGAGACGGAGCTAGAG
LRRC40	GTCGCGCCTGAAGCGGATAG	GTGCAA	TTGTGGAAACGTCTCAACCGGTCGCGCCTGAAGCGGATAGGTTTAAGAGCTATGCTGGAGTGCAAAACATGAGACGGAGCTAGAG
LRRC40	CGCGCCTGAAGCGGATAGCG	GGGGTG	TTGTGGAAACGTCTCAACCGCGCGCCTGAAGCGGATAGCGGTTTAAGAGCTATGCTGGAGGGGTGAACATGAGACGGAGCTAGAG
LRRC40	CGCGCCTGAAGCGGATAGCG	GTACTA	TTGTGGAAACGTCTCAACCGCGCGCCTGAAGCGGATAGCGGTTTAAGAGCTATGCTGGAGTACTAAACATGAGACGGAGCTAGAG
LRRC40	CGCGCCTGAAGCGGATAGCG	GTACCC	TTGTGGAAACGTCTCAACCGCGCGCCTGAAGCGGATAGCGGTTTAAGAGCTATGCTGGAGTACCCAACATGAGACGGAGCTAGAG
LRRC40	CGCGCCTGAAGCGGATAGCG	TCTTGT	TTGTGGAAACGTCTCAACCGCGCGCCTGAAGCGGATAGCGGTTTAAGAGCTATGCTGGATCTTGTAACATGAGACGGAGCTAGAG
CTSE	AGAGGGGACCCAGAGGTTGG	TATCAC	TTGTGGAAACGTCTCAACCGAGAGGGGACCCAGAGGTTGGGTTTAAGAGCTATGCTGGATATCACAACATGAGACGGAGCTAGAG
CTSE	AGAGGGGACCCAGAGGTTGG	TCGCGG	TTGTGGAAACGTCTCAACCGAGAGGGGACCCAGAGGTTGGGTTTAAGAGCTATGCTGGATCGCGGAACATGAGACGGAGCTAGAG
CTSE	AGAGGGGACCCAGAGGTTGG	TGATGA	TTGTGGAAACGTCTCAACCGAGAGGGGACCCAGAGGTTGGGTTTAAGAGCTATGCTGGATGATGAAACATGAGACGGAGCTAGAG
CTSE	AGAGGGGACCCAGAGGTTGG	ATACCT	TTGTGGAAACGTCTCAACCGAGAGGGGACCCAGAGGTTGGGTTTAAGAGCTATGCTGGAATACCTAACATGAGACGGAGCTAGAG
CTSE	CACTGGCTCCTCCAACCTCT	CCCTTT	TTGTGGAAACGTCTCAACCGCACTGGCTCCTCCAACCTCTGTTTAAGAGCTATGCTGGACCCTTTAACATGAGACGGAGCTAGAG
CTSE	CACTGGCTCCTCCAACCTCT	TTTCTA	TTGTGGAAACGTCTCAACCGCACTGGCTCCTCCAACCTCTGTTTAAGAGCTATGCTGGATTTCTAAACATGAGACGGAGCTAGAG
CTSE	CACTGGCTCCTCCAACCTCT	GTCATC	TTGTGGAAACGTCTCAACCGCACTGGCTCCTCCAACCTCTGTTTAAGAGCTATGCTGGAGTCATCAACATGAGACGGAGCTAGAG
CTSE	CACTGGCTCCTCCAACCTCT	CGGGGT	TTGTGGAAACGTCTCAACCGCACTGGCTCCTCCAACCTCTGTTTAAGAGCTATGCTGGACGGGGTAACATGAGACGGAGCTAGAG
CTSE	AGTACACAGAGGGGACCCAG	CGGTCG	TTGTGGAAACGTCTCAACCGAGTACACAGAGGGGACCCAGGTTTAAGAGCTATGCTGGACGGTCGAACATGAGACGGAGCTAGAG
CTSE	AGTACACAGAGGGGACCCAG	ACGCGC	TTGTGGAAACGTCTCAACCGAGTACACAGAGGGGACCCAGGTTTAAGAGCTATGCTGGAACGCGCAACATGAGACGGAGCTAGAG
CTSE	AGTACACAGAGGGGACCCAG	ATGCAC	TTGTGGAAACGTCTCAACCGAGTACACAGAGGGGACCCAGGTTTAAGAGCTATGCTGGAATGCACAACATGAGACGGAGCTAGAG
CTSE	AGTACACAGAGGGGACCCAG	AACTAT	TTGTGGAAACGTCTCAACCGAGTACACAGAGGGGACCCAGGTTTAAGAGCTATGCTGGAAACTATAACATGAGACGGAGCTAGAG
DSG3	AGGGAAATCAGAGACAATGA	CTTTCA	TTGTGGAAACGTCTCAACCGAGGGAAATCAGAGACAATGAGTTTAAGAGCTATGCTGGACTTTCAAACATGAGACGGAGCTAGAG
DSG3	AGGGAAATCAGAGACAATGA	CGTTAG	TTGTGGAAACGTCTCAACCGAGGGAAATCAGAGACAATGAGTTTAAGAGCTATGCTGGACGTTAGAACATGAGACGGAGCTAGAG
DSG3	AGGGAAATCAGAGACAATGA	CGGGAG	TTGTGGAAACGTCTCAACCGAGGGAAATCAGAGACAATGAGTTTAAGAGCTATGCTGGACGGGAGAACATGAGACGGAGCTAGAG
DSG3	AGGGAAATCAGAGACAATGA	CCTTAG	TTGTGGAAACGTCTCAACCGAGGGAAATCAGAGACAATGAGTTTAAGAGCTATGCTGGACCTTAGAACATGAGACGGAGCTAGAG
DSG3	GGAAATCAGAGACAATGATG	CTATCG	TTGTGGAAACGTCTCAACCGGGAAATCAGAGACAATGATGGTTTAAGAGCTATGCTGGACTATCGAACATGAGACGGAGCTAGAG
DSG3	GGAAATCAGAGACAATGATG	GACTTG	TTGTGGAAACGTCTCAACCGGGAAATCAGAGACAATGATGGTTTAAGAGCTATGCTGGAGACTTGAACATGAGACGGAGCTAGAG
DSG3	GGAAATCAGAGACAATGATG	TGATGT	TTGTGGAAACGTCTCAACCGGGAAATCAGAGACAATGATGGTTTAAGAGCTATGCTGGATGATGTAACATGAGACGGAGCTAGAG
DSG3	GGAAATCAGAGACAATGATG	GTCGTA	TTGTGGAAACGTCTCAACCGGGAAATCAGAGACAATGATGGTTTAAGAGCTATGCTGGAGTCGTAAACATGAGACGGAGCTAGAG
DSG3	CCAGAGCCCCTGTAGTTCTG	GCAGCA	TTGTGGAAACGTCTCAACCGCCAGAGCCCCTGTAGTTCTGGTTTAAGAGCTATGCTGGAGCAGCAAACATGAGACGGAGCTAGAG
DSG3	CCAGAGCCCCTGTAGTTCTG	TGTTCC	TTGTGGAAACGTCTCAACCGCCAGAGCCCCTGTAGTTCTGGTTTAAGAGCTATGCTGGATGTTCCAACATGAGACGGAGCTAGAG
DSG3	CCAGAGCCCCTGTAGTTCTG	CACATA	TTGTGGAAACGTCTCAACCGCCAGAGCCCCTGTAGTTCTGGTTTAAGAGCTATGCTGGACACATAAACATGAGACGGAGCTAGAG
DSG3	CCAGAGCCCCTGTAGTTCTG	ATTCAT	TTGTGGAAACGTCTCAACCGCCAGAGCCCCTGTAGTTCTGGTTTAAGAGCTATGCTGGAATTCATAACATGAGACGGAGCTAGAG
BHMT2	TCCCTCTGGGCCTATGCACA	CGTTTA	TTGTGGAAACGTCTCAACCGTCCCTCTGGGCCTATGCACAGTTTAAGAGCTATGCTGGACGTTTAAACATGAGACGGAGCTAGAG
BHMT2	TCCCTCTGGGCCTATGCACA	AACCAA	TTGTGGAAACGTCTCAACCGTCCCTCTGGGCCTATGCACAGTTTAAGAGCTATGCTGGAAACCAAAACATGAGACGGAGCTAGAG
BHMT2	TCCCTCTGGGCCTATGCACA	ATCTCA	TTGTGGAAACGTCTCAACCGTCCCTCTGGGCCTATGCACAGTTTAAGAGCTATGCTGGAATCTCAAACATGAGACGGAGCTAGAG
BHMT2	TCCCTCTGGGCCTATGCACA	CGCTCC	TTGTGGAAACGTCTCAACCGTCCCTCTGGGCCTATGCACAGTTTAAGAGCTATGCTGGACGCTCCAACATGAGACGGAGCTAGAG
BHMT2	GTGGCAGTTACCATGTGCAT	TGACAG	TTGTGGAAACGTCTCAACCGGTGGCAGTTACCATGTGCATGTTTAAGAGCTATGCTGGATGACAGAACATGAGACGGAGCTAGAG
BHMT2	GTGGCAGTTACCATGTGCAT	TCTTTC	TTGTGGAAACGTCTCAACCGGTGGCAGTTACCATGTGCATGTTTAAGAGCTATGCTGGATCTTTCAACATGAGACGGAGCTAGAG
BHMT2	GTGGCAGTTACCATGTGCAT	GATCCT	TTGTGGAAACGTCTCAACCGGTGGCAGTTACCATGTGCATGTTTAAGAGCTATGCTGGAGATCCTAACATGAGACGGAGCTAGAG
BHMT2	GTGGCAGTTACCATGTGCAT	GACACT	TTGTGGAAACGTCTCAACCGGTGGCAGTTACCATGTGCATGTTTAAGAGCTATGCTGGAGACACTAACATGAGACGGAGCTAGAG
BHMT2	TACCATGTGCATAGGCCCAG	ACAGTT	TTGTGGAAACGTCTCAACCGTACCATGTGCATAGGCCCAGGTTTAAGAGCTATGCTGGAACAGTTAACATGAGACGGAGCTAGAG
BHMT2	TACCATGTGCATAGGCCCAG	TTTCCT	TTGTGGAAACGTCTCAACCGTACCATGTGCATAGGCCCAGGTTTAAGAGCTATGCTGGATTTCCTAACATGAGACGGAGCTAGAG
BHMT2	TACCATGTGCATAGGCCCAG	GCGACT	TTGTGGAAACGTCTCAACCGTACCATGTGCATAGGCCCAGGTTTAAGAGCTATGCTGGAGCGACTAACATGAGACGGAGCTAGAG
BHMT2	TACCATGTGCATAGGCCCAG	ATTTCA	TTGTGGAAACGTCTCAACCGTACCATGTGCATAGGCCCAGGTTTAAGAGCTATGCTGGAATTTCAAACATGAGACGGAGCTAGAG
SUV420H1	CGAATGTTTGCAACTGACAG	GACGCC	TTGTGGAAACGTCTCAACCGCGAATGTTTGCAACTGACAGGTTTAAGAGCTATGCTGGAGACGCCAACATGAGACGGAGCTAGAG
SUV420H1	CGAATGTTTGCAACTGACAG	TGTCCG	TTGTGGAAACGTCTCAACCGCGAATGTTTGCAACTGACAGGTTTAAGAGCTATGCTGGATGTCCGAACATGAGACGGAGCTAGAG
SUV420H1	CGAATGTTTGCAACTGACAG	TCATTA	TTGTGGAAACGTCTCAACCGCGAATGTTTGCAACTGACAGGTTTAAGAGCTATGCTGGATCATTAAACATGAGACGGAGCTAGAG
SUV420H1	CGAATGTTTGCAACTGACAG	TCACGC	TTGTGGAAACGTCTCAACCGCGAATGTTTGCAACTGACAGGTTTAAGAGCTATGCTGGATCACGCAACATGAGACGGAGCTAGAG
SUV420H1	TCTGATGAGTATCTATTACA	GCCCAG	TTGTGGAAACGTCTCAACCGTCTGATGAGTATCTATTACAGTTTAAGAGCTATGCTGGAGCCCAGAACATGAGACGGAGCTAGAG
SUV420H1	TCTGATGAGTATCTATTACA	CTTATA	TTGTGGAAACGTCTCAACCGTCTGATGAGTATCTATTACAGTTTAAGAGCTATGCTGGACTTATAAACATGAGACGGAGCTAGAG
SUV420H1	TCTGATGAGTATCTATTACA	ACTGGA	TTGTGGAAACGTCTCAACCGTCTGATGAGTATCTATTACAGTTTAAGAGCTATGCTGGAACTGGAAACATGAGACGGAGCTAGAG
SUV420H1	TCTGATGAGTATCTATTACA	AACTGA	TTGTGGAAACGTCTCAACCGTCTGATGAGTATCTATTACAGTTTAAGAGCTATGCTGGAAACTGAAACATGAGACGGAGCTAGAG
SUV420H1	AGATACTCATCAGAACAAAA	GCCCAG	TTGTGGAAACGTCTCAACCGAGATACTCATCAGAACAAAAGTTTAAGAGCTATGCTGGAGCCCAGAACATGAGACGGAGCTAGAG
SUV420H1	AGATACTCATCAGAACAAAA	GGGACA	TTGTGGAAACGTCTCAACCGAGATACTCATCAGAACAAAAGTTTAAGAGCTATGCTGGAGGGACAAACATGAGACGGAGCTAGAG
SUV420H1	AGATACTCATCAGAACAAAA	GGCCAA	TTGTGGAAACGTCTCAACCGAGATACTCATCAGAACAAAAGTTTAAGAGCTATGCTGGAGGCCAAAACATGAGACGGAGCTAGAG
SUV420H1	AGATACTCATCAGAACAAAA	GCTGTC	TTGTGGAAACGTCTCAACCGAGATACTCATCAGAACAAAAGTTTAAGAGCTATGCTGGAGCTGTCAACATGAGACGGAGCTAGAG
NMD3	CATGTGTCCAGGGCTGCGGT	GCCATT	TTGTGGAAACGTCTCAACCGCATGTGTCCAGGGCTGCGGTGTTTAAGAGCTATGCTGGAGCCATTAACATGAGACGGAGCTAGAG
NMD3	CATGTGTCCAGGGCTGCGGT	TGCCGG	TTGTGGAAACGTCTCAACCGCATGTGTCCAGGGCTGCGGTGTTTAAGAGCTATGCTGGATGCCGGAACATGAGACGGAGCTAGAG
NMD3	CATGTGTCCAGGGCTGCGGT	CGCGTT	TTGTGGAAACGTCTCAACCGCATGTGTCCAGGGCTGCGGTGTTTAAGAGCTATGCTGGACGCGTTAACATGAGACGGAGCTAGAG
NMD3	CATGTGTCCAGGGCTGCGGT	TTAACG	TTGTGGAAACGTCTCAACCGCATGTGTCCAGGGCTGCGGTGTTTAAGAGCTATGCTGGATTAACGAACATGAGACGGAGCTAGAG
NMD3	CTCACATGTGTCCAGGGCTG	TAAACC	TTGTGGAAACGTCTCAACCGCTCACATGTGTCCAGGGCTGGTTTAAGAGCTATGCTGGATAAACCAACATGAGACGGAGCTAGAG
NMD3	CTCACATGTGTCCAGGGCTG	CACTTA	TTGTGGAAACGTCTCAACCGCTCACATGTGTCCAGGGCTGGTTTAAGAGCTATGCTGGACACTTAAACATGAGACGGAGCTAGAG
NMD3	CTCACATGTGTCCAGGGCTG	CTGGGA	TTGTGGAAACGTCTCAACCGCTCACATGTGTCCAGGGCTGGTTTAAGAGCTATGCTGGACTGGGAAACATGAGACGGAGCTAGAG
NMD3	CTCACATGTGTCCAGGGCTG	TGAGTA	TTGTGGAAACGTCTCAACCGCTCACATGTGTCCAGGGCTGGTTTAAGAGCTATGCTGGATGAGTAAACATGAGACGGAGCTAGAG
NMD3	GTCGCACTCACATGTGTCCA	TATGGG	TTGTGGAAACGTCTCAACCGGTCGCACTCACATGTGTCCAGTTTAAGAGCTATGCTGGATATGGGAACATGAGACGGAGCTAGAG
NMD3	GTCGCACTCACATGTGTCCA	GTGAGC	TTGTGGAAACGTCTCAACCGGTCGCACTCACATGTGTCCAGTTTAAGAGCTATGCTGGAGTGAGCAACATGAGACGGAGCTAGAG
NMD3	GTCGCACTCACATGTGTCCA	GGCACC	TTGTGGAAACGTCTCAACCGGTCGCACTCACATGTGTCCAGTTTAAGAGCTATGCTGGAGGCACCAACATGAGACGGAGCTAGAG
NMD3	GTCGCACTCACATGTGTCCA	CAGTTA	TTGTGGAAACGTCTCAACCGGTCGCACTCACATGTGTCCAGTTTAAGAGCTATGCTGGACAGTTAAACATGAGACGGAGCTAGAG
ZBTB39	CCTTCAGCAGGTTGTTGGGG	CTCGGA	TTGTGGAAACGTCTCAACCGCCTTCAGCAGGTTGTTGGGGGTTTAAGAGCTATGCTGGACTCGGAAACATGAGACGGAGCTAGAG
ZBTB39	CCTTCAGCAGGTTGTTGGGG	TGCACG	TTGTGGAAACGTCTCAACCGCCTTCAGCAGGTTGTTGGGGGTTTAAGAGCTATGCTGGATGCACGAACATGAGACGGAGCTAGAG
ZBTB39	CCTTCAGCAGGTTGTTGGGG	GAGCGG	TTGTGGAAACGTCTCAACCGCCTTCAGCAGGTTGTTGGGGGTTTAAGAGCTATGCTGGAGAGCGGAACATGAGACGGAGCTAGAG
ZBTB39	CCTTCAGCAGGTTGTTGGGG	AGTGGG	TTGTGGAAACGTCTCAACCGCCTTCAGCAGGTTGTTGGGGGTTTAAGAGCTATGCTGGAAGTGGGAACATGAGACGGAGCTAGAG
ZBTB39	ACTTGTTGAGTTCCTTCAGC	GTTAAA	TTGTGGAAACGTCTCAACCGACTTGTTGAGTTCCTTCAGCGTTTAAGAGCTATGCTGGAGTTAAAAACATGAGACGGAGCTAGAG
ZBTB39	ACTTGTTGAGTTCCTTCAGC	GACCTT	TTGTGGAAACGTCTCAACCGACTTGTTGAGTTCCTTCAGCGTTTAAGAGCTATGCTGGAGACCTTAACATGAGACGGAGCTAGAG
ZBTB39	ACTTGTTGAGTTCCTTCAGC	TAGCTG	TTGTGGAAACGTCTCAACCGACTTGTTGAGTTCCTTCAGCGTTTAAGAGCTATGCTGGATAGCTGAACATGAGACGGAGCTAGAG
ZBTB39	ACTTGTTGAGTTCCTTCAGC	CTGCTA	TTGTGGAAACGTCTCAACCGACTTGTTGAGTTCCTTCAGCGTTTAAGAGCTATGCTGGACTGCTAAACATGAGACGGAGCTAGAG
ZBTB39	TGAAGGAACTCAACAAGTGC	CCCACA	TTGTGGAAACGTCTCAACCGTGAAGGAACTCAACAAGTGCGTTTAAGAGCTATGCTGGACCCACAAACATGAGACGGAGCTAGAG
ZBTB39	TGAAGGAACTCAACAAGTGC	TCTGAA	TTGTGGAAACGTCTCAACCGTGAAGGAACTCAACAAGTGCGTTTAAGAGCTATGCTGGATCTGAAAACATGAGACGGAGCTAGAG
ZBTB39	TGAAGGAACTCAACAAGTGC	GAATGG	TTGTGGAAACGTCTCAACCGTGAAGGAACTCAACAAGTGCGTTTAAGAGCTATGCTGGAGAATGGAACATGAGACGGAGCTAGAG
ZBTB39	TGAAGGAACTCAACAAGTGC	GTCCCT	TTGTGGAAACGTCTCAACCGTGAAGGAACTCAACAAGTGCGTTTAAGAGCTATGCTGGAGTCCCTAACATGAGACGGAGCTAGAG
G6PC3	GCCCAGCGTGGACTCCATGG	GCAGAG	TTGTGGAAACGTCTCAACCGGCCCAGCGTGGACTCCATGGGTTTAAGAGCTATGCTGGAGCAGAGAACATGAGACGGAGCTAGAG
G6PC3	GCCCAGCGTGGACTCCATGG	GGAAAG	TTGTGGAAACGTCTCAACCGGCCCAGCGTGGACTCCATGGGTTTAAGAGCTATGCTGGAGGAAAGAACATGAGACGGAGCTAGAG
G6PC3	GCCCAGCGTGGACTCCATGG	TTTCCA	TTGTGGAAACGTCTCAACCGGCCCAGCGTGGACTCCATGGGTTTAAGAGCTATGCTGGATTTCCAAACATGAGACGGAGCTAGAG
G6PC3	GCCCAGCGTGGACTCCATGG	CATTGT	TTGTGGAAACGTCTCAACCGGCCCAGCGTGGACTCCATGGGTTTAAGAGCTATGCTGGACATTGTAACATGAGACGGAGCTAGAG
G6PC3	GCCGCCATGGAGTCCACGCT	CTGTGG	TTGTGGAAACGTCTCAACCGGCCGCCATGGAGTCCACGCTGTTTAAGAGCTATGCTGGACTGTGGAACATGAGACGGAGCTAGAG
G6PC3	GCCGCCATGGAGTCCACGCT	TAGGTC	TTGTGGAAACGTCTCAACCGGCCGCCATGGAGTCCACGCTGTTTAAGAGCTATGCTGGATAGGTCAACATGAGACGGAGCTAGAG
G6PC3	GCCGCCATGGAGTCCACGCT	TTTACA	TTGTGGAAACGTCTCAACCGGCCGCCATGGAGTCCACGCTGTTTAAGAGCTATGCTGGATTTACAAACATGAGACGGAGCTAGAG
G6PC3	GCCGCCATGGAGTCCACGCT	AACTAC	TTGTGGAAACGTCTCAACCGGCCGCCATGGAGTCCACGCTGTTTAAGAGCTATGCTGGAAACTACAACATGAGACGGAGCTAGAG
G6PC3	CACGATGCCCGCGCCCAGCG	GGTGTA	TTGTGGAAACGTCTCAACCGCACGATGCCCGCGCCCAGCGGTTTAAGAGCTATGCTGGAGGTGTAAACATGAGACGGAGCTAGAG
G6PC3	CACGATGCCCGCGCCCAGCG	GTAAAC	TTGTGGAAACGTCTCAACCGCACGATGCCCGCGCCCAGCGGTTTAAGAGCTATGCTGGAGTAAACAACATGAGACGGAGCTAGAG
G6PC3	CACGATGCCCGCGCCCAGCG	CAGCGC	TTGTGGAAACGTCTCAACCGCACGATGCCCGCGCCCAGCGGTTTAAGAGCTATGCTGGACAGCGCAACATGAGACGGAGCTAGAG
G6PC3	CACGATGCCCGCGCCCAGCG	ATGCCG	TTGTGGAAACGTCTCAACCGCACGATGCCCGCGCCCAGCGGTTTAAGAGCTATGCTGGAATGCCGAACATGAGACGGAGCTAGAG
WSCD1	CTGGAGTCGGAAGAAAGGTT	GACAAC	TTGTGGAAACGTCTCAACCGCTGGAGTCGGAAGAAAGGTTGTTTAAGAGCTATGCTGGAGACAACAACATGAGACGGAGCTAGAG
WSCD1	CTGGAGTCGGAAGAAAGGTT	GTGGCT	TTGTGGAAACGTCTCAACCGCTGGAGTCGGAAGAAAGGTTGTTTAAGAGCTATGCTGGAGTGGCTAACATGAGACGGAGCTAGAG
WSCD1	CTGGAGTCGGAAGAAAGGTT	GGGCTG	TTGTGGAAACGTCTCAACCGCTGGAGTCGGAAGAAAGGTTGTTTAAGAGCTATGCTGGAGGGCTGAACATGAGACGGAGCTAGAG
WSCD1	CTGGAGTCGGAAGAAAGGTT	CCCTAC	TTGTGGAAACGTCTCAACCGCTGGAGTCGGAAGAAAGGTTGTTTAAGAGCTATGCTGGACCCTACAACATGAGACGGAGCTAGAG
WSCD1	AACTTCTGGAGTCGGAAGAA	TCTTCA	TTGTGGAAACGTCTCAACCGAACTTCTGGAGTCGGAAGAAGTTTAAGAGCTATGCTGGATCTTCAAACATGAGACGGAGCTAGAG
WSCD1	AACTTCTGGAGTCGGAAGAA	CCTCAC	TTGTGGAAACGTCTCAACCGAACTTCTGGAGTCGGAAGAAGTTTAAGAGCTATGCTGGACCTCACAACATGAGACGGAGCTAGAG
WSCD1	AACTTCTGGAGTCGGAAGAA	TTGGAT	TTGTGGAAACGTCTCAACCGAACTTCTGGAGTCGGAAGAAGTTTAAGAGCTATGCTGGATTGGATAACATGAGACGGAGCTAGAG
WSCD1	AACTTCTGGAGTCGGAAGAA	ACGCAA	TTGTGGAAACGTCTCAACCGAACTTCTGGAGTCGGAAGAAGTTTAAGAGCTATGCTGGAACGCAAAACATGAGACGGAGCTAGAG
WSCD1	GGCGGAGAAACTTCTGGAGT	GCGCAA	TTGTGGAAACGTCTCAACCGGGCGGAGAAACTTCTGGAGTGTTTAAGAGCTATGCTGGAGCGCAAAACATGAGACGGAGCTAGAG
WSCD1	GGCGGAGAAACTTCTGGAGT	GTTTCA	TTGTGGAAACGTCTCAACCGGGCGGAGAAACTTCTGGAGTGTTTAAGAGCTATGCTGGAGTTTCAAACATGAGACGGAGCTAGAG
WSCD1	GGCGGAGAAACTTCTGGAGT	TAGGTT	TTGTGGAAACGTCTCAACCGGGCGGAGAAACTTCTGGAGTGTTTAAGAGCTATGCTGGATAGGTTAACATGAGACGGAGCTAGAG
WSCD1	GGCGGAGAAACTTCTGGAGT	TCCCTA	TTGTGGAAACGTCTCAACCGGGCGGAGAAACTTCTGGAGTGTTTAAGAGCTATGCTGGATCCCTAAACATGAGACGGAGCTAGAG
HYDIN	GCCACCCCTGAGTCCAAAGG	GGCTGT	TTGTGGAAACGTCTCAACCGGCCACCCCTGAGTCCAAAGGGTTTAAGAGCTATGCTGGAGGCTGTAACATGAGACGGAGCTAGAG
HYDIN	GCCACCCCTGAGTCCAAAGG	AAATGG	TTGTGGAAACGTCTCAACCGGCCACCCCTGAGTCCAAAGGGTTTAAGAGCTATGCTGGAAAATGGAACATGAGACGGAGCTAGAG
HYDIN	GCCACCCCTGAGTCCAAAGG	TTGATA	TTGTGGAAACGTCTCAACCGGCCACCCCTGAGTCCAAAGGGTTTAAGAGCTATGCTGGATTGATAAACATGAGACGGAGCTAGAG
HYDIN	GCCACCCCTGAGTCCAAAGG	GAAACC	TTGTGGAAACGTCTCAACCGGCCACCCCTGAGTCCAAAGGGTTTAAGAGCTATGCTGGAGAAACCAACATGAGACGGAGCTAGAG
HYDIN	AGAAGAAGAAGTAAACCGAA	CTGAAC	TTGTGGAAACGTCTCAACCGAGAAGAAGAAGTAAACCGAAGTTTAAGAGCTATGCTGGACTGAACAACATGAGACGGAGCTAGAG
HYDIN	AGAAGAAGAAGTAAACCGAA	GCAGAC	TTGTGGAAACGTCTCAACCGAGAAGAAGAAGTAAACCGAAGTTTAAGAGCTATGCTGGAGCAGACAACATGAGACGGAGCTAGAG
HYDIN	AGAAGAAGAAGTAAACCGAA	AGAGGT	TTGTGGAAACGTCTCAACCGAGAAGAAGAAGTAAACCGAAGTTTAAGAGCTATGCTGGAAGAGGTAACATGAGACGGAGCTAGAG
HYDIN	AGAAGAAGAAGTAAACCGAA	CGCAAC	TTGTGGAAACGTCTCAACCGAGAAGAAGAAGTAAACCGAAGTTTAAGAGCTATGCTGGACGCAACAACATGAGACGGAGCTAGAG
HYDIN	ATTTCCTTCAGGAACTCTGA	GATCAA	TTGTGGAAACGTCTCAACCGATTTCCTTCAGGAACTCTGAGTTTAAGAGCTATGCTGGAGATCAAAACATGAGACGGAGCTAGAG
HYDIN	ATTTCCTTCAGGAACTCTGA	GGGTCA	TTGTGGAAACGTCTCAACCGATTTCCTTCAGGAACTCTGAGTTTAAGAGCTATGCTGGAGGGTCAAACATGAGACGGAGCTAGAG
HYDIN	ATTTCCTTCAGGAACTCTGA	CGTACC	TTGTGGAAACGTCTCAACCGATTTCCTTCAGGAACTCTGAGTTTAAGAGCTATGCTGGACGTACCAACATGAGACGGAGCTAGAG
HYDIN	ATTTCCTTCAGGAACTCTGA	CAGGTC	TTGTGGAAACGTCTCAACCGATTTCCTTCAGGAACTCTGAGTTTAAGAGCTATGCTGGACAGGTCAACATGAGACGGAGCTAGAG
KPNA6	GTTTCCTCACTCACCCATCG	CGGAGC	TTGTGGAAACGTCTCAACCGGTTTCCTCACTCACCCATCGGTTTAAGAGCTATGCTGGACGGAGCAACATGAGACGGAGCTAGAG
KPNA6	GTTTCCTCACTCACCCATCG	AGAGGT	TTGTGGAAACGTCTCAACCGGTTTCCTCACTCACCCATCGGTTTAAGAGCTATGCTGGAAGAGGTAACATGAGACGGAGCTAGAG
KPNA6	GTTTCCTCACTCACCCATCG	TGTTAT	TTGTGGAAACGTCTCAACCGGTTTCCTCACTCACCCATCGGTTTAAGAGCTATGCTGGATGTTATAACATGAGACGGAGCTAGAG
KPNA6	GTTTCCTCACTCACCCATCG	CGTCAC	TTGTGGAAACGTCTCAACCGGTTTCCTCACTCACCCATCGGTTTAAGAGCTATGCTGGACGTCACAACATGAGACGGAGCTAGAG
KPNA6	CTAGAGACCATGGCGAGCCC	CGGCCG	TTGTGGAAACGTCTCAACCGCTAGAGACCATGGCGAGCCCGTTTAAGAGCTATGCTGGACGGCCGAACATGAGACGGAGCTAGAG
KPNA6	CTAGAGACCATGGCGAGCCC	ACAGTA	TTGTGGAAACGTCTCAACCGCTAGAGACCATGGCGAGCCCGTTTAAGAGCTATGCTGGAACAGTAAACATGAGACGGAGCTAGAG
KPNA6	CTAGAGACCATGGCGAGCCC	ATCTGC	TTGTGGAAACGTCTCAACCGCTAGAGACCATGGCGAGCCCGTTTAAGAGCTATGCTGGAATCTGCAACATGAGACGGAGCTAGAG
KPNA6	CTAGAGACCATGGCGAGCCC	GATACC	TTGTGGAAACGTCTCAACCGCTAGAGACCATGGCGAGCCCGTTTAAGAGCTATGCTGGAGATACCAACATGAGACGGAGCTAGAG
KPNA6	TAGAGACCATGGCGAGCCCA	ATTGGT	TTGTGGAAACGTCTCAACCGTAGAGACCATGGCGAGCCCAGTTTAAGAGCTATGCTGGAATTGGTAACATGAGACGGAGCTAGAG
KPNA6	TAGAGACCATGGCGAGCCCA	CAAGTC	TTGTGGAAACGTCTCAACCGTAGAGACCATGGCGAGCCCAGTTTAAGAGCTATGCTGGACAAGTCAACATGAGACGGAGCTAGAG
KPNA6	TAGAGACCATGGCGAGCCCA	CCGGCA	TTGTGGAAACGTCTCAACCGTAGAGACCATGGCGAGCCCAGTTTAAGAGCTATGCTGGACCGGCAAACATGAGACGGAGCTAGAG
KPNA6	TAGAGACCATGGCGAGCCCA	CCGCAA	TTGTGGAAACGTCTCAACCGTAGAGACCATGGCGAGCCCAGTTTAAGAGCTATGCTGGACCGCAAAACATGAGACGGAGCTAGAG
LRCOL1	AGGTCCACACACCCGATGGC	CTTCTA	TTGTGGAAACGTCTCAACCGAGGTCCACACACCCGATGGCGTTTAAGAGCTATGCTGGACTTCTAAACATGAGACGGAGCTAGAG
LRCOL1	AGGTCCACACACCCGATGGC	GTACAC	TTGTGGAAACGTCTCAACCGAGGTCCACACACCCGATGGCGTTTAAGAGCTATGCTGGAGTACACAACATGAGACGGAGCTAGAG
LRCOL1	AGGTCCACACACCCGATGGC	GTGGTG	TTGTGGAAACGTCTCAACCGAGGTCCACACACCCGATGGCGTTTAAGAGCTATGCTGGAGTGGTGAACATGAGACGGAGCTAGAG
LRCOL1	AGGTCCACACACCCGATGGC	TTTATG	TTGTGGAAACGTCTCAACCGAGGTCCACACACCCGATGGCGTTTAAGAGCTATGCTGGATTTATGAACATGAGACGGAGCTAGAG
LRCOL1	CACACCCGATGGCCGGCCCG	CAGGGA	TTGTGGAAACGTCTCAACCGCACACCCGATGGCCGGCCCGGTTTAAGAGCTATGCTGGACAGGGAAACATGAGACGGAGCTAGAG
LRCOL1	CACACCCGATGGCCGGCCCG	AGAACT	TTGTGGAAACGTCTCAACCGCACACCCGATGGCCGGCCCGGTTTAAGAGCTATGCTGGAAGAACTAACATGAGACGGAGCTAGAG
LRCOL1	CACACCCGATGGCCGGCCCG	CTATAA	TTGTGGAAACGTCTCAACCGCACACCCGATGGCCGGCCCGGTTTAAGAGCTATGCTGGACTATAAAACATGAGACGGAGCTAGAG
LRCOL1	CACACCCGATGGCCGGCCCG	TTTCTT	TTGTGGAAACGTCTCAACCGCACACCCGATGGCCGGCCCGGTTTAAGAGCTATGCTGGATTTCTTAACATGAGACGGAGCTAGAG
LRCOL1	CAGCAGCGTCCACCCCGGGC	AGTTTA	TTGTGGAAACGTCTCAACCGCAGCAGCGTCCACCCCGGGCGTTTAAGAGCTATGCTGGAAGTTTAAACATGAGACGGAGCTAGAG
LRCOL1	CAGCAGCGTCCACCCCGGGC	CATAAC	TTGTGGAAACGTCTCAACCGCAGCAGCGTCCACCCCGGGCGTTTAAGAGCTATGCTGGACATAACAACATGAGACGGAGCTAGAG
LRCOL1	CAGCAGCGTCCACCCCGGGC	GTTTTA	TTGTGGAAACGTCTCAACCGCAGCAGCGTCCACCCCGGGCGTTTAAGAGCTATGCTGGAGTTTTAAACATGAGACGGAGCTAGAG
LRCOL1	CAGCAGCGTCCACCCCGGGC	CGAAGA	TTGTGGAAACGTCTCAACCGCAGCAGCGTCCACCCCGGGCGTTTAAGAGCTATGCTGGACGAAGAAACATGAGACGGAGCTAGAG
TAAR9	GAACAATTTCTCCCAAGCTG	CATAGC	TTGTGGAAACGTCTCAACCGGAACAATTTCTCCCAAGCTGGTTTAAGAGCTATGCTGGACATAGCAACATGAGACGGAGCTAGAG
TAAR9	GAACAATTTCTCCCAAGCTG	TTGTAC	TTGTGGAAACGTCTCAACCGGAACAATTTCTCCCAAGCTGGTTTAAGAGCTATGCTGGATTGTACAACATGAGACGGAGCTAGAG
TAAR9	GAACAATTTCTCCCAAGCTG	ACCACA	TTGTGGAAACGTCTCAACCGGAACAATTTCTCCCAAGCTGGTTTAAGAGCTATGCTGGAACCACAAACATGAGACGGAGCTAGAG
TAAR9	GAACAATTTCTCCCAAGCTG	TGATTT	TTGTGGAAACGTCTCAACCGGAACAATTTCTCCCAAGCTGGTTTAAGAGCTATGCTGGATGATTTAACATGAGACGGAGCTAGAG
TAAR9	CAGCTCCACAGCCTCAGCTT	CCATGT	TTGTGGAAACGTCTCAACCGCAGCTCCACAGCCTCAGCTTGTTTAAGAGCTATGCTGGACCATGTAACATGAGACGGAGCTAGAG
TAAR9	CAGCTCCACAGCCTCAGCTT	ATTGTC	TTGTGGAAACGTCTCAACCGCAGCTCCACAGCCTCAGCTTGTTTAAGAGCTATGCTGGAATTGTCAACATGAGACGGAGCTAGAG
TAAR9	CAGCTCCACAGCCTCAGCTT	CCGCCT	TTGTGGAAACGTCTCAACCGCAGCTCCACAGCCTCAGCTTGTTTAAGAGCTATGCTGGACCGCCTAACATGAGACGGAGCTAGAG
TAAR9	CAGCTCCACAGCCTCAGCTT	CATCGA	TTGTGGAAACGTCTCAACCGCAGCTCCACAGCCTCAGCTTGTTTAAGAGCTATGCTGGACATCGAAACATGAGACGGAGCTAGAG
TAAR9	ACGGCGTAGAGGATAGATCG	CGACAG	TTGTGGAAACGTCTCAACCGACGGCGTAGAGGATAGATCGGTTTAAGAGCTATGCTGGACGACAGAACATGAGACGGAGCTAGAG
TAAR9	ACGGCGTAGAGGATAGATCG	CAAGTT	TTGTGGAAACGTCTCAACCGACGGCGTAGAGGATAGATCGGTTTAAGAGCTATGCTGGACAAGTTAACATGAGACGGAGCTAGAG
TAAR9	ACGGCGTAGAGGATAGATCG	TACTCA	TTGTGGAAACGTCTCAACCGACGGCGTAGAGGATAGATCGGTTTAAGAGCTATGCTGGATACTCAAACATGAGACGGAGCTAGAG
TAAR9	ACGGCGTAGAGGATAGATCG	TTCGGC	TTGTGGAAACGTCTCAACCGACGGCGTAGAGGATAGATCGGTTTAAGAGCTATGCTGGATTCGGCAACATGAGACGGAGCTAGAG
EGLN3	TACGATCTGACCAGAAGAAC	GTTCGT	TTGTGGAAACGTCTCAACCGTACGATCTGACCAGAAGAACGTTTAAGAGCTATGCTGGAGTTCGTAACATGAGACGGAGCTAGAG
EGLN3	TACGATCTGACCAGAAGAAC	AGCGAG	TTGTGGAAACGTCTCAACCGTACGATCTGACCAGAAGAACGTTTAAGAGCTATGCTGGAAGCGAGAACATGAGACGGAGCTAGAG
EGLN3	TACGATCTGACCAGAAGAAC	GTTGTC	TTGTGGAAACGTCTCAACCGTACGATCTGACCAGAAGAACGTTTAAGAGCTATGCTGGAGTTGTCAACATGAGACGGAGCTAGAG
EGLN3	TACGATCTGACCAGAAGAAC	GAAGTG	TTGTGGAAACGTCTCAACCGTACGATCTGACCAGAAGAACGTTTAAGAGCTATGCTGGAGAAGTGAACATGAGACGGAGCTAGAG
EGLN3	TGTTCTTCTGGTCAGATCGT	AGGAAT	TTGTGGAAACGTCTCAACCGTGTTCTTCTGGTCAGATCGTGTTTAAGAGCTATGCTGGAAGGAATAACATGAGACGGAGCTAGAG
EGLN3	TGTTCTTCTGGTCAGATCGT	CTTAGG	TTGTGGAAACGTCTCAACCGTGTTCTTCTGGTCAGATCGTGTTTAAGAGCTATGCTGGACTTAGGAACATGAGACGGAGCTAGAG
EGLN3	TGTTCTTCTGGTCAGATCGT	AAATTG	TTGTGGAAACGTCTCAACCGTGTTCTTCTGGTCAGATCGTGTTTAAGAGCTATGCTGGAAAATTGAACATGAGACGGAGCTAGAG
EGLN3	TGTTCTTCTGGTCAGATCGT	CTAAAA	TTGTGGAAACGTCTCAACCGTGTTCTTCTGGTCAGATCGTGTTTAAGAGCTATGCTGGACTAAAAAACATGAGACGGAGCTAGAG
EGLN3	AAGAGGGCTGCACTTCGTGT	CGCGCA	TTGTGGAAACGTCTCAACCGAAGAGGGCTGCACTTCGTGTGTTTAAGAGCTATGCTGGACGCGCAAACATGAGACGGAGCTAGAG
EGLN3	AAGAGGGCTGCACTTCGTGT	TAGCGT	TTGTGGAAACGTCTCAACCGAAGAGGGCTGCACTTCGTGTGTTTAAGAGCTATGCTGGATAGCGTAACATGAGACGGAGCTAGAG
EGLN3	AAGAGGGCTGCACTTCGTGT	AAAGGT	TTGTGGAAACGTCTCAACCGAAGAGGGCTGCACTTCGTGTGTTTAAGAGCTATGCTGGAAAAGGTAACATGAGACGGAGCTAGAG
EGLN3	AAGAGGGCTGCACTTCGTGT	GCGCCA	TTGTGGAAACGTCTCAACCGAAGAGGGCTGCACTTCGTGTGTTTAAGAGCTATGCTGGAGCGCCAAACATGAGACGGAGCTAGAG
TNFRSF14	TATCGTGTGAAGGAGGCCTG	TCCGCA	TTGTGGAAACGTCTCAACCGTATCGTGTGAAGGAGGCCTGGTTTAAGAGCTATGCTGGATCCGCAAACATGAGACGGAGCTAGAG
TNFRSF14	TATCGTGTGAAGGAGGCCTG	ATAACA	TTGTGGAAACGTCTCAACCGTATCGTGTGAAGGAGGCCTGGTTTAAGAGCTATGCTGGAATAACAAACATGAGACGGAGCTAGAG
TNFRSF14	TATCGTGTGAAGGAGGCCTG	CTCATC	TTGTGGAAACGTCTCAACCGTATCGTGTGAAGGAGGCCTGGTTTAAGAGCTATGCTGGACTCATCAACATGAGACGGAGCTAGAG
TNFRSF14	TATCGTGTGAAGGAGGCCTG	ACTCGA	TTGTGGAAACGTCTCAACCGTATCGTGTGAAGGAGGCCTGGTTTAAGAGCTATGCTGGAACTCGAAACATGAGACGGAGCTAGAG
TNFRSF14	ATCGTGTGAAGGAGGCCTGC	TCAAAC	TTGTGGAAACGTCTCAACCGATCGTGTGAAGGAGGCCTGCGTTTAAGAGCTATGCTGGATCAAACAACATGAGACGGAGCTAGAG
TNFRSF14	ATCGTGTGAAGGAGGCCTGC	CCTCCT	TTGTGGAAACGTCTCAACCGATCGTGTGAAGGAGGCCTGCGTTTAAGAGCTATGCTGGACCTCCTAACATGAGACGGAGCTAGAG
TNFRSF14	ATCGTGTGAAGGAGGCCTGC	CTTAGC	TTGTGGAAACGTCTCAACCGATCGTGTGAAGGAGGCCTGCGTTTAAGAGCTATGCTGGACTTAGCAACATGAGACGGAGCTAGAG
TNFRSF14	ATCGTGTGAAGGAGGCCTGC	GAATGG	TTGTGGAAACGTCTCAACCGATCGTGTGAAGGAGGCCTGCGTTTAAGAGCTATGCTGGAGAATGGAACATGAGACGGAGCTAGAG
TNFRSF14	TCGTGTGAAGGAGGCCTGCG	ATATCG	TTGTGGAAACGTCTCAACCGTCGTGTGAAGGAGGCCTGCGGTTTAAGAGCTATGCTGGAATATCGAACATGAGACGGAGCTAGAG
TNFRSF14	TCGTGTGAAGGAGGCCTGCG	TTGCAA	TTGTGGAAACGTCTCAACCGTCGTGTGAAGGAGGCCTGCGGTTTAAGAGCTATGCTGGATTGCAAAACATGAGACGGAGCTAGAG
TNFRSF14	TCGTGTGAAGGAGGCCTGCG	ACCACT	TTGTGGAAACGTCTCAACCGTCGTGTGAAGGAGGCCTGCGGTTTAAGAGCTATGCTGGAACCACTAACATGAGACGGAGCTAGAG
TNFRSF14	TCGTGTGAAGGAGGCCTGCG	GTGCCG	TTGTGGAAACGTCTCAACCGTCGTGTGAAGGAGGCCTGCGGTTTAAGAGCTATGCTGGAGTGCCGAACATGAGACGGAGCTAGAG
LSM8	GAACAGCATGACGTCCGCTT	ATGGCC	TTGTGGAAACGTCTCAACCGGAACAGCATGACGTCCGCTTGTTTAAGAGCTATGCTGGAATGGCCAACATGAGACGGAGCTAGAG
LSM8	GAACAGCATGACGTCCGCTT	CTGGAG	TTGTGGAAACGTCTCAACCGGAACAGCATGACGTCCGCTTGTTTAAGAGCTATGCTGGACTGGAGAACATGAGACGGAGCTAGAG
LSM8	GAACAGCATGACGTCCGCTT	AAGACG	TTGTGGAAACGTCTCAACCGGAACAGCATGACGTCCGCTTGTTTAAGAGCTATGCTGGAAAGACGAACATGAGACGGAGCTAGAG
LSM8	GAACAGCATGACGTCCGCTT	CCTAGA	TTGTGGAAACGTCTCAACCGGAACAGCATGACGTCCGCTTGTTTAAGAGCTATGCTGGACCTAGAAACATGAGACGGAGCTAGAG
LSM8	GTTGATGTAGTTCTCCAAAG	TCTTAA	TTGTGGAAACGTCTCAACCGGTTGATGTAGTTCTCCAAAGGTTTAAGAGCTATGCTGGATCTTAAAACATGAGACGGAGCTAGAG
LSM8	GTTGATGTAGTTCTCCAAAG	CTTTCT	TTGTGGAAACGTCTCAACCGGTTGATGTAGTTCTCCAAAGGTTTAAGAGCTATGCTGGACTTTCTAACATGAGACGGAGCTAGAG
LSM8	GTTGATGTAGTTCTCCAAAG	TGCCGT	TTGTGGAAACGTCTCAACCGGTTGATGTAGTTCTCCAAAGGTTTAAGAGCTATGCTGGATGCCGTAACATGAGACGGAGCTAGAG
LSM8	GTTGATGTAGTTCTCCAAAG	CCCAAG	TTGTGGAAACGTCTCAACCGGTTGATGTAGTTCTCCAAAGGTTTAAGAGCTATGCTGGACCCAAGAACATGAGACGGAGCTAGAG
LSM8	TCTCCCATCTGATGTAATAA	CGAAAG	TTGTGGAAACGTCTCAACCGTCTCCCATCTGATGTAATAAGTTTAAGAGCTATGCTGGACGAAAGAACATGAGACGGAGCTAGAG
LSM8	TCTCCCATCTGATGTAATAA	CGCAAC	TTGTGGAAACGTCTCAACCGTCTCCCATCTGATGTAATAAGTTTAAGAGCTATGCTGGACGCAACAACATGAGACGGAGCTAGAG
LSM8	TCTCCCATCTGATGTAATAA	AGCGTA	TTGTGGAAACGTCTCAACCGTCTCCCATCTGATGTAATAAGTTTAAGAGCTATGCTGGAAGCGTAAACATGAGACGGAGCTAGAG
LSM8	TCTCCCATCTGATGTAATAA	CTTAAG	TTGTGGAAACGTCTCAACCGTCTCCCATCTGATGTAATAAGTTTAAGAGCTATGCTGGACTTAAGAACATGAGACGGAGCTAGAG
USP27X	CAAATTGCCAAAGAAGAGCA	GACATC	TTGTGGAAACGTCTCAACCGCAAATTGCCAAAGAAGAGCAGTTTAAGAGCTATGCTGGAGACATCAACATGAGACGGAGCTAGAG
USP27X	CAAATTGCCAAAGAAGAGCA	GGTATT	TTGTGGAAACGTCTCAACCGCAAATTGCCAAAGAAGAGCAGTTTAAGAGCTATGCTGGAGGTATTAACATGAGACGGAGCTAGAG
USP27X	CAAATTGCCAAAGAAGAGCA	TACACT	TTGTGGAAACGTCTCAACCGCAAATTGCCAAAGAAGAGCAGTTTAAGAGCTATGCTGGATACACTAACATGAGACGGAGCTAGAG
USP27X	CAAATTGCCAAAGAAGAGCA	CTCTTT	TTGTGGAAACGTCTCAACCGCAAATTGCCAAAGAAGAGCAGTTTAAGAGCTATGCTGGACTCTTTAACATGAGACGGAGCTAGAG
USP27X	AGAAACCTCTGTTGAGGTGG	AACCCA	TTGTGGAAACGTCTCAACCGAGAAACCTCTGTTGAGGTGGGTTTAAGAGCTATGCTGGAAACCCAAACATGAGACGGAGCTAGAG
USP27X	AGAAACCTCTGTTGAGGTGG	CGTGAA	TTGTGGAAACGTCTCAACCGAGAAACCTCTGTTGAGGTGGGTTTAAGAGCTATGCTGGACGTGAAAACATGAGACGGAGCTAGAG
USP27X	AGAAACCTCTGTTGAGGTGG	TGAGAC	TTGTGGAAACGTCTCAACCGAGAAACCTCTGTTGAGGTGGGTTTAAGAGCTATGCTGGATGAGACAACATGAGACGGAGCTAGAG
USP27X	AGAAACCTCTGTTGAGGTGG	TCCTGA	TTGTGGAAACGTCTCAACCGAGAAACCTCTGTTGAGGTGGGTTTAAGAGCTATGCTGGATCCTGAAACATGAGACGGAGCTAGAG
USP27X	GTGAGAAACCTCTGTTGAGG	CAGGCA	TTGTGGAAACGTCTCAACCGGTGAGAAACCTCTGTTGAGGGTTTAAGAGCTATGCTGGACAGGCAAACATGAGACGGAGCTAGAG
USP27X	GTGAGAAACCTCTGTTGAGG	GGCGAC	TTGTGGAAACGTCTCAACCGGTGAGAAACCTCTGTTGAGGGTTTAAGAGCTATGCTGGAGGCGACAACATGAGACGGAGCTAGAG
USP27X	GTGAGAAACCTCTGTTGAGG	GTAAAA	TTGTGGAAACGTCTCAACCGGTGAGAAACCTCTGTTGAGGGTTTAAGAGCTATGCTGGAGTAAAAAACATGAGACGGAGCTAGAG
USP27X	GTGAGAAACCTCTGTTGAGG	TAGTAT	TTGTGGAAACGTCTCAACCGGTGAGAAACCTCTGTTGAGGGTTTAAGAGCTATGCTGGATAGTATAACATGAGACGGAGCTAGAG
CARD14	TGCGCTCCACCAGCTCCTGT	AACTTC	TTGTGGAAACGTCTCAACCGTGCGCTCCACCAGCTCCTGTGTTTAAGAGCTATGCTGGAAACTTCAACATGAGACGGAGCTAGAG
CARD14	TGCGCTCCACCAGCTCCTGT	GTAGAC	TTGTGGAAACGTCTCAACCGTGCGCTCCACCAGCTCCTGTGTTTAAGAGCTATGCTGGAGTAGACAACATGAGACGGAGCTAGAG
CARD14	TGCGCTCCACCAGCTCCTGT	AGAAGA	TTGTGGAAACGTCTCAACCGTGCGCTCCACCAGCTCCTGTGTTTAAGAGCTATGCTGGAAGAAGAAACATGAGACGGAGCTAGAG
CARD14	TGCGCTCCACCAGCTCCTGT	CTCGAA	TTGTGGAAACGTCTCAACCGTGCGCTCCACCAGCTCCTGTGTTTAAGAGCTATGCTGGACTCGAAAACATGAGACGGAGCTAGAG
CARD14	GGGGAGCCGACAGGAGCTGG	CAAAAC	TTGTGGAAACGTCTCAACCGGGGGAGCCGACAGGAGCTGGGTTTAAGAGCTATGCTGGACAAAACAACATGAGACGGAGCTAGAG
CARD14	GGGGAGCCGACAGGAGCTGG	CACCTT	TTGTGGAAACGTCTCAACCGGGGGAGCCGACAGGAGCTGGGTTTAAGAGCTATGCTGGACACCTTAACATGAGACGGAGCTAGAG
CARD14	GGGGAGCCGACAGGAGCTGG	TTGGGA	TTGTGGAAACGTCTCAACCGGGGGAGCCGACAGGAGCTGGGTTTAAGAGCTATGCTGGATTGGGAAACATGAGACGGAGCTAGAG
CARD14	GGGGAGCCGACAGGAGCTGG	ACGACC	TTGTGGAAACGTCTCAACCGGGGGAGCCGACAGGAGCTGGGTTTAAGAGCTATGCTGGAACGACCAACATGAGACGGAGCTAGAG
CARD14	TGGAGCGCATCCACTCGCTG	CCGAAG	TTGTGGAAACGTCTCAACCGTGGAGCGCATCCACTCGCTGGTTTAAGAGCTATGCTGGACCGAAGAACATGAGACGGAGCTAGAG
CARD14	TGGAGCGCATCCACTCGCTG	GTCTCT	TTGTGGAAACGTCTCAACCGTGGAGCGCATCCACTCGCTGGTTTAAGAGCTATGCTGGAGTCTCTAACATGAGACGGAGCTAGAG
CARD14	TGGAGCGCATCCACTCGCTG	GTTAGA	TTGTGGAAACGTCTCAACCGTGGAGCGCATCCACTCGCTGGTTTAAGAGCTATGCTGGAGTTAGAAACATGAGACGGAGCTAGAG
CARD14	TGGAGCGCATCCACTCGCTG	GGCAGT	TTGTGGAAACGTCTCAACCGTGGAGCGCATCCACTCGCTGGTTTAAGAGCTATGCTGGAGGCAGTAACATGAGACGGAGCTAGAG
DST	TAGGGAAGGTGTTAAACTCT	TTGCGC	TTGTGGAAACGTCTCAACCGTAGGGAAGGTGTTAAACTCTGTTTAAGAGCTATGCTGGATTGCGCAACATGAGACGGAGCTAGAG
DST	TAGGGAAGGTGTTAAACTCT	CTAAAC	TTGTGGAAACGTCTCAACCGTAGGGAAGGTGTTAAACTCTGTTTAAGAGCTATGCTGGACTAAACAACATGAGACGGAGCTAGAG
DST	TAGGGAAGGTGTTAAACTCT	GGCGCA	TTGTGGAAACGTCTCAACCGTAGGGAAGGTGTTAAACTCTGTTTAAGAGCTATGCTGGAGGCGCAAACATGAGACGGAGCTAGAG
DST	TAGGGAAGGTGTTAAACTCT	AACGCT	TTGTGGAAACGTCTCAACCGTAGGGAAGGTGTTAAACTCTGTTTAAGAGCTATGCTGGAAACGCTAACATGAGACGGAGCTAGAG
DST	AGTCATACTAGAAGAGGTTA	CGGGTG	TTGTGGAAACGTCTCAACCGAGTCATACTAGAAGAGGTTAGTTTAAGAGCTATGCTGGACGGGTGAACATGAGACGGAGCTAGAG
DST	AGTCATACTAGAAGAGGTTA	CTCCTA	TTGTGGAAACGTCTCAACCGAGTCATACTAGAAGAGGTTAGTTTAAGAGCTATGCTGGACTCCTAAACATGAGACGGAGCTAGAG
DST	AGTCATACTAGAAGAGGTTA	ACGAAA	TTGTGGAAACGTCTCAACCGAGTCATACTAGAAGAGGTTAGTTTAAGAGCTATGCTGGAACGAAAAACATGAGACGGAGCTAGAG
DST	AGTCATACTAGAAGAGGTTA	TGAATC	TTGTGGAAACGTCTCAACCGAGTCATACTAGAAGAGGTTAGTTTAAGAGCTATGCTGGATGAATCAACATGAGACGGAGCTAGAG
DST	GCCAGAAGTCATACTAGAAG	TGCAAT	TTGTGGAAACGTCTCAACCGGCCAGAAGTCATACTAGAAGGTTTAAGAGCTATGCTGGATGCAATAACATGAGACGGAGCTAGAG
DST	GCCAGAAGTCATACTAGAAG	AGAACG	TTGTGGAAACGTCTCAACCGGCCAGAAGTCATACTAGAAGGTTTAAGAGCTATGCTGGAAGAACGAACATGAGACGGAGCTAGAG
DST	GCCAGAAGTCATACTAGAAG	CAGCAC	TTGTGGAAACGTCTCAACCGGCCAGAAGTCATACTAGAAGGTTTAAGAGCTATGCTGGACAGCACAACATGAGACGGAGCTAGAG
DST	GCCAGAAGTCATACTAGAAG	CTTTGC	TTGTGGAAACGTCTCAACCGGCCAGAAGTCATACTAGAAGGTTTAAGAGCTATGCTGGACTTTGCAACATGAGACGGAGCTAGAG
VARS	GTGAGGGGAGACGTAGAGGG	CCTCCC	TTGTGGAAACGTCTCAACCGGTGAGGGGAGACGTAGAGGGGTTTAAGAGCTATGCTGGACCTCCCAACATGAGACGGAGCTAGAG
VARS	GTGAGGGGAGACGTAGAGGG	GTATCA	TTGTGGAAACGTCTCAACCGGTGAGGGGAGACGTAGAGGGGTTTAAGAGCTATGCTGGAGTATCAAACATGAGACGGAGCTAGAG
VARS	GTGAGGGGAGACGTAGAGGG	GGCAAG	TTGTGGAAACGTCTCAACCGGTGAGGGGAGACGTAGAGGGGTTTAAGAGCTATGCTGGAGGCAAGAACATGAGACGGAGCTAGAG
VARS	GTGAGGGGAGACGTAGAGGG	AATCCC	TTGTGGAAACGTCTCAACCGGTGAGGGGAGACGTAGAGGGGTTTAAGAGCTATGCTGGAAATCCCAACATGAGACGGAGCTAGAG
VARS	TGGGTGAGGGGAGACGTAGA	GCTCAC	TTGTGGAAACGTCTCAACCGTGGGTGAGGGGAGACGTAGAGTTTAAGAGCTATGCTGGAGCTCACAACATGAGACGGAGCTAGAG
VARS	TGGGTGAGGGGAGACGTAGA	TCACAA	TTGTGGAAACGTCTCAACCGTGGGTGAGGGGAGACGTAGAGTTTAAGAGCTATGCTGGATCACAAAACATGAGACGGAGCTAGAG
VARS	TGGGTGAGGGGAGACGTAGA	AGAGCT	TTGTGGAAACGTCTCAACCGTGGGTGAGGGGAGACGTAGAGTTTAAGAGCTATGCTGGAAGAGCTAACATGAGACGGAGCTAGAG
VARS	TGGGTGAGGGGAGACGTAGA	GCATAA	TTGTGGAAACGTCTCAACCGTGGGTGAGGGGAGACGTAGAGTTTAAGAGCTATGCTGGAGCATAAAACATGAGACGGAGCTAGAG
VARS	TGGGGAAGGCATCTGGGTGA	TGGTCC	TTGTGGAAACGTCTCAACCGTGGGGAAGGCATCTGGGTGAGTTTAAGAGCTATGCTGGATGGTCCAACATGAGACGGAGCTAGAG
VARS	TGGGGAAGGCATCTGGGTGA	GGGCCG	TTGTGGAAACGTCTCAACCGTGGGGAAGGCATCTGGGTGAGTTTAAGAGCTATGCTGGAGGGCCGAACATGAGACGGAGCTAGAG
VARS	TGGGGAAGGCATCTGGGTGA	TCCCTT	TTGTGGAAACGTCTCAACCGTGGGGAAGGCATCTGGGTGAGTTTAAGAGCTATGCTGGATCCCTTAACATGAGACGGAGCTAGAG
VARS	TGGGGAAGGCATCTGGGTGA	TTGTAG	TTGTGGAAACGTCTCAACCGTGGGGAAGGCATCTGGGTGAGTTTAAGAGCTATGCTGGATTGTAGAACATGAGACGGAGCTAGAG
LAD1	AGGACTGGTCCGCGCTGTCC	TTCGAG	TTGTGGAAACGTCTCAACCGAGGACTGGTCCGCGCTGTCCGTTTAAGAGCTATGCTGGATTCGAGAACATGAGACGGAGCTAGAG
LAD1	AGGACTGGTCCGCGCTGTCC	GCTGTA	TTGTGGAAACGTCTCAACCGAGGACTGGTCCGCGCTGTCCGTTTAAGAGCTATGCTGGAGCTGTAAACATGAGACGGAGCTAGAG
LAD1	AGGACTGGTCCGCGCTGTCC	GTAGAC	TTGTGGAAACGTCTCAACCGAGGACTGGTCCGCGCTGTCCGTTTAAGAGCTATGCTGGAGTAGACAACATGAGACGGAGCTAGAG
LAD1	AGGACTGGTCCGCGCTGTCC	TATATG	TTGTGGAAACGTCTCAACCGAGGACTGGTCCGCGCTGTCCGTTTAAGAGCTATGCTGGATATATGAACATGAGACGGAGCTAGAG
LAD1	ATCCTCCAGAGTCCTCTGCC	CTGAAC	TTGTGGAAACGTCTCAACCGATCCTCCAGAGTCCTCTGCCGTTTAAGAGCTATGCTGGACTGAACAACATGAGACGGAGCTAGAG
LAD1	ATCCTCCAGAGTCCTCTGCC	GCATAG	TTGTGGAAACGTCTCAACCGATCCTCCAGAGTCCTCTGCCGTTTAAGAGCTATGCTGGAGCATAGAACATGAGACGGAGCTAGAG
LAD1	ATCCTCCAGAGTCCTCTGCC	CACTAT	TTGTGGAAACGTCTCAACCGATCCTCCAGAGTCCTCTGCCGTTTAAGAGCTATGCTGGACACTATAACATGAGACGGAGCTAGAG
LAD1	ATCCTCCAGAGTCCTCTGCC	AACGCC	TTGTGGAAACGTCTCAACCGATCCTCCAGAGTCCTCTGCCGTTTAAGAGCTATGCTGGAAACGCCAACATGAGACGGAGCTAGAG
LAD1	TGCCCGGCAGAGGACTCTGG	TGCACT	TTGTGGAAACGTCTCAACCGTGCCCGGCAGAGGACTCTGGGTTTAAGAGCTATGCTGGATGCACTAACATGAGACGGAGCTAGAG
LAD1	TGCCCGGCAGAGGACTCTGG	GCCAGA	TTGTGGAAACGTCTCAACCGTGCCCGGCAGAGGACTCTGGGTTTAAGAGCTATGCTGGAGCCAGAAACATGAGACGGAGCTAGAG
LAD1	TGCCCGGCAGAGGACTCTGG	TATATG	TTGTGGAAACGTCTCAACCGTGCCCGGCAGAGGACTCTGGGTTTAAGAGCTATGCTGGATATATGAACATGAGACGGAGCTAGAG
LAD1	TGCCCGGCAGAGGACTCTGG	CCGAAC	TTGTGGAAACGTCTCAACCGTGCCCGGCAGAGGACTCTGGGTTTAAGAGCTATGCTGGACCGAACAACATGAGACGGAGCTAGAG
TMED5	TGAATTAATCCTGGATAATA	CCGACC	TTGTGGAAACGTCTCAACCGTGAATTAATCCTGGATAATAGTTTAAGAGCTATGCTGGACCGACCAACATGAGACGGAGCTAGAG
TMED5	TGAATTAATCCTGGATAATA	TCGAGT	TTGTGGAAACGTCTCAACCGTGAATTAATCCTGGATAATAGTTTAAGAGCTATGCTGGATCGAGTAACATGAGACGGAGCTAGAG
TMED5	TGAATTAATCCTGGATAATA	ACCTCC	TTGTGGAAACGTCTCAACCGTGAATTAATCCTGGATAATAGTTTAAGAGCTATGCTGGAACCTCCAACATGAGACGGAGCTAGAG
TMED5	TGAATTAATCCTGGATAATA	TCGCCG	TTGTGGAAACGTCTCAACCGTGAATTAATCCTGGATAATAGTTTAAGAGCTATGCTGGATCGCCGAACATGAGACGGAGCTAGAG
TMED5	GAATTAATCCTGGATAATAT	AACGAA	TTGTGGAAACGTCTCAACCGGAATTAATCCTGGATAATATGTTTAAGAGCTATGCTGGAAACGAAAACATGAGACGGAGCTAGAG
TMED5	GAATTAATCCTGGATAATAT	AGCCAG	TTGTGGAAACGTCTCAACCGGAATTAATCCTGGATAATATGTTTAAGAGCTATGCTGGAAGCCAGAACATGAGACGGAGCTAGAG
TMED5	GAATTAATCCTGGATAATAT	TTTGTA	TTGTGGAAACGTCTCAACCGGAATTAATCCTGGATAATATGTTTAAGAGCTATGCTGGATTTGTAAACATGAGACGGAGCTAGAG
TMED5	GAATTAATCCTGGATAATAT	CTTCAA	TTGTGGAAACGTCTCAACCGGAATTAATCCTGGATAATATGTTTAAGAGCTATGCTGGACTTCAAAACATGAGACGGAGCTAGAG
TMED5	CCTGGATAATATGGGAGAAC	GGTTAG	TTGTGGAAACGTCTCAACCGCCTGGATAATATGGGAGAACGTTTAAGAGCTATGCTGGAGGTTAGAACATGAGACGGAGCTAGAG
TMED5	CCTGGATAATATGGGAGAAC	AGTTTA	TTGTGGAAACGTCTCAACCGCCTGGATAATATGGGAGAACGTTTAAGAGCTATGCTGGAAGTTTAAACATGAGACGGAGCTAGAG
TMED5	CCTGGATAATATGGGAGAAC	GTATCC	TTGTGGAAACGTCTCAACCGCCTGGATAATATGGGAGAACGTTTAAGAGCTATGCTGGAGTATCCAACATGAGACGGAGCTAGAG
TMED5	CCTGGATAATATGGGAGAAC	ACATGA	TTGTGGAAACGTCTCAACCGCCTGGATAATATGGGAGAACGTTTAAGAGCTATGCTGGAACATGAAACATGAGACGGAGCTAGAG
C21orf59	CACGTGCAGCAGAACCATGG	TTCATA	TTGTGGAAACGTCTCAACCGCACGTGCAGCAGAACCATGGGTTTAAGAGCTATGCTGGATTCATAAACATGAGACGGAGCTAGAG
C21orf59	CACGTGCAGCAGAACCATGG	TCATAA	TTGTGGAAACGTCTCAACCGCACGTGCAGCAGAACCATGGGTTTAAGAGCTATGCTGGATCATAAAACATGAGACGGAGCTAGAG
C21orf59	CACGTGCAGCAGAACCATGG	ACCGCT	TTGTGGAAACGTCTCAACCGCACGTGCAGCAGAACCATGGGTTTAAGAGCTATGCTGGAACCGCTAACATGAGACGGAGCTAGAG
C21orf59	CACGTGCAGCAGAACCATGG	ATAGTT	TTGTGGAAACGTCTCAACCGCACGTGCAGCAGAACCATGGGTTTAAGAGCTATGCTGGAATAGTTAACATGAGACGGAGCTAGAG
C21orf59	CTTCACGTGCAGCAGAACCA	CACCCC	TTGTGGAAACGTCTCAACCGCTTCACGTGCAGCAGAACCAGTTTAAGAGCTATGCTGGACACCCCAACATGAGACGGAGCTAGAG
C21orf59	CTTCACGTGCAGCAGAACCA	CAGTCG	TTGTGGAAACGTCTCAACCGCTTCACGTGCAGCAGAACCAGTTTAAGAGCTATGCTGGACAGTCGAACATGAGACGGAGCTAGAG
C21orf59	CTTCACGTGCAGCAGAACCA	CGGTGA	TTGTGGAAACGTCTCAACCGCTTCACGTGCAGCAGAACCAGTTTAAGAGCTATGCTGGACGGTGAAACATGAGACGGAGCTAGAG
C21orf59	CTTCACGTGCAGCAGAACCA	TGGGAT	TTGTGGAAACGTCTCAACCGCTTCACGTGCAGCAGAACCAGTTTAAGAGCTATGCTGGATGGGATAACATGAGACGGAGCTAGAG
C21orf59	TGGTTCTGCTGCACGTGAAG	CCAGTA	TTGTGGAAACGTCTCAACCGTGGTTCTGCTGCACGTGAAGGTTTAAGAGCTATGCTGGACCAGTAAACATGAGACGGAGCTAGAG
C21orf59	TGGTTCTGCTGCACGTGAAG	ATCTTC	TTGTGGAAACGTCTCAACCGTGGTTCTGCTGCACGTGAAGGTTTAAGAGCTATGCTGGAATCTTCAACATGAGACGGAGCTAGAG
C21orf59	TGGTTCTGCTGCACGTGAAG	CTGACG	TTGTGGAAACGTCTCAACCGTGGTTCTGCTGCACGTGAAGGTTTAAGAGCTATGCTGGACTGACGAACATGAGACGGAGCTAGAG
C21orf59	TGGTTCTGCTGCACGTGAAG	CGCGTT	TTGTGGAAACGTCTCAACCGTGGTTCTGCTGCACGTGAAGGTTTAAGAGCTATGCTGGACGCGTTAACATGAGACGGAGCTAGAG
GLI1	GGGCTGGGAATCCCAGAGAT	CATCCT	TTGTGGAAACGTCTCAACCGGGGCTGGGAATCCCAGAGATGTTTAAGAGCTATGCTGGACATCCTAACATGAGACGGAGCTAGAG
GLI1	GGGCTGGGAATCCCAGAGAT	GTGCTA	TTGTGGAAACGTCTCAACCGGGGCTGGGAATCCCAGAGATGTTTAAGAGCTATGCTGGAGTGCTAAACATGAGACGGAGCTAGAG
GLI1	GGGCTGGGAATCCCAGAGAT	AGAGAT	TTGTGGAAACGTCTCAACCGGGGCTGGGAATCCCAGAGATGTTTAAGAGCTATGCTGGAAGAGATAACATGAGACGGAGCTAGAG
GLI1	GGGCTGGGAATCCCAGAGAT	CATGTG	TTGTGGAAACGTCTCAACCGGGGCTGGGAATCCCAGAGATGTTTAAGAGCTATGCTGGACATGTGAACATGAGACGGAGCTAGAG
GLI1	TGGGCTGGGAATCCCAGAGA	TACGTT	TTGTGGAAACGTCTCAACCGTGGGCTGGGAATCCCAGAGAGTTTAAGAGCTATGCTGGATACGTTAACATGAGACGGAGCTAGAG
GLI1	TGGGCTGGGAATCCCAGAGA	GCTCAT	TTGTGGAAACGTCTCAACCGTGGGCTGGGAATCCCAGAGAGTTTAAGAGCTATGCTGGAGCTCATAACATGAGACGGAGCTAGAG
GLI1	TGGGCTGGGAATCCCAGAGA	GAATAG	TTGTGGAAACGTCTCAACCGTGGGCTGGGAATCCCAGAGAGTTTAAGAGCTATGCTGGAGAATAGAACATGAGACGGAGCTAGAG
GLI1	TGGGCTGGGAATCCCAGAGA	TAACTT	TTGTGGAAACGTCTCAACCGTGGGCTGGGAATCCCAGAGAGTTTAAGAGCTATGCTGGATAACTTAACATGAGACGGAGCTAGAG
GLI1	TGGACCCCAAAGGAAGGCGA	TGACCA	TTGTGGAAACGTCTCAACCGTGGACCCCAAAGGAAGGCGAGTTTAAGAGCTATGCTGGATGACCAAACATGAGACGGAGCTAGAG
GLI1	TGGACCCCAAAGGAAGGCGA	TCTGGA	TTGTGGAAACGTCTCAACCGTGGACCCCAAAGGAAGGCGAGTTTAAGAGCTATGCTGGATCTGGAAACATGAGACGGAGCTAGAG
GLI1	TGGACCCCAAAGGAAGGCGA	CATACT	TTGTGGAAACGTCTCAACCGTGGACCCCAAAGGAAGGCGAGTTTAAGAGCTATGCTGGACATACTAACATGAGACGGAGCTAGAG
GLI1	TGGACCCCAAAGGAAGGCGA	AACGAA	TTGTGGAAACGTCTCAACCGTGGACCCCAAAGGAAGGCGAGTTTAAGAGCTATGCTGGAAACGAAAACATGAGACGGAGCTAGAG
SREBF1	GAGGTGGAGACAAGCTGCCT	GTTAGA	TTGTGGAAACGTCTCAACCGGAGGTGGAGACAAGCTGCCTGTTTAAGAGCTATGCTGGAGTTAGAAACATGAGACGGAGCTAGAG
SREBF1	GAGGTGGAGACAAGCTGCCT	AGGAAT	TTGTGGAAACGTCTCAACCGGAGGTGGAGACAAGCTGCCTGTTTAAGAGCTATGCTGGAAGGAATAACATGAGACGGAGCTAGAG
SREBF1	GAGGTGGAGACAAGCTGCCT	AAGAGT	TTGTGGAAACGTCTCAACCGGAGGTGGAGACAAGCTGCCTGTTTAAGAGCTATGCTGGAAAGAGTAACATGAGACGGAGCTAGAG
SREBF1	GAGGTGGAGACAAGCTGCCT	AAAACA	TTGTGGAAACGTCTCAACCGGAGGTGGAGACAAGCTGCCTGTTTAAGAGCTATGCTGGAAAAACAAACATGAGACGGAGCTAGAG
SREBF1	GAGCTCAATGTGGCAGGAGG	CACTTT	TTGTGGAAACGTCTCAACCGGAGCTCAATGTGGCAGGAGGGTTTAAGAGCTATGCTGGACACTTTAACATGAGACGGAGCTAGAG
SREBF1	GAGCTCAATGTGGCAGGAGG	TGCACA	TTGTGGAAACGTCTCAACCGGAGCTCAATGTGGCAGGAGGGTTTAAGAGCTATGCTGGATGCACAAACATGAGACGGAGCTAGAG
SREBF1	GAGCTCAATGTGGCAGGAGG	TACGCG	TTGTGGAAACGTCTCAACCGGAGCTCAATGTGGCAGGAGGGTTTAAGAGCTATGCTGGATACGCGAACATGAGACGGAGCTAGAG
SREBF1	GAGCTCAATGTGGCAGGAGG	GTTTTT	TTGTGGAAACGTCTCAACCGGAGCTCAATGTGGCAGGAGGGTTTAAGAGCTATGCTGGAGTTTTTAACATGAGACGGAGCTAGAG
SREBF1	GAGGAGCTCAATGTGGCAGG	ACTGCA	TTGTGGAAACGTCTCAACCGGAGGAGCTCAATGTGGCAGGGTTTAAGAGCTATGCTGGAACTGCAAACATGAGACGGAGCTAGAG
SREBF1	GAGGAGCTCAATGTGGCAGG	GGCCAT	TTGTGGAAACGTCTCAACCGGAGGAGCTCAATGTGGCAGGGTTTAAGAGCTATGCTGGAGGCCATAACATGAGACGGAGCTAGAG
SREBF1	GAGGAGCTCAATGTGGCAGG	AGTGAG	TTGTGGAAACGTCTCAACCGGAGGAGCTCAATGTGGCAGGGTTTAAGAGCTATGCTGGAAGTGAGAACATGAGACGGAGCTAGAG
SREBF1	GAGGAGCTCAATGTGGCAGG	AGAGTA	TTGTGGAAACGTCTCAACCGGAGGAGCTCAATGTGGCAGGGTTTAAGAGCTATGCTGGAAGAGTAAACATGAGACGGAGCTAGAG
YWHAQ	GAAGACTGAGCTGATCCAGA	GCGAGT	TTGTGGAAACGTCTCAACCGGAAGACTGAGCTGATCCAGAGTTTAAGAGCTATGCTGGAGCGAGTAACATGAGACGGAGCTAGAG
YWHAQ	GAAGACTGAGCTGATCCAGA	GCCGCT	TTGTGGAAACGTCTCAACCGGAAGACTGAGCTGATCCAGAGTTTAAGAGCTATGCTGGAGCCGCTAACATGAGACGGAGCTAGAG
YWHAQ	GAAGACTGAGCTGATCCAGA	TGGCGG	TTGTGGAAACGTCTCAACCGGAAGACTGAGCTGATCCAGAGTTTAAGAGCTATGCTGGATGGCGGAACATGAGACGGAGCTAGAG
YWHAQ	GAAGACTGAGCTGATCCAGA	GGGGTT	TTGTGGAAACGTCTCAACCGGAAGACTGAGCTGATCCAGAGTTTAAGAGCTATGCTGGAGGGGTTAACATGAGACGGAGCTAGAG
YWHAQ	GGTCACTGCCTTCATGCAGG	AAAGAT	TTGTGGAAACGTCTCAACCGGGTCACTGCCTTCATGCAGGGTTTAAGAGCTATGCTGGAAAAGATAACATGAGACGGAGCTAGAG
YWHAQ	GGTCACTGCCTTCATGCAGG	TTAAAC	TTGTGGAAACGTCTCAACCGGGTCACTGCCTTCATGCAGGGTTTAAGAGCTATGCTGGATTAAACAACATGAGACGGAGCTAGAG
YWHAQ	GGTCACTGCCTTCATGCAGG	CGATTC	TTGTGGAAACGTCTCAACCGGGTCACTGCCTTCATGCAGGGTTTAAGAGCTATGCTGGACGATTCAACATGAGACGGAGCTAGAG
YWHAQ	GGTCACTGCCTTCATGCAGG	CACCCC	TTGTGGAAACGTCTCAACCGGGTCACTGCCTTCATGCAGGGTTTAAGAGCTATGCTGGACACCCCAACATGAGACGGAGCTAGAG
YWHAQ	GGGCGCCGAGCTGTCCAACG	TTCAGC	TTGTGGAAACGTCTCAACCGGGGCGCCGAGCTGTCCAACGGTTTAAGAGCTATGCTGGATTCAGCAACATGAGACGGAGCTAGAG
YWHAQ	GGGCGCCGAGCTGTCCAACG	TAGGTG	TTGTGGAAACGTCTCAACCGGGGCGCCGAGCTGTCCAACGGTTTAAGAGCTATGCTGGATAGGTGAACATGAGACGGAGCTAGAG
YWHAQ	GGGCGCCGAGCTGTCCAACG	AAAGCC	TTGTGGAAACGTCTCAACCGGGGCGCCGAGCTGTCCAACGGTTTAAGAGCTATGCTGGAAAAGCCAACATGAGACGGAGCTAGAG
YWHAQ	GGGCGCCGAGCTGTCCAACG	ACAGAA	TTGTGGAAACGTCTCAACCGGGGCGCCGAGCTGTCCAACGGTTTAAGAGCTATGCTGGAACAGAAAACATGAGACGGAGCTAGAG
PLEKHG1	TGGAACCGAAGCTGACGGGT	TACGGC	TTGTGGAAACGTCTCAACCGTGGAACCGAAGCTGACGGGTGTTTAAGAGCTATGCTGGATACGGCAACATGAGACGGAGCTAGAG
PLEKHG1	TGGAACCGAAGCTGACGGGT	GTTGAA	TTGTGGAAACGTCTCAACCGTGGAACCGAAGCTGACGGGTGTTTAAGAGCTATGCTGGAGTTGAAAACATGAGACGGAGCTAGAG
PLEKHG1	TGGAACCGAAGCTGACGGGT	ATCGAC	TTGTGGAAACGTCTCAACCGTGGAACCGAAGCTGACGGGTGTTTAAGAGCTATGCTGGAATCGACAACATGAGACGGAGCTAGAG
PLEKHG1	TGGAACCGAAGCTGACGGGT	ACACCT	TTGTGGAAACGTCTCAACCGTGGAACCGAAGCTGACGGGTGTTTAAGAGCTATGCTGGAACACCTAACATGAGACGGAGCTAGAG
PLEKHG1	GATGTGGAACCGAAGCTGAC	CAGCTT	TTGTGGAAACGTCTCAACCGGATGTGGAACCGAAGCTGACGTTTAAGAGCTATGCTGGACAGCTTAACATGAGACGGAGCTAGAG
PLEKHG1	GATGTGGAACCGAAGCTGAC	GACTGG	TTGTGGAAACGTCTCAACCGGATGTGGAACCGAAGCTGACGTTTAAGAGCTATGCTGGAGACTGGAACATGAGACGGAGCTAGAG
PLEKHG1	GATGTGGAACCGAAGCTGAC	GATATC	TTGTGGAAACGTCTCAACCGGATGTGGAACCGAAGCTGACGTTTAAGAGCTATGCTGGAGATATCAACATGAGACGGAGCTAGAG
PLEKHG1	GATGTGGAACCGAAGCTGAC	TCCCTG	TTGTGGAAACGTCTCAACCGGATGTGGAACCGAAGCTGACGTTTAAGAGCTATGCTGGATCCCTGAACATGAGACGGAGCTAGAG
PLEKHG1	TGATGTGGAACCGAAGCTGA	GACTGG	TTGTGGAAACGTCTCAACCGTGATGTGGAACCGAAGCTGAGTTTAAGAGCTATGCTGGAGACTGGAACATGAGACGGAGCTAGAG
PLEKHG1	TGATGTGGAACCGAAGCTGA	GTTAAG	TTGTGGAAACGTCTCAACCGTGATGTGGAACCGAAGCTGAGTTTAAGAGCTATGCTGGAGTTAAGAACATGAGACGGAGCTAGAG
PLEKHG1	TGATGTGGAACCGAAGCTGA	TTGGCG	TTGTGGAAACGTCTCAACCGTGATGTGGAACCGAAGCTGAGTTTAAGAGCTATGCTGGATTGGCGAACATGAGACGGAGCTAGAG
PLEKHG1	TGATGTGGAACCGAAGCTGA	ACCGCC	TTGTGGAAACGTCTCAACCGTGATGTGGAACCGAAGCTGAGTTTAAGAGCTATGCTGGAACCGCCAACATGAGACGGAGCTAGAG
BRWD3	CCACCGGCTTCGATCTGGGT	TAGAAG	TTGTGGAAACGTCTCAACCGCCACCGGCTTCGATCTGGGTGTTTAAGAGCTATGCTGGATAGAAGAACATGAGACGGAGCTAGAG
BRWD3	CCACCGGCTTCGATCTGGGT	GCCATT	TTGTGGAAACGTCTCAACCGCCACCGGCTTCGATCTGGGTGTTTAAGAGCTATGCTGGAGCCATTAACATGAGACGGAGCTAGAG
BRWD3	CCACCGGCTTCGATCTGGGT	CCATAT	TTGTGGAAACGTCTCAACCGCCACCGGCTTCGATCTGGGTGTTTAAGAGCTATGCTGGACCATATAACATGAGACGGAGCTAGAG
BRWD3	CCACCGGCTTCGATCTGGGT	GCACCT	TTGTGGAAACGTCTCAACCGCCACCGGCTTCGATCTGGGTGTTTAAGAGCTATGCTGGAGCACCTAACATGAGACGGAGCTAGAG
BRWD3	GCACCTACCCAGATCGAAGC	TTTCGC	TTGTGGAAACGTCTCAACCGGCACCTACCCAGATCGAAGCGTTTAAGAGCTATGCTGGATTTCGCAACATGAGACGGAGCTAGAG
BRWD3	GCACCTACCCAGATCGAAGC	ATGACA	TTGTGGAAACGTCTCAACCGGCACCTACCCAGATCGAAGCGTTTAAGAGCTATGCTGGAATGACAAACATGAGACGGAGCTAGAG
BRWD3	GCACCTACCCAGATCGAAGC	TCGGTC	TTGTGGAAACGTCTCAACCGGCACCTACCCAGATCGAAGCGTTTAAGAGCTATGCTGGATCGGTCAACATGAGACGGAGCTAGAG
BRWD3	GCACCTACCCAGATCGAAGC	AATGGG	TTGTGGAAACGTCTCAACCGGCACCTACCCAGATCGAAGCGTTTAAGAGCTATGCTGGAAATGGGAACATGAGACGGAGCTAGAG
BRWD3	CCTACCCAGATCGAAGCCGG	CGGTTA	TTGTGGAAACGTCTCAACCGCCTACCCAGATCGAAGCCGGGTTTAAGAGCTATGCTGGACGGTTAAACATGAGACGGAGCTAGAG
BRWD3	CCTACCCAGATCGAAGCCGG	CTGCGG	TTGTGGAAACGTCTCAACCGCCTACCCAGATCGAAGCCGGGTTTAAGAGCTATGCTGGACTGCGGAACATGAGACGGAGCTAGAG
BRWD3	CCTACCCAGATCGAAGCCGG	CCCGTA	TTGTGGAAACGTCTCAACCGCCTACCCAGATCGAAGCCGGGTTTAAGAGCTATGCTGGACCCGTAAACATGAGACGGAGCTAGAG
BRWD3	CCTACCCAGATCGAAGCCGG	GGCTAA	TTGTGGAAACGTCTCAACCGCCTACCCAGATCGAAGCCGGGTTTAAGAGCTATGCTGGAGGCTAAAACATGAGACGGAGCTAGAG
RAD1	TGGATCTGTTGGGTCAGAAG	TTGAAT	TTGTGGAAACGTCTCAACCGTGGATCTGTTGGGTCAGAAGGTTTAAGAGCTATGCTGGATTGAATAACATGAGACGGAGCTAGAG
RAD1	TGGATCTGTTGGGTCAGAAG	AGGGCA	TTGTGGAAACGTCTCAACCGTGGATCTGTTGGGTCAGAAGGTTTAAGAGCTATGCTGGAAGGGCAAACATGAGACGGAGCTAGAG
RAD1	TGGATCTGTTGGGTCAGAAG	CCGCTG	TTGTGGAAACGTCTCAACCGTGGATCTGTTGGGTCAGAAGGTTTAAGAGCTATGCTGGACCGCTGAACATGAGACGGAGCTAGAG
RAD1	TGGATCTGTTGGGTCAGAAG	GCATCG	TTGTGGAAACGTCTCAACCGTGGATCTGTTGGGTCAGAAGGTTTAAGAGCTATGCTGGAGCATCGAACATGAGACGGAGCTAGAG
RAD1	TTGGATCTGTTGGGTCAGAA	ATGCTA	TTGTGGAAACGTCTCAACCGTTGGATCTGTTGGGTCAGAAGTTTAAGAGCTATGCTGGAATGCTAAACATGAGACGGAGCTAGAG
RAD1	TTGGATCTGTTGGGTCAGAA	CTGCGT	TTGTGGAAACGTCTCAACCGTTGGATCTGTTGGGTCAGAAGTTTAAGAGCTATGCTGGACTGCGTAACATGAGACGGAGCTAGAG
RAD1	TTGGATCTGTTGGGTCAGAA	CTACTT	TTGTGGAAACGTCTCAACCGTTGGATCTGTTGGGTCAGAAGTTTAAGAGCTATGCTGGACTACTTAACATGAGACGGAGCTAGAG
RAD1	TTGGATCTGTTGGGTCAGAA	GAGAGG	TTGTGGAAACGTCTCAACCGTTGGATCTGTTGGGTCAGAAGTTTAAGAGCTATGCTGGAGAGAGGAACATGAGACGGAGCTAGAG
RAD1	GACCCAACAGATCCAAGACG	TATTTG	TTGTGGAAACGTCTCAACCGGACCCAACAGATCCAAGACGGTTTAAGAGCTATGCTGGATATTTGAACATGAGACGGAGCTAGAG
RAD1	GACCCAACAGATCCAAGACG	TTTTCG	TTGTGGAAACGTCTCAACCGGACCCAACAGATCCAAGACGGTTTAAGAGCTATGCTGGATTTTCGAACATGAGACGGAGCTAGAG
RAD1	GACCCAACAGATCCAAGACG	ACGAGG	TTGTGGAAACGTCTCAACCGGACCCAACAGATCCAAGACGGTTTAAGAGCTATGCTGGAACGAGGAACATGAGACGGAGCTAGAG
RAD1	GACCCAACAGATCCAAGACG	TTGGTG	TTGTGGAAACGTCTCAACCGGACCCAACAGATCCAAGACGGTTTAAGAGCTATGCTGGATTGGTGAACATGAGACGGAGCTAGAG
CYP2C19	CATCCTTAATATCTATCTGT	GGAGCC	TTGTGGAAACGTCTCAACCGCATCCTTAATATCTATCTGTGTTTAAGAGCTATGCTGGAGGAGCCAACATGAGACGGAGCTAGAG
CYP2C19	CATCCTTAATATCTATCTGT	ATTACG	TTGTGGAAACGTCTCAACCGCATCCTTAATATCTATCTGTGTTTAAGAGCTATGCTGGAATTACGAACATGAGACGGAGCTAGAG
CYP2C19	CATCCTTAATATCTATCTGT	GAGTCT	TTGTGGAAACGTCTCAACCGCATCCTTAATATCTATCTGTGTTTAAGAGCTATGCTGGAGAGTCTAACATGAGACGGAGCTAGAG
CYP2C19	CATCCTTAATATCTATCTGT	CTAGGC	TTGTGGAAACGTCTCAACCGCATCCTTAATATCTATCTGTGTTTAAGAGCTATGCTGGACTAGGCAACATGAGACGGAGCTAGAG
CYP2C19	TTCTAGCTCTCAAAAATCTA	TTTGAA	TTGTGGAAACGTCTCAACCGTTCTAGCTCTCAAAAATCTAGTTTAAGAGCTATGCTGGATTTGAAAACATGAGACGGAGCTAGAG
CYP2C19	TTCTAGCTCTCAAAAATCTA	CAACAT	TTGTGGAAACGTCTCAACCGTTCTAGCTCTCAAAAATCTAGTTTAAGAGCTATGCTGGACAACATAACATGAGACGGAGCTAGAG
CYP2C19	TTCTAGCTCTCAAAAATCTA	TTTGCC	TTGTGGAAACGTCTCAACCGTTCTAGCTCTCAAAAATCTAGTTTAAGAGCTATGCTGGATTTGCCAACATGAGACGGAGCTAGAG
CYP2C19	TTCTAGCTCTCAAAAATCTA	AACCCG	TTGTGGAAACGTCTCAACCGTTCTAGCTCTCAAAAATCTAGTTTAAGAGCTATGCTGGAAACCCGAACATGAGACGGAGCTAGAG
CYP2C19	GAACGCATGGTGGTGCTGCA	TACTGA	TTGTGGAAACGTCTCAACCGGAACGCATGGTGGTGCTGCAGTTTAAGAGCTATGCTGGATACTGAAACATGAGACGGAGCTAGAG
CYP2C19	GAACGCATGGTGGTGCTGCA	CCCGCC	TTGTGGAAACGTCTCAACCGGAACGCATGGTGGTGCTGCAGTTTAAGAGCTATGCTGGACCCGCCAACATGAGACGGAGCTAGAG
CYP2C19	GAACGCATGGTGGTGCTGCA	TGGGAT	TTGTGGAAACGTCTCAACCGGAACGCATGGTGGTGCTGCAGTTTAAGAGCTATGCTGGATGGGATAACATGAGACGGAGCTAGAG
CYP2C19	GAACGCATGGTGGTGCTGCA	CGTAGG	TTGTGGAAACGTCTCAACCGGAACGCATGGTGGTGCTGCAGTTTAAGAGCTATGCTGGACGTAGGAACATGAGACGGAGCTAGAG
C12orf74	AGCTCCCCAGCTTCCCCAGG	CTCCCC	TTGTGGAAACGTCTCAACCGAGCTCCCCAGCTTCCCCAGGGTTTAAGAGCTATGCTGGACTCCCCAACATGAGACGGAGCTAGAG
C12orf74	AGCTCCCCAGCTTCCCCAGG	CGTCGA	TTGTGGAAACGTCTCAACCGAGCTCCCCAGCTTCCCCAGGGTTTAAGAGCTATGCTGGACGTCGAAACATGAGACGGAGCTAGAG
C12orf74	AGCTCCCCAGCTTCCCCAGG	CTATAA	TTGTGGAAACGTCTCAACCGAGCTCCCCAGCTTCCCCAGGGTTTAAGAGCTATGCTGGACTATAAAACATGAGACGGAGCTAGAG
C12orf74	AGCTCCCCAGCTTCCCCAGG	AAATAA	TTGTGGAAACGTCTCAACCGAGCTCCCCAGCTTCCCCAGGGTTTAAGAGCTATGCTGGAAAATAAAACATGAGACGGAGCTAGAG
C12orf74	AGGAGCTCCCCAGCTTCCCC	TTCGGC	TTGTGGAAACGTCTCAACCGAGGAGCTCCCCAGCTTCCCCGTTTAAGAGCTATGCTGGATTCGGCAACATGAGACGGAGCTAGAG
C12orf74	AGGAGCTCCCCAGCTTCCCC	ACGGGG	TTGTGGAAACGTCTCAACCGAGGAGCTCCCCAGCTTCCCCGTTTAAGAGCTATGCTGGAACGGGGAACATGAGACGGAGCTAGAG
C12orf74	AGGAGCTCCCCAGCTTCCCC	TTACCA	TTGTGGAAACGTCTCAACCGAGGAGCTCCCCAGCTTCCCCGTTTAAGAGCTATGCTGGATTACCAAACATGAGACGGAGCTAGAG
C12orf74	AGGAGCTCCCCAGCTTCCCC	TGGGAT	TTGTGGAAACGTCTCAACCGAGGAGCTCCCCAGCTTCCCCGTTTAAGAGCTATGCTGGATGGGATAACATGAGACGGAGCTAGAG
C12orf74	AGGTGACCACCTGGGGAAGC	ATGCAC	TTGTGGAAACGTCTCAACCGAGGTGACCACCTGGGGAAGCGTTTAAGAGCTATGCTGGAATGCACAACATGAGACGGAGCTAGAG
C12orf74	AGGTGACCACCTGGGGAAGC	GGCGAT	TTGTGGAAACGTCTCAACCGAGGTGACCACCTGGGGAAGCGTTTAAGAGCTATGCTGGAGGCGATAACATGAGACGGAGCTAGAG
C12orf74	AGGTGACCACCTGGGGAAGC	CTCCTA	TTGTGGAAACGTCTCAACCGAGGTGACCACCTGGGGAAGCGTTTAAGAGCTATGCTGGACTCCTAAACATGAGACGGAGCTAGAG
C12orf74	AGGTGACCACCTGGGGAAGC	TGAACA	TTGTGGAAACGTCTCAACCGAGGTGACCACCTGGGGAAGCGTTTAAGAGCTATGCTGGATGAACAAACATGAGACGGAGCTAGAG
THUMPD2	TCCACGCGCCTCCGACATGG	TATACG	TTGTGGAAACGTCTCAACCGTCCACGCGCCTCCGACATGGGTTTAAGAGCTATGCTGGATATACGAACATGAGACGGAGCTAGAG
THUMPD2	TCCACGCGCCTCCGACATGG	CCGCAT	TTGTGGAAACGTCTCAACCGTCCACGCGCCTCCGACATGGGTTTAAGAGCTATGCTGGACCGCATAACATGAGACGGAGCTAGAG
THUMPD2	TCCACGCGCCTCCGACATGG	TTGGAT	TTGTGGAAACGTCTCAACCGTCCACGCGCCTCCGACATGGGTTTAAGAGCTATGCTGGATTGGATAACATGAGACGGAGCTAGAG
THUMPD2	TCCACGCGCCTCCGACATGG	ACGTCG	TTGTGGAAACGTCTCAACCGTCCACGCGCCTCCGACATGGGTTTAAGAGCTATGCTGGAACGTCGAACATGAGACGGAGCTAGAG
THUMPD2	CTCTCCACGCGCCTCCGACA	AAAGTT	TTGTGGAAACGTCTCAACCGCTCTCCACGCGCCTCCGACAGTTTAAGAGCTATGCTGGAAAAGTTAACATGAGACGGAGCTAGAG
THUMPD2	CTCTCCACGCGCCTCCGACA	AGGTCT	TTGTGGAAACGTCTCAACCGCTCTCCACGCGCCTCCGACAGTTTAAGAGCTATGCTGGAAGGTCTAACATGAGACGGAGCTAGAG
THUMPD2	CTCTCCACGCGCCTCCGACA	CTTTCC	TTGTGGAAACGTCTCAACCGCTCTCCACGCGCCTCCGACAGTTTAAGAGCTATGCTGGACTTTCCAACATGAGACGGAGCTAGAG
THUMPD2	CTCTCCACGCGCCTCCGACA	GAGAGG	TTGTGGAAACGTCTCAACCGCTCTCCACGCGCCTCCGACAGTTTAAGAGCTATGCTGGAGAGAGGAACATGAGACGGAGCTAGAG
THUMPD2	CGCCTGAGCCGCCATGTCGG	AGGCCC	TTGTGGAAACGTCTCAACCGCGCCTGAGCCGCCATGTCGGGTTTAAGAGCTATGCTGGAAGGCCCAACATGAGACGGAGCTAGAG
THUMPD2	CGCCTGAGCCGCCATGTCGG	GCGGAT	TTGTGGAAACGTCTCAACCGCGCCTGAGCCGCCATGTCGGGTTTAAGAGCTATGCTGGAGCGGATAACATGAGACGGAGCTAGAG
THUMPD2	CGCCTGAGCCGCCATGTCGG	GCCCGG	TTGTGGAAACGTCTCAACCGCGCCTGAGCCGCCATGTCGGGTTTAAGAGCTATGCTGGAGCCCGGAACATGAGACGGAGCTAGAG
THUMPD2	CGCCTGAGCCGCCATGTCGG	GACCTT	TTGTGGAAACGTCTCAACCGCGCCTGAGCCGCCATGTCGGGTTTAAGAGCTATGCTGGAGACCTTAACATGAGACGGAGCTAGAG
KRTAP6-2	TCCACAACCATCACGATGTG	GATCCG	TTGTGGAAACGTCTCAACCGTCCACAACCATCACGATGTGGTTTAAGAGCTATGCTGGAGATCCGAACATGAGACGGAGCTAGAG
KRTAP6-2	TCCACAACCATCACGATGTG	CATTGG	TTGTGGAAACGTCTCAACCGTCCACAACCATCACGATGTGGTTTAAGAGCTATGCTGGACATTGGAACATGAGACGGAGCTAGAG
KRTAP6-2	TCCACAACCATCACGATGTG	TCCAGT	TTGTGGAAACGTCTCAACCGTCCACAACCATCACGATGTGGTTTAAGAGCTATGCTGGATCCAGTAACATGAGACGGAGCTAGAG
KRTAP6-2	TCCACAACCATCACGATGTG	AGTTGA	TTGTGGAAACGTCTCAACCGTCCACAACCATCACGATGTGGTTTAAGAGCTATGCTGGAAGTTGAAACATGAGACGGAGCTAGAG
KRTAP6-2	GGAAACTACTACGGCGACCA	CATAAC	TTGTGGAAACGTCTCAACCGGGAAACTACTACGGCGACCAGTTTAAGAGCTATGCTGGACATAACAACATGAGACGGAGCTAGAG
KRTAP6-2	GGAAACTACTACGGCGACCA	GGTTCT	TTGTGGAAACGTCTCAACCGGGAAACTACTACGGCGACCAGTTTAAGAGCTATGCTGGAGGTTCTAACATGAGACGGAGCTAGAG
KRTAP6-2	GGAAACTACTACGGCGACCA	AGCAGG	TTGTGGAAACGTCTCAACCGGGAAACTACTACGGCGACCAGTTTAAGAGCTATGCTGGAAGCAGGAACATGAGACGGAGCTAGAG
KRTAP6-2	GGAAACTACTACGGCGACCA	TACGGG	TTGTGGAAACGTCTCAACCGGGAAACTACTACGGCGACCAGTTTAAGAGCTATGCTGGATACGGGAACATGAGACGGAGCTAGAG
KRTAP6-2	TATGGGTGCTGTGGATACGA	CAGTTT	TTGTGGAAACGTCTCAACCGTATGGGTGCTGTGGATACGAGTTTAAGAGCTATGCTGGACAGTTTAACATGAGACGGAGCTAGAG
KRTAP6-2	TATGGGTGCTGTGGATACGA	TCCCGC	TTGTGGAAACGTCTCAACCGTATGGGTGCTGTGGATACGAGTTTAAGAGCTATGCTGGATCCCGCAACATGAGACGGAGCTAGAG
KRTAP6-2	TATGGGTGCTGTGGATACGA	ATACTT	TTGTGGAAACGTCTCAACCGTATGGGTGCTGTGGATACGAGTTTAAGAGCTATGCTGGAATACTTAACATGAGACGGAGCTAGAG
KRTAP6-2	TATGGGTGCTGTGGATACGA	GTTAGC	TTGTGGAAACGTCTCAACCGTATGGGTGCTGTGGATACGAGTTTAAGAGCTATGCTGGAGTTAGCAACATGAGACGGAGCTAGAG
AP3B1	ATTGTAAGGAAAACTATTGC	ACCCGT	TTGTGGAAACGTCTCAACCGATTGTAAGGAAAACTATTGCGTTTAAGAGCTATGCTGGAACCCGTAACATGAGACGGAGCTAGAG
AP3B1	ATTGTAAGGAAAACTATTGC	TTTGGC	TTGTGGAAACGTCTCAACCGATTGTAAGGAAAACTATTGCGTTTAAGAGCTATGCTGGATTTGGCAACATGAGACGGAGCTAGAG
AP3B1	ATTGTAAGGAAAACTATTGC	GGAACC	TTGTGGAAACGTCTCAACCGATTGTAAGGAAAACTATTGCGTTTAAGAGCTATGCTGGAGGAACCAACATGAGACGGAGCTAGAG
AP3B1	ATTGTAAGGAAAACTATTGC	CGCAAG	TTGTGGAAACGTCTCAACCGATTGTAAGGAAAACTATTGCGTTTAAGAGCTATGCTGGACGCAAGAACATGAGACGGAGCTAGAG
AP3B1	TTTCCTTACAATGAGCAGTC	TTAGCA	TTGTGGAAACGTCTCAACCGTTTCCTTACAATGAGCAGTCGTTTAAGAGCTATGCTGGATTAGCAAACATGAGACGGAGCTAGAG
AP3B1	TTTCCTTACAATGAGCAGTC	CAGTTA	TTGTGGAAACGTCTCAACCGTTTCCTTACAATGAGCAGTCGTTTAAGAGCTATGCTGGACAGTTAAACATGAGACGGAGCTAGAG
AP3B1	TTTCCTTACAATGAGCAGTC	CTAACT	TTGTGGAAACGTCTCAACCGTTTCCTTACAATGAGCAGTCGTTTAAGAGCTATGCTGGACTAACTAACATGAGACGGAGCTAGAG
AP3B1	TTTCCTTACAATGAGCAGTC	GCTTTG	TTGTGGAAACGTCTCAACCGTTTCCTTACAATGAGCAGTCGTTTAAGAGCTATGCTGGAGCTTTGAACATGAGACGGAGCTAGAG
AP3B1	CCTTACAATGAGCAGTCCGG	GCACTT	TTGTGGAAACGTCTCAACCGCCTTACAATGAGCAGTCCGGGTTTAAGAGCTATGCTGGAGCACTTAACATGAGACGGAGCTAGAG
AP3B1	CCTTACAATGAGCAGTCCGG	GTACTG	TTGTGGAAACGTCTCAACCGCCTTACAATGAGCAGTCCGGGTTTAAGAGCTATGCTGGAGTACTGAACATGAGACGGAGCTAGAG
AP3B1	CCTTACAATGAGCAGTCCGG	TATGGA	TTGTGGAAACGTCTCAACCGCCTTACAATGAGCAGTCCGGGTTTAAGAGCTATGCTGGATATGGAAACATGAGACGGAGCTAGAG
AP3B1	CCTTACAATGAGCAGTCCGG	AATAAG	TTGTGGAAACGTCTCAACCGCCTTACAATGAGCAGTCCGGGTTTAAGAGCTATGCTGGAAATAAGAACATGAGACGGAGCTAGAG
NKAP	TGAGCCGGACACCGGAGCCA	TGGTGG	TTGTGGAAACGTCTCAACCGTGAGCCGGACACCGGAGCCAGTTTAAGAGCTATGCTGGATGGTGGAACATGAGACGGAGCTAGAG
NKAP	TGAGCCGGACACCGGAGCCA	CTGGCC	TTGTGGAAACGTCTCAACCGTGAGCCGGACACCGGAGCCAGTTTAAGAGCTATGCTGGACTGGCCAACATGAGACGGAGCTAGAG
NKAP	TGAGCCGGACACCGGAGCCA	GGCGAG	TTGTGGAAACGTCTCAACCGTGAGCCGGACACCGGAGCCAGTTTAAGAGCTATGCTGGAGGCGAGAACATGAGACGGAGCTAGAG
NKAP	TGAGCCGGACACCGGAGCCA	CGGTAA	TTGTGGAAACGTCTCAACCGTGAGCCGGACACCGGAGCCAGTTTAAGAGCTATGCTGGACGGTAAAACATGAGACGGAGCTAGAG
NKAP	GGGCTGCGTGAGCCGGACAC	AAGGGA	TTGTGGAAACGTCTCAACCGGGGCTGCGTGAGCCGGACACGTTTAAGAGCTATGCTGGAAAGGGAAACATGAGACGGAGCTAGAG
NKAP	GGGCTGCGTGAGCCGGACAC	CTCCGT	TTGTGGAAACGTCTCAACCGGGGCTGCGTGAGCCGGACACGTTTAAGAGCTATGCTGGACTCCGTAACATGAGACGGAGCTAGAG
NKAP	GGGCTGCGTGAGCCGGACAC	TGTCGC	TTGTGGAAACGTCTCAACCGGGGCTGCGTGAGCCGGACACGTTTAAGAGCTATGCTGGATGTCGCAACATGAGACGGAGCTAGAG
NKAP	GGGCTGCGTGAGCCGGACAC	TGGAGA	TTGTGGAAACGTCTCAACCGGGGCTGCGTGAGCCGGACACGTTTAAGAGCTATGCTGGATGGAGAAACATGAGACGGAGCTAGAG
NKAP	GGTGTCCGGCTCACGCAGCC	GTAGTC	TTGTGGAAACGTCTCAACCGGGTGTCCGGCTCACGCAGCCGTTTAAGAGCTATGCTGGAGTAGTCAACATGAGACGGAGCTAGAG
NKAP	GGTGTCCGGCTCACGCAGCC	CAGGAT	TTGTGGAAACGTCTCAACCGGGTGTCCGGCTCACGCAGCCGTTTAAGAGCTATGCTGGACAGGATAACATGAGACGGAGCTAGAG
NKAP	GGTGTCCGGCTCACGCAGCC	TACTGG	TTGTGGAAACGTCTCAACCGGGTGTCCGGCTCACGCAGCCGTTTAAGAGCTATGCTGGATACTGGAACATGAGACGGAGCTAGAG
NKAP	GGTGTCCGGCTCACGCAGCC	TGTGGA	TTGTGGAAACGTCTCAACCGGGTGTCCGGCTCACGCAGCCGTTTAAGAGCTATGCTGGATGTGGAAACATGAGACGGAGCTAGAG
RNF148	GCGTCGAAGGGGTAATTCTA	GCCAAT	TTGTGGAAACGTCTCAACCGGCGTCGAAGGGGTAATTCTAGTTTAAGAGCTATGCTGGAGCCAATAACATGAGACGGAGCTAGAG
RNF148	GCGTCGAAGGGGTAATTCTA	ATAACG	TTGTGGAAACGTCTCAACCGGCGTCGAAGGGGTAATTCTAGTTTAAGAGCTATGCTGGAATAACGAACATGAGACGGAGCTAGAG
RNF148	GCGTCGAAGGGGTAATTCTA	GAGAGA	TTGTGGAAACGTCTCAACCGGCGTCGAAGGGGTAATTCTAGTTTAAGAGCTATGCTGGAGAGAGAAACATGAGACGGAGCTAGAG
RNF148	GCGTCGAAGGGGTAATTCTA	GTTACT	TTGTGGAAACGTCTCAACCGGCGTCGAAGGGGTAATTCTAGTTTAAGAGCTATGCTGGAGTTACTAACATGAGACGGAGCTAGAG
RNF148	AACAGAACTATGCGTCGAAG	GCTGTT	TTGTGGAAACGTCTCAACCGAACAGAACTATGCGTCGAAGGTTTAAGAGCTATGCTGGAGCTGTTAACATGAGACGGAGCTAGAG
RNF148	AACAGAACTATGCGTCGAAG	CCCAGC	TTGTGGAAACGTCTCAACCGAACAGAACTATGCGTCGAAGGTTTAAGAGCTATGCTGGACCCAGCAACATGAGACGGAGCTAGAG
RNF148	AACAGAACTATGCGTCGAAG	GCCTGA	TTGTGGAAACGTCTCAACCGAACAGAACTATGCGTCGAAGGTTTAAGAGCTATGCTGGAGCCTGAAACATGAGACGGAGCTAGAG
RNF148	AACAGAACTATGCGTCGAAG	TCCGGA	TTGTGGAAACGTCTCAACCGAACAGAACTATGCGTCGAAGGTTTAAGAGCTATGCTGGATCCGGAAACATGAGACGGAGCTAGAG
RNF148	AAACAGAACTATGCGTCGAA	CCGTAA	TTGTGGAAACGTCTCAACCGAAACAGAACTATGCGTCGAAGTTTAAGAGCTATGCTGGACCGTAAAACATGAGACGGAGCTAGAG
RNF148	AAACAGAACTATGCGTCGAA	GGAGTG	TTGTGGAAACGTCTCAACCGAAACAGAACTATGCGTCGAAGTTTAAGAGCTATGCTGGAGGAGTGAACATGAGACGGAGCTAGAG
RNF148	AAACAGAACTATGCGTCGAA	GAGACA	TTGTGGAAACGTCTCAACCGAAACAGAACTATGCGTCGAAGTTTAAGAGCTATGCTGGAGAGACAAACATGAGACGGAGCTAGAG
RNF148	AAACAGAACTATGCGTCGAA	TCTCAA	TTGTGGAAACGTCTCAACCGAAACAGAACTATGCGTCGAAGTTTAAGAGCTATGCTGGATCTCAAAACATGAGACGGAGCTAGAG
IKBKAP	TTGAATATCCCTGAACTCCA	ATCCCT	TTGTGGAAACGTCTCAACCGTTGAATATCCCTGAACTCCAGTTTAAGAGCTATGCTGGAATCCCTAACATGAGACGGAGCTAGAG
IKBKAP	TTGAATATCCCTGAACTCCA	CCGTTA	TTGTGGAAACGTCTCAACCGTTGAATATCCCTGAACTCCAGTTTAAGAGCTATGCTGGACCGTTAAACATGAGACGGAGCTAGAG
IKBKAP	TTGAATATCCCTGAACTCCA	CTGCTG	TTGTGGAAACGTCTCAACCGTTGAATATCCCTGAACTCCAGTTTAAGAGCTATGCTGGACTGCTGAACATGAGACGGAGCTAGAG
IKBKAP	TTGAATATCCCTGAACTCCA	GGCCAT	TTGTGGAAACGTCTCAACCGTTGAATATCCCTGAACTCCAGTTTAAGAGCTATGCTGGAGGCCATAACATGAGACGGAGCTAGAG
IKBKAP	CTGGAGTTCAGGGATATTCA	CCTACG	TTGTGGAAACGTCTCAACCGCTGGAGTTCAGGGATATTCAGTTTAAGAGCTATGCTGGACCTACGAACATGAGACGGAGCTAGAG
IKBKAP	CTGGAGTTCAGGGATATTCA	TCGGTT	TTGTGGAAACGTCTCAACCGCTGGAGTTCAGGGATATTCAGTTTAAGAGCTATGCTGGATCGGTTAACATGAGACGGAGCTAGAG
IKBKAP	CTGGAGTTCAGGGATATTCA	GTAAAG	TTGTGGAAACGTCTCAACCGCTGGAGTTCAGGGATATTCAGTTTAAGAGCTATGCTGGAGTAAAGAACATGAGACGGAGCTAGAG
IKBKAP	CTGGAGTTCAGGGATATTCA	ATGGAG	TTGTGGAAACGTCTCAACCGCTGGAGTTCAGGGATATTCAGTTTAAGAGCTATGCTGGAATGGAGAACATGAGACGGAGCTAGAG
IKBKAP	TCAGGGATATTCAAGGTCCA	TCCTAC	TTGTGGAAACGTCTCAACCGTCAGGGATATTCAAGGTCCAGTTTAAGAGCTATGCTGGATCCTACAACATGAGACGGAGCTAGAG
IKBKAP	TCAGGGATATTCAAGGTCCA	CATGCG	TTGTGGAAACGTCTCAACCGTCAGGGATATTCAAGGTCCAGTTTAAGAGCTATGCTGGACATGCGAACATGAGACGGAGCTAGAG
IKBKAP	TCAGGGATATTCAAGGTCCA	CATGGC	TTGTGGAAACGTCTCAACCGTCAGGGATATTCAAGGTCCAGTTTAAGAGCTATGCTGGACATGGCAACATGAGACGGAGCTAGAG
IKBKAP	TCAGGGATATTCAAGGTCCA	TTACTC	TTGTGGAAACGTCTCAACCGTCAGGGATATTCAAGGTCCAGTTTAAGAGCTATGCTGGATTACTCAACATGAGACGGAGCTAGAG
MYO1G	GTTTCCAGCCGGCAGGATGG	GGGCGT	TTGTGGAAACGTCTCAACCGGTTTCCAGCCGGCAGGATGGGTTTAAGAGCTATGCTGGAGGGCGTAACATGAGACGGAGCTAGAG
MYO1G	GTTTCCAGCCGGCAGGATGG	TCCAGT	TTGTGGAAACGTCTCAACCGGTTTCCAGCCGGCAGGATGGGTTTAAGAGCTATGCTGGATCCAGTAACATGAGACGGAGCTAGAG
MYO1G	GTTTCCAGCCGGCAGGATGG	ATCGGG	TTGTGGAAACGTCTCAACCGGTTTCCAGCCGGCAGGATGGGTTTAAGAGCTATGCTGGAATCGGGAACATGAGACGGAGCTAGAG
MYO1G	GTTTCCAGCCGGCAGGATGG	GTGGTG	TTGTGGAAACGTCTCAACCGGTTTCCAGCCGGCAGGATGGGTTTAAGAGCTATGCTGGAGTGGTGAACATGAGACGGAGCTAGAG
MYO1G	AGCCGGCAGGATGGAGGACG	TGTTGG	TTGTGGAAACGTCTCAACCGAGCCGGCAGGATGGAGGACGGTTTAAGAGCTATGCTGGATGTTGGAACATGAGACGGAGCTAGAG
MYO1G	AGCCGGCAGGATGGAGGACG	CTGAAG	TTGTGGAAACGTCTCAACCGAGCCGGCAGGATGGAGGACGGTTTAAGAGCTATGCTGGACTGAAGAACATGAGACGGAGCTAGAG
MYO1G	AGCCGGCAGGATGGAGGACG	AGCAAA	TTGTGGAAACGTCTCAACCGAGCCGGCAGGATGGAGGACGGTTTAAGAGCTATGCTGGAAGCAAAAACATGAGACGGAGCTAGAG
MYO1G	AGCCGGCAGGATGGAGGACG	GTACTC	TTGTGGAAACGTCTCAACCGAGCCGGCAGGATGGAGGACGGTTTAAGAGCTATGCTGGAGTACTCAACATGAGACGGAGCTAGAG
MYO1G	GGCAGGATGGAGGACGAGGA	GAGGCC	TTGTGGAAACGTCTCAACCGGGCAGGATGGAGGACGAGGAGTTTAAGAGCTATGCTGGAGAGGCCAACATGAGACGGAGCTAGAG
MYO1G	GGCAGGATGGAGGACGAGGA	TCTAAC	TTGTGGAAACGTCTCAACCGGGCAGGATGGAGGACGAGGAGTTTAAGAGCTATGCTGGATCTAACAACATGAGACGGAGCTAGAG
MYO1G	GGCAGGATGGAGGACGAGGA	GCGTGA	TTGTGGAAACGTCTCAACCGGGCAGGATGGAGGACGAGGAGTTTAAGAGCTATGCTGGAGCGTGAAACATGAGACGGAGCTAGAG
MYO1G	GGCAGGATGGAGGACGAGGA	TTGAAT	TTGTGGAAACGTCTCAACCGGGCAGGATGGAGGACGAGGAGTTTAAGAGCTATGCTGGATTGAATAACATGAGACGGAGCTAGAG
RGS14	TGATCGGCAGCGGCATGCCA	TATAAG	TTGTGGAAACGTCTCAACCGTGATCGGCAGCGGCATGCCAGTTTAAGAGCTATGCTGGATATAAGAACATGAGACGGAGCTAGAG
RGS14	TGATCGGCAGCGGCATGCCA	CGTTGA	TTGTGGAAACGTCTCAACCGTGATCGGCAGCGGCATGCCAGTTTAAGAGCTATGCTGGACGTTGAAACATGAGACGGAGCTAGAG
RGS14	TGATCGGCAGCGGCATGCCA	AAGGGC	TTGTGGAAACGTCTCAACCGTGATCGGCAGCGGCATGCCAGTTTAAGAGCTATGCTGGAAAGGGCAACATGAGACGGAGCTAGAG
RGS14	TGATCGGCAGCGGCATGCCA	TTAAGC	TTGTGGAAACGTCTCAACCGTGATCGGCAGCGGCATGCCAGTTTAAGAGCTATGCTGGATTAAGCAACATGAGACGGAGCTAGAG
RGS14	CCAGGGAAGCCCAAGCACCT	GTTACT	TTGTGGAAACGTCTCAACCGCCAGGGAAGCCCAAGCACCTGTTTAAGAGCTATGCTGGAGTTACTAACATGAGACGGAGCTAGAG
RGS14	CCAGGGAAGCCCAAGCACCT	CATTAG	TTGTGGAAACGTCTCAACCGCCAGGGAAGCCCAAGCACCTGTTTAAGAGCTATGCTGGACATTAGAACATGAGACGGAGCTAGAG
RGS14	CCAGGGAAGCCCAAGCACCT	TTCTAT	TTGTGGAAACGTCTCAACCGCCAGGGAAGCCCAAGCACCTGTTTAAGAGCTATGCTGGATTCTATAACATGAGACGGAGCTAGAG
RGS14	CCAGGGAAGCCCAAGCACCT	GGAGGC	TTGTGGAAACGTCTCAACCGCCAGGGAAGCCCAAGCACCTGTTTAAGAGCTATGCTGGAGGAGGCAACATGAGACGGAGCTAGAG
RGS14	TGCGCCCGTTGGGGACGCCC	TCGGAG	TTGTGGAAACGTCTCAACCGTGCGCCCGTTGGGGACGCCCGTTTAAGAGCTATGCTGGATCGGAGAACATGAGACGGAGCTAGAG
RGS14	TGCGCCCGTTGGGGACGCCC	GGACTT	TTGTGGAAACGTCTCAACCGTGCGCCCGTTGGGGACGCCCGTTTAAGAGCTATGCTGGAGGACTTAACATGAGACGGAGCTAGAG
RGS14	TGCGCCCGTTGGGGACGCCC	CAACTG	TTGTGGAAACGTCTCAACCGTGCGCCCGTTGGGGACGCCCGTTTAAGAGCTATGCTGGACAACTGAACATGAGACGGAGCTAGAG
RGS14	TGCGCCCGTTGGGGACGCCC	GAGCAT	TTGTGGAAACGTCTCAACCGTGCGCCCGTTGGGGACGCCCGTTTAAGAGCTATGCTGGAGAGCATAACATGAGACGGAGCTAGAG
ZNF277	TGGCTGCTTCCAAGACCCAG	AGAGTT	TTGTGGAAACGTCTCAACCGTGGCTGCTTCCAAGACCCAGGTTTAAGAGCTATGCTGGAAGAGTTAACATGAGACGGAGCTAGAG
ZNF277	TGGCTGCTTCCAAGACCCAG	AATGCA	TTGTGGAAACGTCTCAACCGTGGCTGCTTCCAAGACCCAGGTTTAAGAGCTATGCTGGAAATGCAAACATGAGACGGAGCTAGAG
ZNF277	TGGCTGCTTCCAAGACCCAG	GTTGAT	TTGTGGAAACGTCTCAACCGTGGCTGCTTCCAAGACCCAGGTTTAAGAGCTATGCTGGAGTTGATAACATGAGACGGAGCTAGAG
ZNF277	TGGCTGCTTCCAAGACCCAG	ATATTC	TTGTGGAAACGTCTCAACCGTGGCTGCTTCCAAGACCCAGGTTTAAGAGCTATGCTGGAATATTCAACATGAGACGGAGCTAGAG
ZNF277	CATTCGGGCGACAGCCCCCT	TCCGCT	TTGTGGAAACGTCTCAACCGCATTCGGGCGACAGCCCCCTGTTTAAGAGCTATGCTGGATCCGCTAACATGAGACGGAGCTAGAG
ZNF277	CATTCGGGCGACAGCCCCCT	AAAAAT	TTGTGGAAACGTCTCAACCGCATTCGGGCGACAGCCCCCTGTTTAAGAGCTATGCTGGAAAAAATAACATGAGACGGAGCTAGAG
ZNF277	CATTCGGGCGACAGCCCCCT	TTCTAT	TTGTGGAAACGTCTCAACCGCATTCGGGCGACAGCCCCCTGTTTAAGAGCTATGCTGGATTCTATAACATGAGACGGAGCTAGAG
ZNF277	CATTCGGGCGACAGCCCCCT	TAGTTT	TTGTGGAAACGTCTCAACCGCATTCGGGCGACAGCCCCCTGTTTAAGAGCTATGCTGGATAGTTTAACATGAGACGGAGCTAGAG
ZNF277	GCATTCGGGCGACAGCCCCC	AGGCAC	TTGTGGAAACGTCTCAACCGGCATTCGGGCGACAGCCCCCGTTTAAGAGCTATGCTGGAAGGCACAACATGAGACGGAGCTAGAG
ZNF277	GCATTCGGGCGACAGCCCCC	TTATTG	TTGTGGAAACGTCTCAACCGGCATTCGGGCGACAGCCCCCGTTTAAGAGCTATGCTGGATTATTGAACATGAGACGGAGCTAGAG
ZNF277	GCATTCGGGCGACAGCCCCC	AACTAC	TTGTGGAAACGTCTCAACCGGCATTCGGGCGACAGCCCCCGTTTAAGAGCTATGCTGGAAACTACAACATGAGACGGAGCTAGAG
ZNF277	GCATTCGGGCGACAGCCCCC	CCGATC	TTGTGGAAACGTCTCAACCGGCATTCGGGCGACAGCCCCCGTTTAAGAGCTATGCTGGACCGATCAACATGAGACGGAGCTAGAG
TAOK3	CAGCACCCCTTTACGCATGA	ATAGTT	TTGTGGAAACGTCTCAACCGCAGCACCCCTTTACGCATGAGTTTAAGAGCTATGCTGGAATAGTTAACATGAGACGGAGCTAGAG
TAOK3	CAGCACCCCTTTACGCATGA	CGACGG	TTGTGGAAACGTCTCAACCGCAGCACCCCTTTACGCATGAGTTTAAGAGCTATGCTGGACGACGGAACATGAGACGGAGCTAGAG
TAOK3	CAGCACCCCTTTACGCATGA	CCTAGT	TTGTGGAAACGTCTCAACCGCAGCACCCCTTTACGCATGAGTTTAAGAGCTATGCTGGACCTAGTAACATGAGACGGAGCTAGAG
TAOK3	CAGCACCCCTTTACGCATGA	GTTAAC	TTGTGGAAACGTCTCAACCGCAGCACCCCTTTACGCATGAGTTTAAGAGCTATGCTGGAGTTAACAACATGAGACGGAGCTAGAG
TAOK3	ACTGGCCATCATGCGTAAAG	GTCGAC	TTGTGGAAACGTCTCAACCGACTGGCCATCATGCGTAAAGGTTTAAGAGCTATGCTGGAGTCGACAACATGAGACGGAGCTAGAG
TAOK3	ACTGGCCATCATGCGTAAAG	ACCTTG	TTGTGGAAACGTCTCAACCGACTGGCCATCATGCGTAAAGGTTTAAGAGCTATGCTGGAACCTTGAACATGAGACGGAGCTAGAG
TAOK3	ACTGGCCATCATGCGTAAAG	CTATAT	TTGTGGAAACGTCTCAACCGACTGGCCATCATGCGTAAAGGTTTAAGAGCTATGCTGGACTATATAACATGAGACGGAGCTAGAG
TAOK3	ACTGGCCATCATGCGTAAAG	AACGCT	TTGTGGAAACGTCTCAACCGACTGGCCATCATGCGTAAAGGTTTAAGAGCTATGCTGGAAACGCTAACATGAGACGGAGCTAGAG
TAOK3	CATGCGTAAAGGGGTGCTGA	AGAGAC	TTGTGGAAACGTCTCAACCGCATGCGTAAAGGGGTGCTGAGTTTAAGAGCTATGCTGGAAGAGACAACATGAGACGGAGCTAGAG
TAOK3	CATGCGTAAAGGGGTGCTGA	TTGCGG	TTGTGGAAACGTCTCAACCGCATGCGTAAAGGGGTGCTGAGTTTAAGAGCTATGCTGGATTGCGGAACATGAGACGGAGCTAGAG
TAOK3	CATGCGTAAAGGGGTGCTGA	CCGTCA	TTGTGGAAACGTCTCAACCGCATGCGTAAAGGGGTGCTGAGTTTAAGAGCTATGCTGGACCGTCAAACATGAGACGGAGCTAGAG
TAOK3	CATGCGTAAAGGGGTGCTGA	GTCGCC	TTGTGGAAACGTCTCAACCGCATGCGTAAAGGGGTGCTGAGTTTAAGAGCTATGCTGGAGTCGCCAACATGAGACGGAGCTAGAG
ZNF782	CGTGACTGTGGAATTCAGCC	ACATGT	TTGTGGAAACGTCTCAACCGCGTGACTGTGGAATTCAGCCGTTTAAGAGCTATGCTGGAACATGTAACATGAGACGGAGCTAGAG
ZNF782	CGTGACTGTGGAATTCAGCC	AAACGC	TTGTGGAAACGTCTCAACCGCGTGACTGTGGAATTCAGCCGTTTAAGAGCTATGCTGGAAAACGCAACATGAGACGGAGCTAGAG
ZNF782	CGTGACTGTGGAATTCAGCC	GGGTTG	TTGTGGAAACGTCTCAACCGCGTGACTGTGGAATTCAGCCGTTTAAGAGCTATGCTGGAGGGTTGAACATGAGACGGAGCTAGAG
ZNF782	CGTGACTGTGGAATTCAGCC	TAGATG	TTGTGGAAACGTCTCAACCGCGTGACTGTGGAATTCAGCCGTTTAAGAGCTATGCTGGATAGATGAACATGAGACGGAGCTAGAG
ZNF782	GACTGTGGAATTCAGCCAGG	TTGATC	TTGTGGAAACGTCTCAACCGGACTGTGGAATTCAGCCAGGGTTTAAGAGCTATGCTGGATTGATCAACATGAGACGGAGCTAGAG
ZNF782	GACTGTGGAATTCAGCCAGG	CGATGT	TTGTGGAAACGTCTCAACCGGACTGTGGAATTCAGCCAGGGTTTAAGAGCTATGCTGGACGATGTAACATGAGACGGAGCTAGAG
ZNF782	GACTGTGGAATTCAGCCAGG	TTTTGT	TTGTGGAAACGTCTCAACCGGACTGTGGAATTCAGCCAGGGTTTAAGAGCTATGCTGGATTTTGTAACATGAGACGGAGCTAGAG
ZNF782	GACTGTGGAATTCAGCCAGG	CGTTAG	TTGTGGAAACGTCTCAACCGGACTGTGGAATTCAGCCAGGGTTTAAGAGCTATGCTGGACGTTAGAACATGAGACGGAGCTAGAG
ZNF782	TGGAATTCAGCCAGGAGGAG	TATCTA	TTGTGGAAACGTCTCAACCGTGGAATTCAGCCAGGAGGAGGTTTAAGAGCTATGCTGGATATCTAAACATGAGACGGAGCTAGAG
ZNF782	TGGAATTCAGCCAGGAGGAG	CACATC	TTGTGGAAACGTCTCAACCGTGGAATTCAGCCAGGAGGAGGTTTAAGAGCTATGCTGGACACATCAACATGAGACGGAGCTAGAG
ZNF782	TGGAATTCAGCCAGGAGGAG	TCAACT	TTGTGGAAACGTCTCAACCGTGGAATTCAGCCAGGAGGAGGTTTAAGAGCTATGCTGGATCAACTAACATGAGACGGAGCTAGAG
ZNF782	TGGAATTCAGCCAGGAGGAG	CTCGAG	TTGTGGAAACGTCTCAACCGTGGAATTCAGCCAGGAGGAGGTTTAAGAGCTATGCTGGACTCGAGAACATGAGACGGAGCTAGAG
PSCA	CAAGGCCTCACCTGGCTGCA	TTGTCC	TTGTGGAAACGTCTCAACCGCAAGGCCTCACCTGGCTGCAGTTTAAGAGCTATGCTGGATTGTCCAACATGAGACGGAGCTAGAG
PSCA	CAAGGCCTCACCTGGCTGCA	GTGCTT	TTGTGGAAACGTCTCAACCGCAAGGCCTCACCTGGCTGCAGTTTAAGAGCTATGCTGGAGTGCTTAACATGAGACGGAGCTAGAG
PSCA	CAAGGCCTCACCTGGCTGCA	AACCTA	TTGTGGAAACGTCTCAACCGCAAGGCCTCACCTGGCTGCAGTTTAAGAGCTATGCTGGAAACCTAAACATGAGACGGAGCTAGAG
PSCA	CAAGGCCTCACCTGGCTGCA	CCATTG	TTGTGGAAACGTCTCAACCGCAAGGCCTCACCTGGCTGCAGTTTAAGAGCTATGCTGGACCATTGAACATGAGACGGAGCTAGAG
PSCA	GTGCTACTCCTGCAAAGCCC	CGCAAA	TTGTGGAAACGTCTCAACCGGTGCTACTCCTGCAAAGCCCGTTTAAGAGCTATGCTGGACGCAAAAACATGAGACGGAGCTAGAG
PSCA	GTGCTACTCCTGCAAAGCCC	GCATGC	TTGTGGAAACGTCTCAACCGGTGCTACTCCTGCAAAGCCCGTTTAAGAGCTATGCTGGAGCATGCAACATGAGACGGAGCTAGAG
PSCA	GTGCTACTCCTGCAAAGCCC	TTGACC	TTGTGGAAACGTCTCAACCGGTGCTACTCCTGCAAAGCCCGTTTAAGAGCTATGCTGGATTGACCAACATGAGACGGAGCTAGAG
PSCA	GTGCTACTCCTGCAAAGCCC	ATCACT	TTGTGGAAACGTCTCAACCGGTGCTACTCCTGCAAAGCCCGTTTAAGAGCTATGCTGGAATCACTAACATGAGACGGAGCTAGAG
PSCA	GCAGTCCTCGTTGCTCACCT	CCCTAA	TTGTGGAAACGTCTCAACCGGCAGTCCTCGTTGCTCACCTGTTTAAGAGCTATGCTGGACCCTAAAACATGAGACGGAGCTAGAG
PSCA	GCAGTCCTCGTTGCTCACCT	GCGGCT	TTGTGGAAACGTCTCAACCGGCAGTCCTCGTTGCTCACCTGTTTAAGAGCTATGCTGGAGCGGCTAACATGAGACGGAGCTAGAG
PSCA	GCAGTCCTCGTTGCTCACCT	CCGAGG	TTGTGGAAACGTCTCAACCGGCAGTCCTCGTTGCTCACCTGTTTAAGAGCTATGCTGGACCGAGGAACATGAGACGGAGCTAGAG
PSCA	GCAGTCCTCGTTGCTCACCT	GGTCTA	TTGTGGAAACGTCTCAACCGGCAGTCCTCGTTGCTCACCTGTTTAAGAGCTATGCTGGAGGTCTAAACATGAGACGGAGCTAGAG
ZNF251	GTGCCCTGGAAGCTGGAATG	CATGCT	TTGTGGAAACGTCTCAACCGGTGCCCTGGAAGCTGGAATGGTTTAAGAGCTATGCTGGACATGCTAACATGAGACGGAGCTAGAG
ZNF251	GTGCCCTGGAAGCTGGAATG	ACGGTA	TTGTGGAAACGTCTCAACCGGTGCCCTGGAAGCTGGAATGGTTTAAGAGCTATGCTGGAACGGTAAACATGAGACGGAGCTAGAG
ZNF251	GTGCCCTGGAAGCTGGAATG	AAAATT	TTGTGGAAACGTCTCAACCGGTGCCCTGGAAGCTGGAATGGTTTAAGAGCTATGCTGGAAAAATTAACATGAGACGGAGCTAGAG
ZNF251	GTGCCCTGGAAGCTGGAATG	GAATGT	TTGTGGAAACGTCTCAACCGGTGCCCTGGAAGCTGGAATGGTTTAAGAGCTATGCTGGAGAATGTAACATGAGACGGAGCTAGAG
ZNF251	GCCACATCCTGGAAGGTCAG	AATGTG	TTGTGGAAACGTCTCAACCGGCCACATCCTGGAAGGTCAGGTTTAAGAGCTATGCTGGAAATGTGAACATGAGACGGAGCTAGAG
ZNF251	GCCACATCCTGGAAGGTCAG	AACTGT	TTGTGGAAACGTCTCAACCGGCCACATCCTGGAAGGTCAGGTTTAAGAGCTATGCTGGAAACTGTAACATGAGACGGAGCTAGAG
ZNF251	GCCACATCCTGGAAGGTCAG	CTACTC	TTGTGGAAACGTCTCAACCGGCCACATCCTGGAAGGTCAGGTTTAAGAGCTATGCTGGACTACTCAACATGAGACGGAGCTAGAG
ZNF251	GCCACATCCTGGAAGGTCAG	AATGCG	TTGTGGAAACGTCTCAACCGGCCACATCCTGGAAGGTCAGGTTTAAGAGCTATGCTGGAAATGCGAACATGAGACGGAGCTAGAG
ZNF251	GTACACGGCCACATCCTGGA	TTATCG	TTGTGGAAACGTCTCAACCGGTACACGGCCACATCCTGGAGTTTAAGAGCTATGCTGGATTATCGAACATGAGACGGAGCTAGAG
ZNF251	GTACACGGCCACATCCTGGA	TGTTAT	TTGTGGAAACGTCTCAACCGGTACACGGCCACATCCTGGAGTTTAAGAGCTATGCTGGATGTTATAACATGAGACGGAGCTAGAG
ZNF251	GTACACGGCCACATCCTGGA	CAACTG	TTGTGGAAACGTCTCAACCGGTACACGGCCACATCCTGGAGTTTAAGAGCTATGCTGGACAACTGAACATGAGACGGAGCTAGAG
ZNF251	GTACACGGCCACATCCTGGA	TTACGC	TTGTGGAAACGTCTCAACCGGTACACGGCCACATCCTGGAGTTTAAGAGCTATGCTGGATTACGCAACATGAGACGGAGCTAGAG
XIRP1	GGATGTGCCTGTAGAGGCGG	CCTACA	TTGTGGAAACGTCTCAACCGGGATGTGCCTGTAGAGGCGGGTTTAAGAGCTATGCTGGACCTACAAACATGAGACGGAGCTAGAG
XIRP1	GGATGTGCCTGTAGAGGCGG	GTACTT	TTGTGGAAACGTCTCAACCGGGATGTGCCTGTAGAGGCGGGTTTAAGAGCTATGCTGGAGTACTTAACATGAGACGGAGCTAGAG
XIRP1	GGATGTGCCTGTAGAGGCGG	CTCTCG	TTGTGGAAACGTCTCAACCGGGATGTGCCTGTAGAGGCGGGTTTAAGAGCTATGCTGGACTCTCGAACATGAGACGGAGCTAGAG
XIRP1	GGATGTGCCTGTAGAGGCGG	CCGACA	TTGTGGAAACGTCTCAACCGGGATGTGCCTGTAGAGGCGGGTTTAAGAGCTATGCTGGACCGACAAACATGAGACGGAGCTAGAG
XIRP1	GGTGGATGTGCCTGTAGAGG	TAACTT	TTGTGGAAACGTCTCAACCGGGTGGATGTGCCTGTAGAGGGTTTAAGAGCTATGCTGGATAACTTAACATGAGACGGAGCTAGAG
XIRP1	GGTGGATGTGCCTGTAGAGG	AACGGT	TTGTGGAAACGTCTCAACCGGGTGGATGTGCCTGTAGAGGGTTTAAGAGCTATGCTGGAAACGGTAACATGAGACGGAGCTAGAG
XIRP1	GGTGGATGTGCCTGTAGAGG	CCTGAA	TTGTGGAAACGTCTCAACCGGGTGGATGTGCCTGTAGAGGGTTTAAGAGCTATGCTGGACCTGAAAACATGAGACGGAGCTAGAG
XIRP1	GGTGGATGTGCCTGTAGAGG	CAGTTC	TTGTGGAAACGTCTCAACCGGGTGGATGTGCCTGTAGAGGGTTTAAGAGCTATGCTGGACAGTTCAACATGAGACGGAGCTAGAG
XIRP1	CAGGGTGGATGTGCCTGTAG	TCCGGC	TTGTGGAAACGTCTCAACCGCAGGGTGGATGTGCCTGTAGGTTTAAGAGCTATGCTGGATCCGGCAACATGAGACGGAGCTAGAG
XIRP1	CAGGGTGGATGTGCCTGTAG	AACTGA	TTGTGGAAACGTCTCAACCGCAGGGTGGATGTGCCTGTAGGTTTAAGAGCTATGCTGGAAACTGAAACATGAGACGGAGCTAGAG
XIRP1	CAGGGTGGATGTGCCTGTAG	GGCGCT	TTGTGGAAACGTCTCAACCGCAGGGTGGATGTGCCTGTAGGTTTAAGAGCTATGCTGGAGGCGCTAACATGAGACGGAGCTAGAG
XIRP1	CAGGGTGGATGTGCCTGTAG	GGTCCC	TTGTGGAAACGTCTCAACCGCAGGGTGGATGTGCCTGTAGGTTTAAGAGCTATGCTGGAGGTCCCAACATGAGACGGAGCTAGAG
TP53BP2	TCTGGCCACCCGCTTCCATG	GCTCTC	TTGTGGAAACGTCTCAACCGTCTGGCCACCCGCTTCCATGGTTTAAGAGCTATGCTGGAGCTCTCAACATGAGACGGAGCTAGAG
TP53BP2	TCTGGCCACCCGCTTCCATG	TGCCGT	TTGTGGAAACGTCTCAACCGTCTGGCCACCCGCTTCCATGGTTTAAGAGCTATGCTGGATGCCGTAACATGAGACGGAGCTAGAG
TP53BP2	TCTGGCCACCCGCTTCCATG	CTGCCC	TTGTGGAAACGTCTCAACCGTCTGGCCACCCGCTTCCATGGTTTAAGAGCTATGCTGGACTGCCCAACATGAGACGGAGCTAGAG
TP53BP2	TCTGGCCACCCGCTTCCATG	GCTGAA	TTGTGGAAACGTCTCAACCGTCTGGCCACCCGCTTCCATGGTTTAAGAGCTATGCTGGAGCTGAAAACATGAGACGGAGCTAGAG
TP53BP2	CATCTTGGACCCGAACCGCA	ATTAAC	TTGTGGAAACGTCTCAACCGCATCTTGGACCCGAACCGCAGTTTAAGAGCTATGCTGGAATTAACAACATGAGACGGAGCTAGAG
TP53BP2	CATCTTGGACCCGAACCGCA	TACCCA	TTGTGGAAACGTCTCAACCGCATCTTGGACCCGAACCGCAGTTTAAGAGCTATGCTGGATACCCAAACATGAGACGGAGCTAGAG
TP53BP2	CATCTTGGACCCGAACCGCA	GTATAC	TTGTGGAAACGTCTCAACCGCATCTTGGACCCGAACCGCAGTTTAAGAGCTATGCTGGAGTATACAACATGAGACGGAGCTAGAG
TP53BP2	CATCTTGGACCCGAACCGCA	AACTCC	TTGTGGAAACGTCTCAACCGCATCTTGGACCCGAACCGCAGTTTAAGAGCTATGCTGGAAACTCCAACATGAGACGGAGCTAGAG
TP53BP2	GTTCGGGTCCAAGATGATGC	ACTCGT	TTGTGGAAACGTCTCAACCGGTTCGGGTCCAAGATGATGCGTTTAAGAGCTATGCTGGAACTCGTAACATGAGACGGAGCTAGAG
TP53BP2	GTTCGGGTCCAAGATGATGC	CACTCT	TTGTGGAAACGTCTCAACCGGTTCGGGTCCAAGATGATGCGTTTAAGAGCTATGCTGGACACTCTAACATGAGACGGAGCTAGAG
TP53BP2	GTTCGGGTCCAAGATGATGC	GTGCCA	TTGTGGAAACGTCTCAACCGGTTCGGGTCCAAGATGATGCGTTTAAGAGCTATGCTGGAGTGCCAAACATGAGACGGAGCTAGAG
TP53BP2	GTTCGGGTCCAAGATGATGC	CGAGAG	TTGTGGAAACGTCTCAACCGGTTCGGGTCCAAGATGATGCGTTTAAGAGCTATGCTGGACGAGAGAACATGAGACGGAGCTAGAG
RASGEF1C	TCGGAGGCACTCAGCGTCTG	CTGGCG	TTGTGGAAACGTCTCAACCGTCGGAGGCACTCAGCGTCTGGTTTAAGAGCTATGCTGGACTGGCGAACATGAGACGGAGCTAGAG
RASGEF1C	TCGGAGGCACTCAGCGTCTG	GGCTTC	TTGTGGAAACGTCTCAACCGTCGGAGGCACTCAGCGTCTGGTTTAAGAGCTATGCTGGAGGCTTCAACATGAGACGGAGCTAGAG
RASGEF1C	TCGGAGGCACTCAGCGTCTG	CGTCGT	TTGTGGAAACGTCTCAACCGTCGGAGGCACTCAGCGTCTGGTTTAAGAGCTATGCTGGACGTCGTAACATGAGACGGAGCTAGAG
RASGEF1C	TCGGAGGCACTCAGCGTCTG	GGGATG	TTGTGGAAACGTCTCAACCGTCGGAGGCACTCAGCGTCTGGTTTAAGAGCTATGCTGGAGGGATGAACATGAGACGGAGCTAGAG
RASGEF1C	GACGCTGAGTGCCTCCGACA	CGGTGC	TTGTGGAAACGTCTCAACCGGACGCTGAGTGCCTCCGACAGTTTAAGAGCTATGCTGGACGGTGCAACATGAGACGGAGCTAGAG
RASGEF1C	GACGCTGAGTGCCTCCGACA	GCACTC	TTGTGGAAACGTCTCAACCGGACGCTGAGTGCCTCCGACAGTTTAAGAGCTATGCTGGAGCACTCAACATGAGACGGAGCTAGAG
RASGEF1C	GACGCTGAGTGCCTCCGACA	TCCCCA	TTGTGGAAACGTCTCAACCGGACGCTGAGTGCCTCCGACAGTTTAAGAGCTATGCTGGATCCCCAAACATGAGACGGAGCTAGAG
RASGEF1C	GACGCTGAGTGCCTCCGACA	AGCAGC	TTGTGGAAACGTCTCAACCGGACGCTGAGTGCCTCCGACAGTTTAAGAGCTATGCTGGAAGCAGCAACATGAGACGGAGCTAGAG
RASGEF1C	GCCTGGGGTGACCATGTCGG	AGGCGC	TTGTGGAAACGTCTCAACCGGCCTGGGGTGACCATGTCGGGTTTAAGAGCTATGCTGGAAGGCGCAACATGAGACGGAGCTAGAG
RASGEF1C	GCCTGGGGTGACCATGTCGG	GAGTCG	TTGTGGAAACGTCTCAACCGGCCTGGGGTGACCATGTCGGGTTTAAGAGCTATGCTGGAGAGTCGAACATGAGACGGAGCTAGAG
RASGEF1C	GCCTGGGGTGACCATGTCGG	GGTTCC	TTGTGGAAACGTCTCAACCGGCCTGGGGTGACCATGTCGGGTTTAAGAGCTATGCTGGAGGTTCCAACATGAGACGGAGCTAGAG
RASGEF1C	GCCTGGGGTGACCATGTCGG	ATAGAG	TTGTGGAAACGTCTCAACCGGCCTGGGGTGACCATGTCGGGTTTAAGAGCTATGCTGGAATAGAGAACATGAGACGGAGCTAGAG
ANTXR1	ACTTGTCCAAAATGAAGTAC	GTAACA	TTGTGGAAACGTCTCAACCGACTTGTCCAAAATGAAGTACGTTTAAGAGCTATGCTGGAGTAACAAACATGAGACGGAGCTAGAG
ANTXR1	ACTTGTCCAAAATGAAGTAC	CTCTCT	TTGTGGAAACGTCTCAACCGACTTGTCCAAAATGAAGTACGTTTAAGAGCTATGCTGGACTCTCTAACATGAGACGGAGCTAGAG
ANTXR1	ACTTGTCCAAAATGAAGTAC	TGCACC	TTGTGGAAACGTCTCAACCGACTTGTCCAAAATGAAGTACGTTTAAGAGCTATGCTGGATGCACCAACATGAGACGGAGCTAGAG
ANTXR1	ACTTGTCCAAAATGAAGTAC	CTGTCT	TTGTGGAAACGTCTCAACCGACTTGTCCAAAATGAAGTACGTTTAAGAGCTATGCTGGACTGTCTAACATGAGACGGAGCTAGAG
ANTXR1	ATTTGACCTGTACTTCATTT	ACTGGG	TTGTGGAAACGTCTCAACCGATTTGACCTGTACTTCATTTGTTTAAGAGCTATGCTGGAACTGGGAACATGAGACGGAGCTAGAG
ANTXR1	ATTTGACCTGTACTTCATTT	CCCGCT	TTGTGGAAACGTCTCAACCGATTTGACCTGTACTTCATTTGTTTAAGAGCTATGCTGGACCCGCTAACATGAGACGGAGCTAGAG
ANTXR1	ATTTGACCTGTACTTCATTT	CCAATT	TTGTGGAAACGTCTCAACCGATTTGACCTGTACTTCATTTGTTTAAGAGCTATGCTGGACCAATTAACATGAGACGGAGCTAGAG
ANTXR1	ATTTGACCTGTACTTCATTT	TTACGT	TTGTGGAAACGTCTCAACCGATTTGACCTGTACTTCATTTGTTTAAGAGCTATGCTGGATTACGTAACATGAGACGGAGCTAGAG
ANTXR1	TGCAGCACACTTCCTGATCT	TAAAGT	TTGTGGAAACGTCTCAACCGTGCAGCACACTTCCTGATCTGTTTAAGAGCTATGCTGGATAAAGTAACATGAGACGGAGCTAGAG
ANTXR1	TGCAGCACACTTCCTGATCT	GCGAAG	TTGTGGAAACGTCTCAACCGTGCAGCACACTTCCTGATCTGTTTAAGAGCTATGCTGGAGCGAAGAACATGAGACGGAGCTAGAG
ANTXR1	TGCAGCACACTTCCTGATCT	CAAAGA	TTGTGGAAACGTCTCAACCGTGCAGCACACTTCCTGATCTGTTTAAGAGCTATGCTGGACAAAGAAACATGAGACGGAGCTAGAG
ANTXR1	TGCAGCACACTTCCTGATCT	CGGCCC	TTGTGGAAACGTCTCAACCGTGCAGCACACTTCCTGATCTGTTTAAGAGCTATGCTGGACGGCCCAACATGAGACGGAGCTAGAG
SDHAF1	GCTTAGCCGCGGTCATGAGC	CCACCG	TTGTGGAAACGTCTCAACCGGCTTAGCCGCGGTCATGAGCGTTTAAGAGCTATGCTGGACCACCGAACATGAGACGGAGCTAGAG
SDHAF1	GCTTAGCCGCGGTCATGAGC	CGCTCT	TTGTGGAAACGTCTCAACCGGCTTAGCCGCGGTCATGAGCGTTTAAGAGCTATGCTGGACGCTCTAACATGAGACGGAGCTAGAG
SDHAF1	GCTTAGCCGCGGTCATGAGC	AAACCG	TTGTGGAAACGTCTCAACCGGCTTAGCCGCGGTCATGAGCGTTTAAGAGCTATGCTGGAAAACCGAACATGAGACGGAGCTAGAG
SDHAF1	GCTTAGCCGCGGTCATGAGC	TTAATT	TTGTGGAAACGTCTCAACCGGCTTAGCCGCGGTCATGAGCGTTTAAGAGCTATGCTGGATTAATTAACATGAGACGGAGCTAGAG
SDHAF1	GCCTCTGCAGCCGGCTGTGC	AGTGGA	TTGTGGAAACGTCTCAACCGGCCTCTGCAGCCGGCTGTGCGTTTAAGAGCTATGCTGGAAGTGGAAACATGAGACGGAGCTAGAG
SDHAF1	GCCTCTGCAGCCGGCTGTGC	CCTAGC	TTGTGGAAACGTCTCAACCGGCCTCTGCAGCCGGCTGTGCGTTTAAGAGCTATGCTGGACCTAGCAACATGAGACGGAGCTAGAG
SDHAF1	GCCTCTGCAGCCGGCTGTGC	CGACGC	TTGTGGAAACGTCTCAACCGGCCTCTGCAGCCGGCTGTGCGTTTAAGAGCTATGCTGGACGACGCAACATGAGACGGAGCTAGAG
SDHAF1	GCCTCTGCAGCCGGCTGTGC	TAGATG	TTGTGGAAACGTCTCAACCGGCCTCTGCAGCCGGCTGTGCGTTTAAGAGCTATGCTGGATAGATGAACATGAGACGGAGCTAGAG
SDHAF1	CGGTCATGAGCCGGCACAGC	TGAACA	TTGTGGAAACGTCTCAACCGCGGTCATGAGCCGGCACAGCGTTTAAGAGCTATGCTGGATGAACAAACATGAGACGGAGCTAGAG
SDHAF1	CGGTCATGAGCCGGCACAGC	ATGGCG	TTGTGGAAACGTCTCAACCGCGGTCATGAGCCGGCACAGCGTTTAAGAGCTATGCTGGAATGGCGAACATGAGACGGAGCTAGAG
SDHAF1	CGGTCATGAGCCGGCACAGC	TTCCAT	TTGTGGAAACGTCTCAACCGCGGTCATGAGCCGGCACAGCGTTTAAGAGCTATGCTGGATTCCATAACATGAGACGGAGCTAGAG
SDHAF1	CGGTCATGAGCCGGCACAGC	TCACAG	TTGTGGAAACGTCTCAACCGCGGTCATGAGCCGGCACAGCGTTTAAGAGCTATGCTGGATCACAGAACATGAGACGGAGCTAGAG
KRTAP21-2	AACTACTACAGAAACTGCTG	GGTGAT	TTGTGGAAACGTCTCAACCGAACTACTACAGAAACTGCTGGTTTAAGAGCTATGCTGGAGGTGATAACATGAGACGGAGCTAGAG
KRTAP21-2	AACTACTACAGAAACTGCTG	CGATAA	TTGTGGAAACGTCTCAACCGAACTACTACAGAAACTGCTGGTTTAAGAGCTATGCTGGACGATAAAACATGAGACGGAGCTAGAG
KRTAP21-2	AACTACTACAGAAACTGCTG	TGCGGC	TTGTGGAAACGTCTCAACCGAACTACTACAGAAACTGCTGGTTTAAGAGCTATGCTGGATGCGGCAACATGAGACGGAGCTAGAG
KRTAP21-2	AACTACTACAGAAACTGCTG	GCCGCG	TTGTGGAAACGTCTCAACCGAACTACTACAGAAACTGCTGGTTTAAGAGCTATGCTGGAGCCGCGAACATGAGACGGAGCTAGAG
KRTAP21-2	CTACTACAGAAACTGCTGTG	TGCTGC	TTGTGGAAACGTCTCAACCGCTACTACAGAAACTGCTGTGGTTTAAGAGCTATGCTGGATGCTGCAACATGAGACGGAGCTAGAG
KRTAP21-2	CTACTACAGAAACTGCTGTG	CCCTTC	TTGTGGAAACGTCTCAACCGCTACTACAGAAACTGCTGTGGTTTAAGAGCTATGCTGGACCCTTCAACATGAGACGGAGCTAGAG
KRTAP21-2	CTACTACAGAAACTGCTGTG	GCCGAC	TTGTGGAAACGTCTCAACCGCTACTACAGAAACTGCTGTGGTTTAAGAGCTATGCTGGAGCCGACAACATGAGACGGAGCTAGAG
KRTAP21-2	CTACTACAGAAACTGCTGTG	GATAGT	TTGTGGAAACGTCTCAACCGCTACTACAGAAACTGCTGTGGTTTAAGAGCTATGCTGGAGATAGTAACATGAGACGGAGCTAGAG
KRTAP21-2	TACTACAGAAACTGCTGTGG	TTGGGC	TTGTGGAAACGTCTCAACCGTACTACAGAAACTGCTGTGGGTTTAAGAGCTATGCTGGATTGGGCAACATGAGACGGAGCTAGAG
KRTAP21-2	TACTACAGAAACTGCTGTGG	CTAGCA	TTGTGGAAACGTCTCAACCGTACTACAGAAACTGCTGTGGGTTTAAGAGCTATGCTGGACTAGCAAACATGAGACGGAGCTAGAG
KRTAP21-2	TACTACAGAAACTGCTGTGG	GTGTGG	TTGTGGAAACGTCTCAACCGTACTACAGAAACTGCTGTGGGTTTAAGAGCTATGCTGGAGTGTGGAACATGAGACGGAGCTAGAG
KRTAP21-2	TACTACAGAAACTGCTGTGG	CCCACC	TTGTGGAAACGTCTCAACCGTACTACAGAAACTGCTGTGGGTTTAAGAGCTATGCTGGACCCACCAACATGAGACGGAGCTAGAG
SLC5A7	GTGTTTCCCGCACAGATGCT	GCGCGC	TTGTGGAAACGTCTCAACCGGTGTTTCCCGCACAGATGCTGTTTAAGAGCTATGCTGGAGCGCGCAACATGAGACGGAGCTAGAG
SLC5A7	GTGTTTCCCGCACAGATGCT	GACTAT	TTGTGGAAACGTCTCAACCGGTGTTTCCCGCACAGATGCTGTTTAAGAGCTATGCTGGAGACTATAACATGAGACGGAGCTAGAG
SLC5A7	GTGTTTCCCGCACAGATGCT	ACAACC	TTGTGGAAACGTCTCAACCGGTGTTTCCCGCACAGATGCTGTTTAAGAGCTATGCTGGAACAACCAACATGAGACGGAGCTAGAG
SLC5A7	GTGTTTCCCGCACAGATGCT	GACCGC	TTGTGGAAACGTCTCAACCGGTGTTTCCCGCACAGATGCTGTTTAAGAGCTATGCTGGAGACCGCAACATGAGACGGAGCTAGAG
SLC5A7	TTTCCCGCACAGATGCTGGG	CGATGA	TTGTGGAAACGTCTCAACCGTTTCCCGCACAGATGCTGGGGTTTAAGAGCTATGCTGGACGATGAAACATGAGACGGAGCTAGAG
SLC5A7	TTTCCCGCACAGATGCTGGG	CAACAG	TTGTGGAAACGTCTCAACCGTTTCCCGCACAGATGCTGGGGTTTAAGAGCTATGCTGGACAACAGAACATGAGACGGAGCTAGAG
SLC5A7	TTTCCCGCACAGATGCTGGG	CTGTTG	TTGTGGAAACGTCTCAACCGTTTCCCGCACAGATGCTGGGGTTTAAGAGCTATGCTGGACTGTTGAACATGAGACGGAGCTAGAG
SLC5A7	TTTCCCGCACAGATGCTGGG	TGACCA	TTGTGGAAACGTCTCAACCGTTTCCCGCACAGATGCTGGGGTTTAAGAGCTATGCTGGATGACCAAACATGAGACGGAGCTAGAG
SLC5A7	CAAAACCTATGCGTTCAAAG	GCCCAC	TTGTGGAAACGTCTCAACCGCAAAACCTATGCGTTCAAAGGTTTAAGAGCTATGCTGGAGCCCACAACATGAGACGGAGCTAGAG
SLC5A7	CAAAACCTATGCGTTCAAAG	TAATTC	TTGTGGAAACGTCTCAACCGCAAAACCTATGCGTTCAAAGGTTTAAGAGCTATGCTGGATAATTCAACATGAGACGGAGCTAGAG
SLC5A7	CAAAACCTATGCGTTCAAAG	TGCCTG	TTGTGGAAACGTCTCAACCGCAAAACCTATGCGTTCAAAGGTTTAAGAGCTATGCTGGATGCCTGAACATGAGACGGAGCTAGAG
SLC5A7	CAAAACCTATGCGTTCAAAG	CTACCT	TTGTGGAAACGTCTCAACCGCAAAACCTATGCGTTCAAAGGTTTAAGAGCTATGCTGGACTACCTAACATGAGACGGAGCTAGAG
ZNF93	CTGATCGCCCATCTGGAGCA	GACATA	TTGTGGAAACGTCTCAACCGCTGATCGCCCATCTGGAGCAGTTTAAGAGCTATGCTGGAGACATAAACATGAGACGGAGCTAGAG
ZNF93	CTGATCGCCCATCTGGAGCA	CCTTGT	TTGTGGAAACGTCTCAACCGCTGATCGCCCATCTGGAGCAGTTTAAGAGCTATGCTGGACCTTGTAACATGAGACGGAGCTAGAG
ZNF93	CTGATCGCCCATCTGGAGCA	TATTAA	TTGTGGAAACGTCTCAACCGCTGATCGCCCATCTGGAGCAGTTTAAGAGCTATGCTGGATATTAAAACATGAGACGGAGCTAGAG
ZNF93	CTGATCGCCCATCTGGAGCA	TATTTG	TTGTGGAAACGTCTCAACCGCTGATCGCCCATCTGGAGCAGTTTAAGAGCTATGCTGGATATTTGAACATGAGACGGAGCTAGAG
ZNF93	CTGAGAAGATATGAAAAACG	AGCGCC	TTGTGGAAACGTCTCAACCGCTGAGAAGATATGAAAAACGGTTTAAGAGCTATGCTGGAAGCGCCAACATGAGACGGAGCTAGAG
ZNF93	CTGAGAAGATATGAAAAACG	ACATTT	TTGTGGAAACGTCTCAACCGCTGAGAAGATATGAAAAACGGTTTAAGAGCTATGCTGGAACATTTAACATGAGACGGAGCTAGAG
ZNF93	CTGAGAAGATATGAAAAACG	ATGGGT	TTGTGGAAACGTCTCAACCGCTGAGAAGATATGAAAAACGGTTTAAGAGCTATGCTGGAATGGGTAACATGAGACGGAGCTAGAG
ZNF93	CTGAGAAGATATGAAAAACG	GAAGTG	TTGTGGAAACGTCTCAACCGCTGAGAAGATATGAAAAACGGTTTAAGAGCTATGCTGGAGAAGTGAACATGAGACGGAGCTAGAG
ZNF93	GATGAGTGTAAGGTGCACAC	GTTCAC	TTGTGGAAACGTCTCAACCGGATGAGTGTAAGGTGCACACGTTTAAGAGCTATGCTGGAGTTCACAACATGAGACGGAGCTAGAG
ZNF93	GATGAGTGTAAGGTGCACAC	ACAATG	TTGTGGAAACGTCTCAACCGGATGAGTGTAAGGTGCACACGTTTAAGAGCTATGCTGGAACAATGAACATGAGACGGAGCTAGAG
ZNF93	GATGAGTGTAAGGTGCACAC	AGGTGT	TTGTGGAAACGTCTCAACCGGATGAGTGTAAGGTGCACACGTTTAAGAGCTATGCTGGAAGGTGTAACATGAGACGGAGCTAGAG
ZNF93	GATGAGTGTAAGGTGCACAC	TCCTCT	TTGTGGAAACGTCTCAACCGGATGAGTGTAAGGTGCACACGTTTAAGAGCTATGCTGGATCCTCTAACATGAGACGGAGCTAGAG
ANHX	GAGCTTCCTGACTCTGCTGA	TCAGTT	TTGTGGAAACGTCTCAACCGGAGCTTCCTGACTCTGCTGAGTTTAAGAGCTATGCTGGATCAGTTAACATGAGACGGAGCTAGAG
ANHX	GAGCTTCCTGACTCTGCTGA	TGGCCG	TTGTGGAAACGTCTCAACCGGAGCTTCCTGACTCTGCTGAGTTTAAGAGCTATGCTGGATGGCCGAACATGAGACGGAGCTAGAG
ANHX	GAGCTTCCTGACTCTGCTGA	TGTAAA	TTGTGGAAACGTCTCAACCGGAGCTTCCTGACTCTGCTGAGTTTAAGAGCTATGCTGGATGTAAAAACATGAGACGGAGCTAGAG
ANHX	GAGCTTCCTGACTCTGCTGA	ACTTCT	TTGTGGAAACGTCTCAACCGGAGCTTCCTGACTCTGCTGAGTTTAAGAGCTATGCTGGAACTTCTAACATGAGACGGAGCTAGAG
ANHX	GACTCTGCTGAAGGAGCATG	TTTAAG	TTGTGGAAACGTCTCAACCGGACTCTGCTGAAGGAGCATGGTTTAAGAGCTATGCTGGATTTAAGAACATGAGACGGAGCTAGAG
ANHX	GACTCTGCTGAAGGAGCATG	ACTTAC	TTGTGGAAACGTCTCAACCGGACTCTGCTGAAGGAGCATGGTTTAAGAGCTATGCTGGAACTTACAACATGAGACGGAGCTAGAG
ANHX	GACTCTGCTGAAGGAGCATG	CAACGG	TTGTGGAAACGTCTCAACCGGACTCTGCTGAAGGAGCATGGTTTAAGAGCTATGCTGGACAACGGAACATGAGACGGAGCTAGAG
ANHX	GACTCTGCTGAAGGAGCATG	GTTGTA	TTGTGGAAACGTCTCAACCGGACTCTGCTGAAGGAGCATGGTTTAAGAGCTATGCTGGAGTTGTAAACATGAGACGGAGCTAGAG
ANHX	TGAGGACACCTGTGCACCCC	TGGGCA	TTGTGGAAACGTCTCAACCGTGAGGACACCTGTGCACCCCGTTTAAGAGCTATGCTGGATGGGCAAACATGAGACGGAGCTAGAG
ANHX	TGAGGACACCTGTGCACCCC	CAAGGA	TTGTGGAAACGTCTCAACCGTGAGGACACCTGTGCACCCCGTTTAAGAGCTATGCTGGACAAGGAAACATGAGACGGAGCTAGAG
ANHX	TGAGGACACCTGTGCACCCC	CACCTT	TTGTGGAAACGTCTCAACCGTGAGGACACCTGTGCACCCCGTTTAAGAGCTATGCTGGACACCTTAACATGAGACGGAGCTAGAG
ANHX	TGAGGACACCTGTGCACCCC	CTCCCT	TTGTGGAAACGTCTCAACCGTGAGGACACCTGTGCACCCCGTTTAAGAGCTATGCTGGACTCCCTAACATGAGACGGAGCTAGAG
BHMT	ACCACGAAGATGCCACCCGT	CCTTTC	TTGTGGAAACGTCTCAACCGACCACGAAGATGCCACCCGTGTTTAAGAGCTATGCTGGACCTTTCAACATGAGACGGAGCTAGAG
BHMT	ACCACGAAGATGCCACCCGT	GGTAGT	TTGTGGAAACGTCTCAACCGACCACGAAGATGCCACCCGTGTTTAAGAGCTATGCTGGAGGTAGTAACATGAGACGGAGCTAGAG
BHMT	ACCACGAAGATGCCACCCGT	CACATG	TTGTGGAAACGTCTCAACCGACCACGAAGATGCCACCCGTGTTTAAGAGCTATGCTGGACACATGAACATGAGACGGAGCTAGAG
BHMT	ACCACGAAGATGCCACCCGT	TCAAAG	TTGTGGAAACGTCTCAACCGACCACGAAGATGCCACCCGTGTTTAAGAGCTATGCTGGATCAAAGAACATGAGACGGAGCTAGAG
BHMT	ACGAAGATGCCACCCGTTGG	GCTCAA	TTGTGGAAACGTCTCAACCGACGAAGATGCCACCCGTTGGGTTTAAGAGCTATGCTGGAGCTCAAAACATGAGACGGAGCTAGAG
BHMT	ACGAAGATGCCACCCGTTGG	ATTCGC	TTGTGGAAACGTCTCAACCGACGAAGATGCCACCCGTTGGGTTTAAGAGCTATGCTGGAATTCGCAACATGAGACGGAGCTAGAG
BHMT	ACGAAGATGCCACCCGTTGG	CCAACC	TTGTGGAAACGTCTCAACCGACGAAGATGCCACCCGTTGGGTTTAAGAGCTATGCTGGACCAACCAACATGAGACGGAGCTAGAG
BHMT	ACGAAGATGCCACCCGTTGG	GTATGC	TTGTGGAAACGTCTCAACCGACGAAGATGCCACCCGTTGGGTTTAAGAGCTATGCTGGAGTATGCAACATGAGACGGAGCTAGAG
BHMT	AATGCTGGAGAGATTGTGAT	GGGGCT	TTGTGGAAACGTCTCAACCGAATGCTGGAGAGATTGTGATGTTTAAGAGCTATGCTGGAGGGGCTAACATGAGACGGAGCTAGAG
BHMT	AATGCTGGAGAGATTGTGAT	TCATGC	TTGTGGAAACGTCTCAACCGAATGCTGGAGAGATTGTGATGTTTAAGAGCTATGCTGGATCATGCAACATGAGACGGAGCTAGAG
BHMT	AATGCTGGAGAGATTGTGAT	ATTCTC	TTGTGGAAACGTCTCAACCGAATGCTGGAGAGATTGTGATGTTTAAGAGCTATGCTGGAATTCTCAACATGAGACGGAGCTAGAG
BHMT	AATGCTGGAGAGATTGTGAT	CGGCTT	TTGTGGAAACGTCTCAACCGAATGCTGGAGAGATTGTGATGTTTAAGAGCTATGCTGGACGGCTTAACATGAGACGGAGCTAGAG
USP50	AAGTCATCTGCAGGGAGAGA	GATTAA	TTGTGGAAACGTCTCAACCGAAGTCATCTGCAGGGAGAGAGTTTAAGAGCTATGCTGGAGATTAAAACATGAGACGGAGCTAGAG
USP50	AAGTCATCTGCAGGGAGAGA	TCCATA	TTGTGGAAACGTCTCAACCGAAGTCATCTGCAGGGAGAGAGTTTAAGAGCTATGCTGGATCCATAAACATGAGACGGAGCTAGAG
USP50	AAGTCATCTGCAGGGAGAGA	GAGATT	TTGTGGAAACGTCTCAACCGAAGTCATCTGCAGGGAGAGAGTTTAAGAGCTATGCTGGAGAGATTAACATGAGACGGAGCTAGAG
USP50	AAGTCATCTGCAGGGAGAGA	ACACAC	TTGTGGAAACGTCTCAACCGAAGTCATCTGCAGGGAGAGAGTTTAAGAGCTATGCTGGAACACACAACATGAGACGGAGCTAGAG
USP50	AGATATCGAAGTCATCTGCA	GCGCTT	TTGTGGAAACGTCTCAACCGAGATATCGAAGTCATCTGCAGTTTAAGAGCTATGCTGGAGCGCTTAACATGAGACGGAGCTAGAG
USP50	AGATATCGAAGTCATCTGCA	TAAGTA	TTGTGGAAACGTCTCAACCGAGATATCGAAGTCATCTGCAGTTTAAGAGCTATGCTGGATAAGTAAACATGAGACGGAGCTAGAG
USP50	AGATATCGAAGTCATCTGCA	TCCGAG	TTGTGGAAACGTCTCAACCGAGATATCGAAGTCATCTGCAGTTTAAGAGCTATGCTGGATCCGAGAACATGAGACGGAGCTAGAG
USP50	AGATATCGAAGTCATCTGCA	TATTAT	TTGTGGAAACGTCTCAACCGAGATATCGAAGTCATCTGCAGTTTAAGAGCTATGCTGGATATTATAACATGAGACGGAGCTAGAG
USP50	TAGATATCGAAGTCATCTGC	GGCCCA	TTGTGGAAACGTCTCAACCGTAGATATCGAAGTCATCTGCGTTTAAGAGCTATGCTGGAGGCCCAAACATGAGACGGAGCTAGAG
USP50	TAGATATCGAAGTCATCTGC	GTGTTG	TTGTGGAAACGTCTCAACCGTAGATATCGAAGTCATCTGCGTTTAAGAGCTATGCTGGAGTGTTGAACATGAGACGGAGCTAGAG
USP50	TAGATATCGAAGTCATCTGC	TCCAGT	TTGTGGAAACGTCTCAACCGTAGATATCGAAGTCATCTGCGTTTAAGAGCTATGCTGGATCCAGTAACATGAGACGGAGCTAGAG
USP50	TAGATATCGAAGTCATCTGC	CAATAG	TTGTGGAAACGTCTCAACCGTAGATATCGAAGTCATCTGCGTTTAAGAGCTATGCTGGACAATAGAACATGAGACGGAGCTAGAG
USP22	TCTGGCCGGGACACCATGGG	CCGCGC	TTGTGGAAACGTCTCAACCGTCTGGCCGGGACACCATGGGGTTTAAGAGCTATGCTGGACCGCGCAACATGAGACGGAGCTAGAG
USP22	TCTGGCCGGGACACCATGGG	TGTCGA	TTGTGGAAACGTCTCAACCGTCTGGCCGGGACACCATGGGGTTTAAGAGCTATGCTGGATGTCGAAACATGAGACGGAGCTAGAG
USP22	TCTGGCCGGGACACCATGGG	GATAGC	TTGTGGAAACGTCTCAACCGTCTGGCCGGGACACCATGGGGTTTAAGAGCTATGCTGGAGATAGCAACATGAGACGGAGCTAGAG
USP22	TCTGGCCGGGACACCATGGG	CGAAAG	TTGTGGAAACGTCTCAACCGTCTGGCCGGGACACCATGGGGTTTAAGAGCTATGCTGGACGAAAGAACATGAGACGGAGCTAGAG
USP22	GCTCTGGCCGGGACACCATG	AAAGGA	TTGTGGAAACGTCTCAACCGGCTCTGGCCGGGACACCATGGTTTAAGAGCTATGCTGGAAAAGGAAACATGAGACGGAGCTAGAG
USP22	GCTCTGGCCGGGACACCATG	ACCGTA	TTGTGGAAACGTCTCAACCGGCTCTGGCCGGGACACCATGGTTTAAGAGCTATGCTGGAACCGTAAACATGAGACGGAGCTAGAG
USP22	GCTCTGGCCGGGACACCATG	AGCGCG	TTGTGGAAACGTCTCAACCGGCTCTGGCCGGGACACCATGGTTTAAGAGCTATGCTGGAAGCGCGAACATGAGACGGAGCTAGAG
USP22	GCTCTGGCCGGGACACCATG	AACTCC	TTGTGGAAACGTCTCAACCGGCTCTGGCCGGGACACCATGGTTTAAGAGCTATGCTGGAAACTCCAACATGAGACGGAGCTAGAG
USP22	GTGTCCCGGCCAGAGCCCGA	CGGCTC	TTGTGGAAACGTCTCAACCGGTGTCCCGGCCAGAGCCCGAGTTTAAGAGCTATGCTGGACGGCTCAACATGAGACGGAGCTAGAG
USP22	GTGTCCCGGCCAGAGCCCGA	ACGCAC	TTGTGGAAACGTCTCAACCGGTGTCCCGGCCAGAGCCCGAGTTTAAGAGCTATGCTGGAACGCACAACATGAGACGGAGCTAGAG
USP22	GTGTCCCGGCCAGAGCCCGA	TCCGTC	TTGTGGAAACGTCTCAACCGGTGTCCCGGCCAGAGCCCGAGTTTAAGAGCTATGCTGGATCCGTCAACATGAGACGGAGCTAGAG
USP22	GTGTCCCGGCCAGAGCCCGA	CTTCAA	TTGTGGAAACGTCTCAACCGGTGTCCCGGCCAGAGCCCGAGTTTAAGAGCTATGCTGGACTTCAAAACATGAGACGGAGCTAGAG
HES1	GGTAGCAGCCACCGGGGACG	TGCACT	TTGTGGAAACGTCTCAACCGGGTAGCAGCCACCGGGGACGGTTTAAGAGCTATGCTGGATGCACTAACATGAGACGGAGCTAGAG
HES1	GGTAGCAGCCACCGGGGACG	CTTATT	TTGTGGAAACGTCTCAACCGGGTAGCAGCCACCGGGGACGGTTTAAGAGCTATGCTGGACTTATTAACATGAGACGGAGCTAGAG
HES1	GGTAGCAGCCACCGGGGACG	TCGCGG	TTGTGGAAACGTCTCAACCGGGTAGCAGCCACCGGGGACGGTTTAAGAGCTATGCTGGATCGCGGAACATGAGACGGAGCTAGAG
HES1	GGTAGCAGCCACCGGGGACG	AAATCA	TTGTGGAAACGTCTCAACCGGGTAGCAGCCACCGGGGACGGTTTAAGAGCTATGCTGGAAAATCAAACATGAGACGGAGCTAGAG
HES1	GAAAAATTCCTCGTCCCCGG	ATTTAG	TTGTGGAAACGTCTCAACCGGAAAAATTCCTCGTCCCCGGGTTTAAGAGCTATGCTGGAATTTAGAACATGAGACGGAGCTAGAG
HES1	GAAAAATTCCTCGTCCCCGG	CAGGGC	TTGTGGAAACGTCTCAACCGGAAAAATTCCTCGTCCCCGGGTTTAAGAGCTATGCTGGACAGGGCAACATGAGACGGAGCTAGAG
HES1	GAAAAATTCCTCGTCCCCGG	CCTACT	TTGTGGAAACGTCTCAACCGGAAAAATTCCTCGTCCCCGGGTTTAAGAGCTATGCTGGACCTACTAACATGAGACGGAGCTAGAG
HES1	GAAAAATTCCTCGTCCCCGG	AACTTG	TTGTGGAAACGTCTCAACCGGAAAAATTCCTCGTCCCCGGGTTTAAGAGCTATGCTGGAAACTTGAACATGAGACGGAGCTAGAG
HES1	GGCTGGGGTAGCAGCCACCG	ACGCTA	TTGTGGAAACGTCTCAACCGGGCTGGGGTAGCAGCCACCGGTTTAAGAGCTATGCTGGAACGCTAAACATGAGACGGAGCTAGAG
HES1	GGCTGGGGTAGCAGCCACCG	CATTAA	TTGTGGAAACGTCTCAACCGGGCTGGGGTAGCAGCCACCGGTTTAAGAGCTATGCTGGACATTAAAACATGAGACGGAGCTAGAG
HES1	GGCTGGGGTAGCAGCCACCG	TCACAC	TTGTGGAAACGTCTCAACCGGGCTGGGGTAGCAGCCACCGGTTTAAGAGCTATGCTGGATCACACAACATGAGACGGAGCTAGAG
HES1	GGCTGGGGTAGCAGCCACCG	ACTCGA	TTGTGGAAACGTCTCAACCGGGCTGGGGTAGCAGCCACCGGTTTAAGAGCTATGCTGGAACTCGAAACATGAGACGGAGCTAGAG
ZNF2	TTTGAAGTTCATACACCCAA	TGAGCT	TTGTGGAAACGTCTCAACCGTTTGAAGTTCATACACCCAAGTTTAAGAGCTATGCTGGATGAGCTAACATGAGACGGAGCTAGAG
ZNF2	TTTGAAGTTCATACACCCAA	CCTCTA	TTGTGGAAACGTCTCAACCGTTTGAAGTTCATACACCCAAGTTTAAGAGCTATGCTGGACCTCTAAACATGAGACGGAGCTAGAG
ZNF2	TTTGAAGTTCATACACCCAA	CGGTTA	TTGTGGAAACGTCTCAACCGTTTGAAGTTCATACACCCAAGTTTAAGAGCTATGCTGGACGGTTAAACATGAGACGGAGCTAGAG
ZNF2	TTTGAAGTTCATACACCCAA	CCGGCG	TTGTGGAAACGTCTCAACCGTTTGAAGTTCATACACCCAAGTTTAAGAGCTATGCTGGACCGGCGAACATGAGACGGAGCTAGAG
ZNF2	AAGTTCATACACCCAATGGC	ATGATA	TTGTGGAAACGTCTCAACCGAAGTTCATACACCCAATGGCGTTTAAGAGCTATGCTGGAATGATAAACATGAGACGGAGCTAGAG
ZNF2	AAGTTCATACACCCAATGGC	GTAACT	TTGTGGAAACGTCTCAACCGAAGTTCATACACCCAATGGCGTTTAAGAGCTATGCTGGAGTAACTAACATGAGACGGAGCTAGAG
ZNF2	AAGTTCATACACCCAATGGC	ACATGC	TTGTGGAAACGTCTCAACCGAAGTTCATACACCCAATGGCGTTTAAGAGCTATGCTGGAACATGCAACATGAGACGGAGCTAGAG
ZNF2	AAGTTCATACACCCAATGGC	TTGTCC	TTGTGGAAACGTCTCAACCGAAGTTCATACACCCAATGGCGTTTAAGAGCTATGCTGGATTGTCCAACATGAGACGGAGCTAGAG
ZNF2	TCATACACCCAATGGCAGGA	CTAGAT	TTGTGGAAACGTCTCAACCGTCATACACCCAATGGCAGGAGTTTAAGAGCTATGCTGGACTAGATAACATGAGACGGAGCTAGAG
ZNF2	TCATACACCCAATGGCAGGA	CTAAGG	TTGTGGAAACGTCTCAACCGTCATACACCCAATGGCAGGAGTTTAAGAGCTATGCTGGACTAAGGAACATGAGACGGAGCTAGAG
ZNF2	TCATACACCCAATGGCAGGA	CCCGTA	TTGTGGAAACGTCTCAACCGTCATACACCCAATGGCAGGAGTTTAAGAGCTATGCTGGACCCGTAAACATGAGACGGAGCTAGAG
ZNF2	TCATACACCCAATGGCAGGA	GAATGG	TTGTGGAAACGTCTCAACCGTCATACACCCAATGGCAGGAGTTTAAGAGCTATGCTGGAGAATGGAACATGAGACGGAGCTAGAG
GFRAL	GAAAATAAACACTATCATGC	TGCCAG	TTGTGGAAACGTCTCAACCGGAAAATAAACACTATCATGCGTTTAAGAGCTATGCTGGATGCCAGAACATGAGACGGAGCTAGAG
GFRAL	GAAAATAAACACTATCATGC	ACATAT	TTGTGGAAACGTCTCAACCGGAAAATAAACACTATCATGCGTTTAAGAGCTATGCTGGAACATATAACATGAGACGGAGCTAGAG
GFRAL	GAAAATAAACACTATCATGC	AACGAA	TTGTGGAAACGTCTCAACCGGAAAATAAACACTATCATGCGTTTAAGAGCTATGCTGGAAACGAAAACATGAGACGGAGCTAGAG
GFRAL	GAAAATAAACACTATCATGC	TGTCGA	TTGTGGAAACGTCTCAACCGGAAAATAAACACTATCATGCGTTTAAGAGCTATGCTGGATGTCGAAACATGAGACGGAGCTAGAG
GFRAL	TTGTTGTTATTCAAGCTATG	TAAATC	TTGTGGAAACGTCTCAACCGTTGTTGTTATTCAAGCTATGGTTTAAGAGCTATGCTGGATAAATCAACATGAGACGGAGCTAGAG
GFRAL	TTGTTGTTATTCAAGCTATG	GATATA	TTGTGGAAACGTCTCAACCGTTGTTGTTATTCAAGCTATGGTTTAAGAGCTATGCTGGAGATATAAACATGAGACGGAGCTAGAG
GFRAL	TTGTTGTTATTCAAGCTATG	GCACAC	TTGTGGAAACGTCTCAACCGTTGTTGTTATTCAAGCTATGGTTTAAGAGCTATGCTGGAGCACACAACATGAGACGGAGCTAGAG
GFRAL	TTGTTGTTATTCAAGCTATG	CGGCCT	TTGTGGAAACGTCTCAACCGTTGTTGTTATTCAAGCTATGGTTTAAGAGCTATGCTGGACGGCCTAACATGAGACGGAGCTAGAG
GFRAL	TCAAGCTATGGGGTTAAGCT	CGCATC	TTGTGGAAACGTCTCAACCGTCAAGCTATGGGGTTAAGCTGTTTAAGAGCTATGCTGGACGCATCAACATGAGACGGAGCTAGAG
GFRAL	TCAAGCTATGGGGTTAAGCT	TAGACA	TTGTGGAAACGTCTCAACCGTCAAGCTATGGGGTTAAGCTGTTTAAGAGCTATGCTGGATAGACAAACATGAGACGGAGCTAGAG
GFRAL	TCAAGCTATGGGGTTAAGCT	GTTTAA	TTGTGGAAACGTCTCAACCGTCAAGCTATGGGGTTAAGCTGTTTAAGAGCTATGCTGGAGTTTAAAACATGAGACGGAGCTAGAG
GFRAL	TCAAGCTATGGGGTTAAGCT	GGTTCA	TTGTGGAAACGTCTCAACCGTCAAGCTATGGGGTTAAGCTGTTTAAGAGCTATGCTGGAGGTTCAAACATGAGACGGAGCTAGAG
COL9A1	GGAGGACCCTGCTCACCCGG	CGCCAT	TTGTGGAAACGTCTCAACCGGGAGGACCCTGCTCACCCGGGTTTAAGAGCTATGCTGGACGCCATAACATGAGACGGAGCTAGAG
COL9A1	GGAGGACCCTGCTCACCCGG	GGCCTA	TTGTGGAAACGTCTCAACCGGGAGGACCCTGCTCACCCGGGTTTAAGAGCTATGCTGGAGGCCTAAACATGAGACGGAGCTAGAG
COL9A1	GGAGGACCCTGCTCACCCGG	GAAAGA	TTGTGGAAACGTCTCAACCGGGAGGACCCTGCTCACCCGGGTTTAAGAGCTATGCTGGAGAAAGAAACATGAGACGGAGCTAGAG
COL9A1	GGAGGACCCTGCTCACCCGG	CAGCGA	TTGTGGAAACGTCTCAACCGGGAGGACCCTGCTCACCCGGGTTTAAGAGCTATGCTGGACAGCGAAACATGAGACGGAGCTAGAG
COL9A1	GGGAGGACCCTGCTCACCCG	TTTTCA	TTGTGGAAACGTCTCAACCGGGGAGGACCCTGCTCACCCGGTTTAAGAGCTATGCTGGATTTTCAAACATGAGACGGAGCTAGAG
COL9A1	GGGAGGACCCTGCTCACCCG	ATGGAT	TTGTGGAAACGTCTCAACCGGGGAGGACCCTGCTCACCCGGTTTAAGAGCTATGCTGGAATGGATAACATGAGACGGAGCTAGAG
COL9A1	GGGAGGACCCTGCTCACCCG	ACATTT	TTGTGGAAACGTCTCAACCGGGGAGGACCCTGCTCACCCGGTTTAAGAGCTATGCTGGAACATTTAACATGAGACGGAGCTAGAG
COL9A1	GGGAGGACCCTGCTCACCCG	TTCCGT	TTGTGGAAACGTCTCAACCGGGGAGGACCCTGCTCACCCGGTTTAAGAGCTATGCTGGATTCCGTAACATGAGACGGAGCTAGAG
COL9A1	AGAGGTCCCCCGGGTGAGCA	AGACGC	TTGTGGAAACGTCTCAACCGAGAGGTCCCCCGGGTGAGCAGTTTAAGAGCTATGCTGGAAGACGCAACATGAGACGGAGCTAGAG
COL9A1	AGAGGTCCCCCGGGTGAGCA	ATAATA	TTGTGGAAACGTCTCAACCGAGAGGTCCCCCGGGTGAGCAGTTTAAGAGCTATGCTGGAATAATAAACATGAGACGGAGCTAGAG
COL9A1	AGAGGTCCCCCGGGTGAGCA	CTTCCT	TTGTGGAAACGTCTCAACCGAGAGGTCCCCCGGGTGAGCAGTTTAAGAGCTATGCTGGACTTCCTAACATGAGACGGAGCTAGAG
COL9A1	AGAGGTCCCCCGGGTGAGCA	TCCGGC	TTGTGGAAACGTCTCAACCGAGAGGTCCCCCGGGTGAGCAGTTTAAGAGCTATGCTGGATCCGGCAACATGAGACGGAGCTAGAG
MRPS11	GGCATCGCAGCACAGACAGC	ACGTCA	TTGTGGAAACGTCTCAACCGGGCATCGCAGCACAGACAGCGTTTAAGAGCTATGCTGGAACGTCAAACATGAGACGGAGCTAGAG
MRPS11	GGCATCGCAGCACAGACAGC	CTGAAT	TTGTGGAAACGTCTCAACCGGGCATCGCAGCACAGACAGCGTTTAAGAGCTATGCTGGACTGAATAACATGAGACGGAGCTAGAG
MRPS11	GGCATCGCAGCACAGACAGC	TTTTTT	TTGTGGAAACGTCTCAACCGGGCATCGCAGCACAGACAGCGTTTAAGAGCTATGCTGGATTTTTTAACATGAGACGGAGCTAGAG
MRPS11	GGCATCGCAGCACAGACAGC	GCGGGT	TTGTGGAAACGTCTCAACCGGGCATCGCAGCACAGACAGCGTTTAAGAGCTATGCTGGAGCGGGTAACATGAGACGGAGCTAGAG
MRPS11	GACAGCAGGCATAGCCGCAG	CTGTCC	TTGTGGAAACGTCTCAACCGGACAGCAGGCATAGCCGCAGGTTTAAGAGCTATGCTGGACTGTCCAACATGAGACGGAGCTAGAG
MRPS11	GACAGCAGGCATAGCCGCAG	ACACCG	TTGTGGAAACGTCTCAACCGGACAGCAGGCATAGCCGCAGGTTTAAGAGCTATGCTGGAACACCGAACATGAGACGGAGCTAGAG
MRPS11	GACAGCAGGCATAGCCGCAG	GCGAAG	TTGTGGAAACGTCTCAACCGGACAGCAGGCATAGCCGCAGGTTTAAGAGCTATGCTGGAGCGAAGAACATGAGACGGAGCTAGAG
MRPS11	GACAGCAGGCATAGCCGCAG	TCGCAA	TTGTGGAAACGTCTCAACCGGACAGCAGGCATAGCCGCAGGTTTAAGAGCTATGCTGGATCGCAAAACATGAGACGGAGCTAGAG
MRPS11	ACACACACTTACCGCCGCTG	CCCTGT	TTGTGGAAACGTCTCAACCGACACACACTTACCGCCGCTGGTTTAAGAGCTATGCTGGACCCTGTAACATGAGACGGAGCTAGAG
MRPS11	ACACACACTTACCGCCGCTG	TCGCGG	TTGTGGAAACGTCTCAACCGACACACACTTACCGCCGCTGGTTTAAGAGCTATGCTGGATCGCGGAACATGAGACGGAGCTAGAG
MRPS11	ACACACACTTACCGCCGCTG	TTAAGC	TTGTGGAAACGTCTCAACCGACACACACTTACCGCCGCTGGTTTAAGAGCTATGCTGGATTAAGCAACATGAGACGGAGCTAGAG
MRPS11	ACACACACTTACCGCCGCTG	ATATTG	TTGTGGAAACGTCTCAACCGACACACACTTACCGCCGCTGGTTTAAGAGCTATGCTGGAATATTGAACATGAGACGGAGCTAGAG
CD40LG	AGTCCAGTGGCCGCAGATCG	AGATAG	TTGTGGAAACGTCTCAACCGAGTCCAGTGGCCGCAGATCGGTTTAAGAGCTATGCTGGAAGATAGAACATGAGACGGAGCTAGAG
CD40LG	AGTCCAGTGGCCGCAGATCG	ACTGTC	TTGTGGAAACGTCTCAACCGAGTCCAGTGGCCGCAGATCGGTTTAAGAGCTATGCTGGAACTGTCAACATGAGACGGAGCTAGAG
CD40LG	AGTCCAGTGGCCGCAGATCG	TTTAGA	TTGTGGAAACGTCTCAACCGAGTCCAGTGGCCGCAGATCGGTTTAAGAGCTATGCTGGATTTAGAAACATGAGACGGAGCTAGAG
CD40LG	AGTCCAGTGGCCGCAGATCG	AAGGTC	TTGTGGAAACGTCTCAACCGAGTCCAGTGGCCGCAGATCGGTTTAAGAGCTATGCTGGAAAGGTCAACATGAGACGGAGCTAGAG
CD40LG	CCAAACTTCTCCCCGATCTG	TTCTAT	TTGTGGAAACGTCTCAACCGCCAAACTTCTCCCCGATCTGGTTTAAGAGCTATGCTGGATTCTATAACATGAGACGGAGCTAGAG
CD40LG	CCAAACTTCTCCCCGATCTG	CCAAAT	TTGTGGAAACGTCTCAACCGCCAAACTTCTCCCCGATCTGGTTTAAGAGCTATGCTGGACCAAATAACATGAGACGGAGCTAGAG
CD40LG	CCAAACTTCTCCCCGATCTG	TGCTGA	TTGTGGAAACGTCTCAACCGCCAAACTTCTCCCCGATCTGGTTTAAGAGCTATGCTGGATGCTGAAACATGAGACGGAGCTAGAG
CD40LG	CCAAACTTCTCCCCGATCTG	CCTCAC	TTGTGGAAACGTCTCAACCGCCAAACTTCTCCCCGATCTGGTTTAAGAGCTATGCTGGACCTCACAACATGAGACGGAGCTAGAG
CD40LG	GCAGTCCAGTGGCCGCAGAT	GCTCAT	TTGTGGAAACGTCTCAACCGGCAGTCCAGTGGCCGCAGATGTTTAAGAGCTATGCTGGAGCTCATAACATGAGACGGAGCTAGAG
CD40LG	GCAGTCCAGTGGCCGCAGAT	ACGGAC	TTGTGGAAACGTCTCAACCGGCAGTCCAGTGGCCGCAGATGTTTAAGAGCTATGCTGGAACGGACAACATGAGACGGAGCTAGAG
CD40LG	GCAGTCCAGTGGCCGCAGAT	GTTAAA	TTGTGGAAACGTCTCAACCGGCAGTCCAGTGGCCGCAGATGTTTAAGAGCTATGCTGGAGTTAAAAACATGAGACGGAGCTAGAG
CD40LG	GCAGTCCAGTGGCCGCAGAT	TGACCC	TTGTGGAAACGTCTCAACCGGCAGTCCAGTGGCCGCAGATGTTTAAGAGCTATGCTGGATGACCCAACATGAGACGGAGCTAGAG
LAMTOR4	CTAGACTTCTGCGCTGACCC	CGCTGA	TTGTGGAAACGTCTCAACCGCTAGACTTCTGCGCTGACCCGTTTAAGAGCTATGCTGGACGCTGAAACATGAGACGGAGCTAGAG
LAMTOR4	CTAGACTTCTGCGCTGACCC	ATATTC	TTGTGGAAACGTCTCAACCGCTAGACTTCTGCGCTGACCCGTTTAAGAGCTATGCTGGAATATTCAACATGAGACGGAGCTAGAG
LAMTOR4	CTAGACTTCTGCGCTGACCC	GGACCG	TTGTGGAAACGTCTCAACCGCTAGACTTCTGCGCTGACCCGTTTAAGAGCTATGCTGGAGGACCGAACATGAGACGGAGCTAGAG
LAMTOR4	CTAGACTTCTGCGCTGACCC	CGTCAC	TTGTGGAAACGTCTCAACCGCTAGACTTCTGCGCTGACCCGTTTAAGAGCTATGCTGGACGTCACAACATGAGACGGAGCTAGAG
LAMTOR4	TAGACTTCTGCGCTGACCCA	TGGTCA	TTGTGGAAACGTCTCAACCGTAGACTTCTGCGCTGACCCAGTTTAAGAGCTATGCTGGATGGTCAAACATGAGACGGAGCTAGAG
LAMTOR4	TAGACTTCTGCGCTGACCCA	TCTCGA	TTGTGGAAACGTCTCAACCGTAGACTTCTGCGCTGACCCAGTTTAAGAGCTATGCTGGATCTCGAAACATGAGACGGAGCTAGAG
LAMTOR4	TAGACTTCTGCGCTGACCCA	CTAACC	TTGTGGAAACGTCTCAACCGTAGACTTCTGCGCTGACCCAGTTTAAGAGCTATGCTGGACTAACCAACATGAGACGGAGCTAGAG
LAMTOR4	TAGACTTCTGCGCTGACCCA	GGGTTG	TTGTGGAAACGTCTCAACCGTAGACTTCTGCGCTGACCCAGTTTAAGAGCTATGCTGGAGGGTTGAACATGAGACGGAGCTAGAG
LAMTOR4	AGACTTCTGCGCTGACCCAG	GTCGTC	TTGTGGAAACGTCTCAACCGAGACTTCTGCGCTGACCCAGGTTTAAGAGCTATGCTGGAGTCGTCAACATGAGACGGAGCTAGAG
LAMTOR4	AGACTTCTGCGCTGACCCAG	GACGCA	TTGTGGAAACGTCTCAACCGAGACTTCTGCGCTGACCCAGGTTTAAGAGCTATGCTGGAGACGCAAACATGAGACGGAGCTAGAG
LAMTOR4	AGACTTCTGCGCTGACCCAG	GGTTTG	TTGTGGAAACGTCTCAACCGAGACTTCTGCGCTGACCCAGGTTTAAGAGCTATGCTGGAGGTTTGAACATGAGACGGAGCTAGAG
LAMTOR4	AGACTTCTGCGCTGACCCAG	CATGGG	TTGTGGAAACGTCTCAACCGAGACTTCTGCGCTGACCCAGGTTTAAGAGCTATGCTGGACATGGGAACATGAGACGGAGCTAGAG
CD177	CCACAGACGGGTCATGAGCG	GGCGCA	TTGTGGAAACGTCTCAACCGCCACAGACGGGTCATGAGCGGTTTAAGAGCTATGCTGGAGGCGCAAACATGAGACGGAGCTAGAG
CD177	CCACAGACGGGTCATGAGCG	GGCTAG	TTGTGGAAACGTCTCAACCGCCACAGACGGGTCATGAGCGGTTTAAGAGCTATGCTGGAGGCTAGAACATGAGACGGAGCTAGAG
CD177	CCACAGACGGGTCATGAGCG	CCCACA	TTGTGGAAACGTCTCAACCGCCACAGACGGGTCATGAGCGGTTTAAGAGCTATGCTGGACCCACAAACATGAGACGGAGCTAGAG
CD177	CCACAGACGGGTCATGAGCG	ACTAAG	TTGTGGAAACGTCTCAACCGCCACAGACGGGTCATGAGCGGTTTAAGAGCTATGCTGGAACTAAGAACATGAGACGGAGCTAGAG
CD177	CATGAGCGCGGTATTACTGC	GCATCT	TTGTGGAAACGTCTCAACCGCATGAGCGCGGTATTACTGCGTTTAAGAGCTATGCTGGAGCATCTAACATGAGACGGAGCTAGAG
CD177	CATGAGCGCGGTATTACTGC	CTGCGA	TTGTGGAAACGTCTCAACCGCATGAGCGCGGTATTACTGCGTTTAAGAGCTATGCTGGACTGCGAAACATGAGACGGAGCTAGAG
CD177	CATGAGCGCGGTATTACTGC	TGCAGG	TTGTGGAAACGTCTCAACCGCATGAGCGCGGTATTACTGCGTTTAAGAGCTATGCTGGATGCAGGAACATGAGACGGAGCTAGAG
CD177	CATGAGCGCGGTATTACTGC	TTCCAA	TTGTGGAAACGTCTCAACCGCATGAGCGCGGTATTACTGCGTTTAAGAGCTATGCTGGATTCCAAAACATGAGACGGAGCTAGAG
CD177	TATTACTGCTGGCCCTCCTG	CGCACG	TTGTGGAAACGTCTCAACCGTATTACTGCTGGCCCTCCTGGTTTAAGAGCTATGCTGGACGCACGAACATGAGACGGAGCTAGAG
CD177	TATTACTGCTGGCCCTCCTG	AACTGG	TTGTGGAAACGTCTCAACCGTATTACTGCTGGCCCTCCTGGTTTAAGAGCTATGCTGGAAACTGGAACATGAGACGGAGCTAGAG
CD177	TATTACTGCTGGCCCTCCTG	GAGCGG	TTGTGGAAACGTCTCAACCGTATTACTGCTGGCCCTCCTGGTTTAAGAGCTATGCTGGAGAGCGGAACATGAGACGGAGCTAGAG
CD177	TATTACTGCTGGCCCTCCTG	TGAGGT	TTGTGGAAACGTCTCAACCGTATTACTGCTGGCCCTCCTGGTTTAAGAGCTATGCTGGATGAGGTAACATGAGACGGAGCTAGAG
TFPT	TGGAATTGGAGCAGAGAGAA	CTGTTG	TTGTGGAAACGTCTCAACCGTGGAATTGGAGCAGAGAGAAGTTTAAGAGCTATGCTGGACTGTTGAACATGAGACGGAGCTAGAG
TFPT	TGGAATTGGAGCAGAGAGAA	GAGCGT	TTGTGGAAACGTCTCAACCGTGGAATTGGAGCAGAGAGAAGTTTAAGAGCTATGCTGGAGAGCGTAACATGAGACGGAGCTAGAG
TFPT	TGGAATTGGAGCAGAGAGAA	GTAGCC	TTGTGGAAACGTCTCAACCGTGGAATTGGAGCAGAGAGAAGTTTAAGAGCTATGCTGGAGTAGCCAACATGAGACGGAGCTAGAG
TFPT	TGGAATTGGAGCAGAGAGAA	TCGTCT	TTGTGGAAACGTCTCAACCGTGGAATTGGAGCAGAGAGAAGTTTAAGAGCTATGCTGGATCGTCTAACATGAGACGGAGCTAGAG
TFPT	TTCCCTGCCTCTCAGGACCA	CGCAAA	TTGTGGAAACGTCTCAACCGTTCCCTGCCTCTCAGGACCAGTTTAAGAGCTATGCTGGACGCAAAAACATGAGACGGAGCTAGAG
TFPT	TTCCCTGCCTCTCAGGACCA	AGACCT	TTGTGGAAACGTCTCAACCGTTCCCTGCCTCTCAGGACCAGTTTAAGAGCTATGCTGGAAGACCTAACATGAGACGGAGCTAGAG
TFPT	TTCCCTGCCTCTCAGGACCA	GCCCTT	TTGTGGAAACGTCTCAACCGTTCCCTGCCTCTCAGGACCAGTTTAAGAGCTATGCTGGAGCCCTTAACATGAGACGGAGCTAGAG
TFPT	TTCCCTGCCTCTCAGGACCA	AATTGT	TTGTGGAAACGTCTCAACCGTTCCCTGCCTCTCAGGACCAGTTTAAGAGCTATGCTGGAAATTGTAACATGAGACGGAGCTAGAG
TFPT	TCTCAGGACCATGGCAGCCG	CTAGTT	TTGTGGAAACGTCTCAACCGTCTCAGGACCATGGCAGCCGGTTTAAGAGCTATGCTGGACTAGTTAACATGAGACGGAGCTAGAG
TFPT	TCTCAGGACCATGGCAGCCG	CGCCCG	TTGTGGAAACGTCTCAACCGTCTCAGGACCATGGCAGCCGGTTTAAGAGCTATGCTGGACGCCCGAACATGAGACGGAGCTAGAG
TFPT	TCTCAGGACCATGGCAGCCG	CGTAGC	TTGTGGAAACGTCTCAACCGTCTCAGGACCATGGCAGCCGGTTTAAGAGCTATGCTGGACGTAGCAACATGAGACGGAGCTAGAG
TFPT	TCTCAGGACCATGGCAGCCG	AGGGAC	TTGTGGAAACGTCTCAACCGTCTCAGGACCATGGCAGCCGGTTTAAGAGCTATGCTGGAAGGGACAACATGAGACGGAGCTAGAG
RPS25	TTCTTCTTGTCGTCCTTAGG	CTCCCC	TTGTGGAAACGTCTCAACCGTTCTTCTTGTCGTCCTTAGGGTTTAAGAGCTATGCTGGACTCCCCAACATGAGACGGAGCTAGAG
RPS25	TTCTTCTTGTCGTCCTTAGG	GTTGTA	TTGTGGAAACGTCTCAACCGTTCTTCTTGTCGTCCTTAGGGTTTAAGAGCTATGCTGGAGTTGTAAACATGAGACGGAGCTAGAG
RPS25	TTCTTCTTGTCGTCCTTAGG	TCTATT	TTGTGGAAACGTCTCAACCGTTCTTCTTGTCGTCCTTAGGGTTTAAGAGCTATGCTGGATCTATTAACATGAGACGGAGCTAGAG
RPS25	TTCTTCTTGTCGTCCTTAGG	AGGTAA	TTGTGGAAACGTCTCAACCGTTCTTCTTGTCGTCCTTAGGGTTTAAGAGCTATGCTGGAAGGTAAAACATGAGACGGAGCTAGAG
RPS25	GACAAGAAGAAGAAGGACGC	TAGAAC	TTGTGGAAACGTCTCAACCGGACAAGAAGAAGAAGGACGCGTTTAAGAGCTATGCTGGATAGAACAACATGAGACGGAGCTAGAG
RPS25	GACAAGAAGAAGAAGGACGC	ATGTTT	TTGTGGAAACGTCTCAACCGGACAAGAAGAAGAAGGACGCGTTTAAGAGCTATGCTGGAATGTTTAACATGAGACGGAGCTAGAG
RPS25	GACAAGAAGAAGAAGGACGC	TTCTAC	TTGTGGAAACGTCTCAACCGGACAAGAAGAAGAAGGACGCGTTTAAGAGCTATGCTGGATTCTACAACATGAGACGGAGCTAGAG
RPS25	GACAAGAAGAAGAAGGACGC	ACCTAT	TTGTGGAAACGTCTCAACCGGACAAGAAGAAGAAGGACGCGTTTAAGAGCTATGCTGGAACCTATAACATGAGACGGAGCTAGAG
RPS25	GAAGAAGGACGCTGGAAAGT	CTCCAA	TTGTGGAAACGTCTCAACCGGAAGAAGGACGCTGGAAAGTGTTTAAGAGCTATGCTGGACTCCAAAACATGAGACGGAGCTAGAG
RPS25	GAAGAAGGACGCTGGAAAGT	ACTGGG	TTGTGGAAACGTCTCAACCGGAAGAAGGACGCTGGAAAGTGTTTAAGAGCTATGCTGGAACTGGGAACATGAGACGGAGCTAGAG
RPS25	GAAGAAGGACGCTGGAAAGT	GGTCCG	TTGTGGAAACGTCTCAACCGGAAGAAGGACGCTGGAAAGTGTTTAAGAGCTATGCTGGAGGTCCGAACATGAGACGGAGCTAGAG
RPS25	GAAGAAGGACGCTGGAAAGT	ACTCAG	TTGTGGAAACGTCTCAACCGGAAGAAGGACGCTGGAAAGTGTTTAAGAGCTATGCTGGAACTCAGAACATGAGACGGAGCTAGAG
SRSF4	GATGTACACCCGCGGCATCC	AGACTT	TTGTGGAAACGTCTCAACCGGATGTACACCCGCGGCATCCGTTTAAGAGCTATGCTGGAAGACTTAACATGAGACGGAGCTAGAG
SRSF4	GATGTACACCCGCGGCATCC	GTCTTT	TTGTGGAAACGTCTCAACCGGATGTACACCCGCGGCATCCGTTTAAGAGCTATGCTGGAGTCTTTAACATGAGACGGAGCTAGAG
SRSF4	GATGTACACCCGCGGCATCC	TGTCCT	TTGTGGAAACGTCTCAACCGGATGTACACCCGCGGCATCCGTTTAAGAGCTATGCTGGATGTCCTAACATGAGACGGAGCTAGAG
SRSF4	GATGTACACCCGCGGCATCC	CATATA	TTGTGGAAACGTCTCAACCGGATGTACACCCGCGGCATCCGTTTAAGAGCTATGCTGGACATATAAACATGAGACGGAGCTAGAG
SRSF4	CTGCCGTTGCCGGGATGCCG	TGGGTG	TTGTGGAAACGTCTCAACCGCTGCCGTTGCCGGGATGCCGGTTTAAGAGCTATGCTGGATGGGTGAACATGAGACGGAGCTAGAG
SRSF4	CTGCCGTTGCCGGGATGCCG	CATTAA	TTGTGGAAACGTCTCAACCGCTGCCGTTGCCGGGATGCCGGTTTAAGAGCTATGCTGGACATTAAAACATGAGACGGAGCTAGAG
SRSF4	CTGCCGTTGCCGGGATGCCG	GAGGCA	TTGTGGAAACGTCTCAACCGCTGCCGTTGCCGGGATGCCGGTTTAAGAGCTATGCTGGAGAGGCAAACATGAGACGGAGCTAGAG
SRSF4	CTGCCGTTGCCGGGATGCCG	ATGTTG	TTGTGGAAACGTCTCAACCGCTGCCGTTGCCGGGATGCCGGTTTAAGAGCTATGCTGGAATGTTGAACATGAGACGGAGCTAGAG
SRSF4	TGCCGTTGCCGGGATGCCGC	GGTTCA	TTGTGGAAACGTCTCAACCGTGCCGTTGCCGGGATGCCGCGTTTAAGAGCTATGCTGGAGGTTCAAACATGAGACGGAGCTAGAG
SRSF4	TGCCGTTGCCGGGATGCCGC	CACGAG	TTGTGGAAACGTCTCAACCGTGCCGTTGCCGGGATGCCGCGTTTAAGAGCTATGCTGGACACGAGAACATGAGACGGAGCTAGAG
SRSF4	TGCCGTTGCCGGGATGCCGC	AATGAT	TTGTGGAAACGTCTCAACCGTGCCGTTGCCGGGATGCCGCGTTTAAGAGCTATGCTGGAAATGATAACATGAGACGGAGCTAGAG
SRSF4	TGCCGTTGCCGGGATGCCGC	GGTGGT	TTGTGGAAACGTCTCAACCGTGCCGTTGCCGGGATGCCGCGTTTAAGAGCTATGCTGGAGGTGGTAACATGAGACGGAGCTAGAG
CELF3	CCGGGCACAGTATGTCAGGA	AAGTTC	TTGTGGAAACGTCTCAACCGCCGGGCACAGTATGTCAGGAGTTTAAGAGCTATGCTGGAAAGTTCAACATGAGACGGAGCTAGAG
CELF3	CCGGGCACAGTATGTCAGGA	GGTGAA	TTGTGGAAACGTCTCAACCGCCGGGCACAGTATGTCAGGAGTTTAAGAGCTATGCTGGAGGTGAAAACATGAGACGGAGCTAGAG
CELF3	CCGGGCACAGTATGTCAGGA	GATCTT	TTGTGGAAACGTCTCAACCGCCGGGCACAGTATGTCAGGAGTTTAAGAGCTATGCTGGAGATCTTAACATGAGACGGAGCTAGAG
CELF3	CCGGGCACAGTATGTCAGGA	ACCCCG	TTGTGGAAACGTCTCAACCGCCGGGCACAGTATGTCAGGAGTTTAAGAGCTATGCTGGAACCCCGAACATGAGACGGAGCTAGAG
CELF3	CTTCCTGACATACTGTGCCC	CATTCG	TTGTGGAAACGTCTCAACCGCTTCCTGACATACTGTGCCCGTTTAAGAGCTATGCTGGACATTCGAACATGAGACGGAGCTAGAG
CELF3	CTTCCTGACATACTGTGCCC	TTCCAG	TTGTGGAAACGTCTCAACCGCTTCCTGACATACTGTGCCCGTTTAAGAGCTATGCTGGATTCCAGAACATGAGACGGAGCTAGAG
CELF3	CTTCCTGACATACTGTGCCC	AATCAG	TTGTGGAAACGTCTCAACCGCTTCCTGACATACTGTGCCCGTTTAAGAGCTATGCTGGAAATCAGAACATGAGACGGAGCTAGAG
CELF3	CTTCCTGACATACTGTGCCC	AGATAC	TTGTGGAAACGTCTCAACCGCTTCCTGACATACTGTGCCCGTTTAAGAGCTATGCTGGAAGATACAACATGAGACGGAGCTAGAG
CELF3	GGCCTTCAGGGCTGAATCCC	GTGCAA	TTGTGGAAACGTCTCAACCGGGCCTTCAGGGCTGAATCCCGTTTAAGAGCTATGCTGGAGTGCAAAACATGAGACGGAGCTAGAG
CELF3	GGCCTTCAGGGCTGAATCCC	TTTTCA	TTGTGGAAACGTCTCAACCGGGCCTTCAGGGCTGAATCCCGTTTAAGAGCTATGCTGGATTTTCAAACATGAGACGGAGCTAGAG
CELF3	GGCCTTCAGGGCTGAATCCC	TATCTT	TTGTGGAAACGTCTCAACCGGGCCTTCAGGGCTGAATCCCGTTTAAGAGCTATGCTGGATATCTTAACATGAGACGGAGCTAGAG
CELF3	GGCCTTCAGGGCTGAATCCC	CGAAAC	TTGTGGAAACGTCTCAACCGGGCCTTCAGGGCTGAATCCCGTTTAAGAGCTATGCTGGACGAAACAACATGAGACGGAGCTAGAG
AKAP2	AAAGCGGAGGGATGGTCCAT	CACTTA	TTGTGGAAACGTCTCAACCGAAAGCGGAGGGATGGTCCATGTTTAAGAGCTATGCTGGACACTTAAACATGAGACGGAGCTAGAG
AKAP2	AAAGCGGAGGGATGGTCCAT	CCACGT	TTGTGGAAACGTCTCAACCGAAAGCGGAGGGATGGTCCATGTTTAAGAGCTATGCTGGACCACGTAACATGAGACGGAGCTAGAG
AKAP2	AAAGCGGAGGGATGGTCCAT	CATTAT	TTGTGGAAACGTCTCAACCGAAAGCGGAGGGATGGTCCATGTTTAAGAGCTATGCTGGACATTATAACATGAGACGGAGCTAGAG
AKAP2	AAAGCGGAGGGATGGTCCAT	ATCATC	TTGTGGAAACGTCTCAACCGAAAGCGGAGGGATGGTCCATGTTTAAGAGCTATGCTGGAATCATCAACATGAGACGGAGCTAGAG
AKAP2	GAAAGCGGAGGGATGGTCCA	GGGGCG	TTGTGGAAACGTCTCAACCGGAAAGCGGAGGGATGGTCCAGTTTAAGAGCTATGCTGGAGGGGCGAACATGAGACGGAGCTAGAG
AKAP2	GAAAGCGGAGGGATGGTCCA	AAAGTT	TTGTGGAAACGTCTCAACCGGAAAGCGGAGGGATGGTCCAGTTTAAGAGCTATGCTGGAAAAGTTAACATGAGACGGAGCTAGAG
AKAP2	GAAAGCGGAGGGATGGTCCA	AGTCGT	TTGTGGAAACGTCTCAACCGGAAAGCGGAGGGATGGTCCAGTTTAAGAGCTATGCTGGAAGTCGTAACATGAGACGGAGCTAGAG
AKAP2	GAAAGCGGAGGGATGGTCCA	ATTGTT	TTGTGGAAACGTCTCAACCGGAAAGCGGAGGGATGGTCCAGTTTAAGAGCTATGCTGGAATTGTTAACATGAGACGGAGCTAGAG
AKAP2	GTGAATAGAAAGCGGAGGGA	GCGCGT	TTGTGGAAACGTCTCAACCGGTGAATAGAAAGCGGAGGGAGTTTAAGAGCTATGCTGGAGCGCGTAACATGAGACGGAGCTAGAG
AKAP2	GTGAATAGAAAGCGGAGGGA	GAGACC	TTGTGGAAACGTCTCAACCGGTGAATAGAAAGCGGAGGGAGTTTAAGAGCTATGCTGGAGAGACCAACATGAGACGGAGCTAGAG
AKAP2	GTGAATAGAAAGCGGAGGGA	AGCTAC	TTGTGGAAACGTCTCAACCGGTGAATAGAAAGCGGAGGGAGTTTAAGAGCTATGCTGGAAGCTACAACATGAGACGGAGCTAGAG
AKAP2	GTGAATAGAAAGCGGAGGGA	CGTGCG	TTGTGGAAACGTCTCAACCGGTGAATAGAAAGCGGAGGGAGTTTAAGAGCTATGCTGGACGTGCGAACATGAGACGGAGCTAGAG
UNC13B	GCGCACGCAGAGCAGTGACA	TACTTT	TTGTGGAAACGTCTCAACCGGCGCACGCAGAGCAGTGACAGTTTAAGAGCTATGCTGGATACTTTAACATGAGACGGAGCTAGAG
UNC13B	GCGCACGCAGAGCAGTGACA	CATACA	TTGTGGAAACGTCTCAACCGGCGCACGCAGAGCAGTGACAGTTTAAGAGCTATGCTGGACATACAAACATGAGACGGAGCTAGAG
UNC13B	GCGCACGCAGAGCAGTGACA	GCGGGC	TTGTGGAAACGTCTCAACCGGCGCACGCAGAGCAGTGACAGTTTAAGAGCTATGCTGGAGCGGGCAACATGAGACGGAGCTAGAG
UNC13B	GCGCACGCAGAGCAGTGACA	TATACT	TTGTGGAAACGTCTCAACCGGCGCACGCAGAGCAGTGACAGTTTAAGAGCTATGCTGGATATACTAACATGAGACGGAGCTAGAG
UNC13B	ATGTCACTGCTCTGCGTGCG	GACTTC	TTGTGGAAACGTCTCAACCGATGTCACTGCTCTGCGTGCGGTTTAAGAGCTATGCTGGAGACTTCAACATGAGACGGAGCTAGAG
UNC13B	ATGTCACTGCTCTGCGTGCG	AGCTAC	TTGTGGAAACGTCTCAACCGATGTCACTGCTCTGCGTGCGGTTTAAGAGCTATGCTGGAAGCTACAACATGAGACGGAGCTAGAG
UNC13B	ATGTCACTGCTCTGCGTGCG	CACATG	TTGTGGAAACGTCTCAACCGATGTCACTGCTCTGCGTGCGGTTTAAGAGCTATGCTGGACACATGAACATGAGACGGAGCTAGAG
UNC13B	ATGTCACTGCTCTGCGTGCG	GTACGC	TTGTGGAAACGTCTCAACCGATGTCACTGCTCTGCGTGCGGTTTAAGAGCTATGCTGGAGTACGCAACATGAGACGGAGCTAGAG
UNC13B	TGGCCTTACCTGGTGAACCC	AAAACT	TTGTGGAAACGTCTCAACCGTGGCCTTACCTGGTGAACCCGTTTAAGAGCTATGCTGGAAAAACTAACATGAGACGGAGCTAGAG
UNC13B	TGGCCTTACCTGGTGAACCC	GGTACT	TTGTGGAAACGTCTCAACCGTGGCCTTACCTGGTGAACCCGTTTAAGAGCTATGCTGGAGGTACTAACATGAGACGGAGCTAGAG
UNC13B	TGGCCTTACCTGGTGAACCC	CTTCTC	TTGTGGAAACGTCTCAACCGTGGCCTTACCTGGTGAACCCGTTTAAGAGCTATGCTGGACTTCTCAACATGAGACGGAGCTAGAG
UNC13B	TGGCCTTACCTGGTGAACCC	GTACGA	TTGTGGAAACGTCTCAACCGTGGCCTTACCTGGTGAACCCGTTTAAGAGCTATGCTGGAGTACGAAACATGAGACGGAGCTAGAG
BGLAP	GAGGAGTGTGAGGGCTCTCA	TGAGGG	TTGTGGAAACGTCTCAACCGGAGGAGTGTGAGGGCTCTCAGTTTAAGAGCTATGCTGGATGAGGGAACATGAGACGGAGCTAGAG
BGLAP	GAGGAGTGTGAGGGCTCTCA	ACGCTA	TTGTGGAAACGTCTCAACCGGAGGAGTGTGAGGGCTCTCAGTTTAAGAGCTATGCTGGAACGCTAAACATGAGACGGAGCTAGAG
BGLAP	GAGGAGTGTGAGGGCTCTCA	ACCGTT	TTGTGGAAACGTCTCAACCGGAGGAGTGTGAGGGCTCTCAGTTTAAGAGCTATGCTGGAACCGTTAACATGAGACGGAGCTAGAG
BGLAP	GAGGAGTGTGAGGGCTCTCA	GAGTTC	TTGTGGAAACGTCTCAACCGGAGGAGTGTGAGGGCTCTCAGTTTAAGAGCTATGCTGGAGAGTTCAACATGAGACGGAGCTAGAG
BGLAP	CAATAGGGCGAGGAGTGTGA	GATATG	TTGTGGAAACGTCTCAACCGCAATAGGGCGAGGAGTGTGAGTTTAAGAGCTATGCTGGAGATATGAACATGAGACGGAGCTAGAG
BGLAP	CAATAGGGCGAGGAGTGTGA	GCAAGC	TTGTGGAAACGTCTCAACCGCAATAGGGCGAGGAGTGTGAGTTTAAGAGCTATGCTGGAGCAAGCAACATGAGACGGAGCTAGAG
BGLAP	CAATAGGGCGAGGAGTGTGA	CCGGCC	TTGTGGAAACGTCTCAACCGCAATAGGGCGAGGAGTGTGAGTTTAAGAGCTATGCTGGACCGGCCAACATGAGACGGAGCTAGAG
BGLAP	CAATAGGGCGAGGAGTGTGA	GGTAAG	TTGTGGAAACGTCTCAACCGCAATAGGGCGAGGAGTGTGAGTTTAAGAGCTATGCTGGAGGTAAGAACATGAGACGGAGCTAGAG
BGLAP	CGGCCAGGGCCAATAGGGCG	CAAGTT	TTGTGGAAACGTCTCAACCGCGGCCAGGGCCAATAGGGCGGTTTAAGAGCTATGCTGGACAAGTTAACATGAGACGGAGCTAGAG
BGLAP	CGGCCAGGGCCAATAGGGCG	TTAGTT	TTGTGGAAACGTCTCAACCGCGGCCAGGGCCAATAGGGCGGTTTAAGAGCTATGCTGGATTAGTTAACATGAGACGGAGCTAGAG
BGLAP	CGGCCAGGGCCAATAGGGCG	GCTATG	TTGTGGAAACGTCTCAACCGCGGCCAGGGCCAATAGGGCGGTTTAAGAGCTATGCTGGAGCTATGAACATGAGACGGAGCTAGAG
BGLAP	CGGCCAGGGCCAATAGGGCG	CTTACG	TTGTGGAAACGTCTCAACCGCGGCCAGGGCCAATAGGGCGGTTTAAGAGCTATGCTGGACTTACGAACATGAGACGGAGCTAGAG
HGD	TGGGAATGAGTGTTCTTCAG	GAATGA	TTGTGGAAACGTCTCAACCGTGGGAATGAGTGTTCTTCAGGTTTAAGAGCTATGCTGGAGAATGAAACATGAGACGGAGCTAGAG
HGD	TGGGAATGAGTGTTCTTCAG	CAGGGA	TTGTGGAAACGTCTCAACCGTGGGAATGAGTGTTCTTCAGGTTTAAGAGCTATGCTGGACAGGGAAACATGAGACGGAGCTAGAG
HGD	TGGGAATGAGTGTTCTTCAG	GGCCTG	TTGTGGAAACGTCTCAACCGTGGGAATGAGTGTTCTTCAGGTTTAAGAGCTATGCTGGAGGCCTGAACATGAGACGGAGCTAGAG
HGD	TGGGAATGAGTGTTCTTCAG	CCATAA	TTGTGGAAACGTCTCAACCGTGGGAATGAGTGTTCTTCAGGTTTAAGAGCTATGCTGGACCATAAAACATGAGACGGAGCTAGAG
HGD	GGCAGGGAACCTGGGCAGCG	CTCAGC	TTGTGGAAACGTCTCAACCGGGCAGGGAACCTGGGCAGCGGTTTAAGAGCTATGCTGGACTCAGCAACATGAGACGGAGCTAGAG
HGD	GGCAGGGAACCTGGGCAGCG	TTATCT	TTGTGGAAACGTCTCAACCGGGCAGGGAACCTGGGCAGCGGTTTAAGAGCTATGCTGGATTATCTAACATGAGACGGAGCTAGAG
HGD	GGCAGGGAACCTGGGCAGCG	GCGTCC	TTGTGGAAACGTCTCAACCGGGCAGGGAACCTGGGCAGCGGTTTAAGAGCTATGCTGGAGCGTCCAACATGAGACGGAGCTAGAG
HGD	GGCAGGGAACCTGGGCAGCG	AGACTC	TTGTGGAAACGTCTCAACCGGGCAGGGAACCTGGGCAGCGGTTTAAGAGCTATGCTGGAAGACTCAACATGAGACGGAGCTAGAG
HGD	TCAGAGGATCCTCGCTGCCC	CGTTGC	TTGTGGAAACGTCTCAACCGTCAGAGGATCCTCGCTGCCCGTTTAAGAGCTATGCTGGACGTTGCAACATGAGACGGAGCTAGAG
HGD	TCAGAGGATCCTCGCTGCCC	CATACC	TTGTGGAAACGTCTCAACCGTCAGAGGATCCTCGCTGCCCGTTTAAGAGCTATGCTGGACATACCAACATGAGACGGAGCTAGAG
HGD	TCAGAGGATCCTCGCTGCCC	TAGATC	TTGTGGAAACGTCTCAACCGTCAGAGGATCCTCGCTGCCCGTTTAAGAGCTATGCTGGATAGATCAACATGAGACGGAGCTAGAG
HGD	TCAGAGGATCCTCGCTGCCC	TTCCGG	TTGTGGAAACGTCTCAACCGTCAGAGGATCCTCGCTGCCCGTTTAAGAGCTATGCTGGATTCCGGAACATGAGACGGAGCTAGAG
BRD4	CCAACCCTAACAAGCCCAAG	ATGAGC	TTGTGGAAACGTCTCAACCGCCAACCCTAACAAGCCCAAGGTTTAAGAGCTATGCTGGAATGAGCAACATGAGACGGAGCTAGAG
BRD4	CCAACCCTAACAAGCCCAAG	CACTCG	TTGTGGAAACGTCTCAACCGCCAACCCTAACAAGCCCAAGGTTTAAGAGCTATGCTGGACACTCGAACATGAGACGGAGCTAGAG
BRD4	CCAACCCTAACAAGCCCAAG	CCGCTG	TTGTGGAAACGTCTCAACCGCCAACCCTAACAAGCCCAAGGTTTAAGAGCTATGCTGGACCGCTGAACATGAGACGGAGCTAGAG
BRD4	CCAACCCTAACAAGCCCAAG	ACCGGG	TTGTGGAAACGTCTCAACCGCCAACCCTAACAAGCCCAAGGTTTAAGAGCTATGCTGGAACCGGGAACATGAGACGGAGCTAGAG
BRD4	GAGCAGGTATTGCAGTTGGT	AGGGGT	TTGTGGAAACGTCTCAACCGGAGCAGGTATTGCAGTTGGTGTTTAAGAGCTATGCTGGAAGGGGTAACATGAGACGGAGCTAGAG
BRD4	GAGCAGGTATTGCAGTTGGT	GGCTTT	TTGTGGAAACGTCTCAACCGGAGCAGGTATTGCAGTTGGTGTTTAAGAGCTATGCTGGAGGCTTTAACATGAGACGGAGCTAGAG
BRD4	GAGCAGGTATTGCAGTTGGT	ACTGTC	TTGTGGAAACGTCTCAACCGGAGCAGGTATTGCAGTTGGTGTTTAAGAGCTATGCTGGAACTGTCAACATGAGACGGAGCTAGAG
BRD4	GAGCAGGTATTGCAGTTGGT	CCGTTT	TTGTGGAAACGTCTCAACCGGAGCAGGTATTGCAGTTGGTGTTTAAGAGCTATGCTGGACCGTTTAACATGAGACGGAGCTAGAG
BRD4	TCTTGAGCACCACTCTGAGC	AGGCAG	TTGTGGAAACGTCTCAACCGTCTTGAGCACCACTCTGAGCGTTTAAGAGCTATGCTGGAAGGCAGAACATGAGACGGAGCTAGAG
BRD4	TCTTGAGCACCACTCTGAGC	GTTTAA	TTGTGGAAACGTCTCAACCGTCTTGAGCACCACTCTGAGCGTTTAAGAGCTATGCTGGAGTTTAAAACATGAGACGGAGCTAGAG
BRD4	TCTTGAGCACCACTCTGAGC	AAGGGA	TTGTGGAAACGTCTCAACCGTCTTGAGCACCACTCTGAGCGTTTAAGAGCTATGCTGGAAAGGGAAACATGAGACGGAGCTAGAG
BRD4	TCTTGAGCACCACTCTGAGC	AGAGGA	TTGTGGAAACGTCTCAACCGTCTTGAGCACCACTCTGAGCGTTTAAGAGCTATGCTGGAAGAGGAAACATGAGACGGAGCTAGAG
SLC22A4	AGCGGCAGTGGGAAGCATGC	CACATT	TTGTGGAAACGTCTCAACCGAGCGGCAGTGGGAAGCATGCGTTTAAGAGCTATGCTGGACACATTAACATGAGACGGAGCTAGAG
SLC22A4	AGCGGCAGTGGGAAGCATGC	ACACGA	TTGTGGAAACGTCTCAACCGAGCGGCAGTGGGAAGCATGCGTTTAAGAGCTATGCTGGAACACGAAACATGAGACGGAGCTAGAG
SLC22A4	AGCGGCAGTGGGAAGCATGC	ACCTAA	TTGTGGAAACGTCTCAACCGAGCGGCAGTGGGAAGCATGCGTTTAAGAGCTATGCTGGAACCTAAAACATGAGACGGAGCTAGAG
SLC22A4	AGCGGCAGTGGGAAGCATGC	AAAGCC	TTGTGGAAACGTCTCAACCGAGCGGCAGTGGGAAGCATGCGTTTAAGAGCTATGCTGGAAAAGCCAACATGAGACGGAGCTAGAG
SLC22A4	GACGAGGTGATCGCCTTCCT	GTCCGT	TTGTGGAAACGTCTCAACCGGACGAGGTGATCGCCTTCCTGTTTAAGAGCTATGCTGGAGTCCGTAACATGAGACGGAGCTAGAG
SLC22A4	GACGAGGTGATCGCCTTCCT	GATACT	TTGTGGAAACGTCTCAACCGGACGAGGTGATCGCCTTCCTGTTTAAGAGCTATGCTGGAGATACTAACATGAGACGGAGCTAGAG
SLC22A4	GACGAGGTGATCGCCTTCCT	TAACCC	TTGTGGAAACGTCTCAACCGGACGAGGTGATCGCCTTCCTGTTTAAGAGCTATGCTGGATAACCCAACATGAGACGGAGCTAGAG
SLC22A4	GACGAGGTGATCGCCTTCCT	TTTCCA	TTGTGGAAACGTCTCAACCGGACGAGGTGATCGCCTTCCTGTTTAAGAGCTATGCTGGATTTCCAAACATGAGACGGAGCTAGAG
SLC22A4	ACATACCATTGAAGCCATTG	CCGGCA	TTGTGGAAACGTCTCAACCGACATACCATTGAAGCCATTGGTTTAAGAGCTATGCTGGACCGGCAAACATGAGACGGAGCTAGAG
SLC22A4	ACATACCATTGAAGCCATTG	GGTGGC	TTGTGGAAACGTCTCAACCGACATACCATTGAAGCCATTGGTTTAAGAGCTATGCTGGAGGTGGCAACATGAGACGGAGCTAGAG
SLC22A4	ACATACCATTGAAGCCATTG	TCCGAC	TTGTGGAAACGTCTCAACCGACATACCATTGAAGCCATTGGTTTAAGAGCTATGCTGGATCCGACAACATGAGACGGAGCTAGAG
SLC22A4	ACATACCATTGAAGCCATTG	TCTGGA	TTGTGGAAACGTCTCAACCGACATACCATTGAAGCCATTGGTTTAAGAGCTATGCTGGATCTGGAAACATGAGACGGAGCTAGAG
SCAMP2	CTGGCCCCCGATCACCATGT	CGTCAA	TTGTGGAAACGTCTCAACCGCTGGCCCCCGATCACCATGTGTTTAAGAGCTATGCTGGACGTCAAAACATGAGACGGAGCTAGAG
SCAMP2	CTGGCCCCCGATCACCATGT	GGTATC	TTGTGGAAACGTCTCAACCGCTGGCCCCCGATCACCATGTGTTTAAGAGCTATGCTGGAGGTATCAACATGAGACGGAGCTAGAG
SCAMP2	CTGGCCCCCGATCACCATGT	TCCGCT	TTGTGGAAACGTCTCAACCGCTGGCCCCCGATCACCATGTGTTTAAGAGCTATGCTGGATCCGCTAACATGAGACGGAGCTAGAG
SCAMP2	CTGGCCCCCGATCACCATGT	TGAGAA	TTGTGGAAACGTCTCAACCGCTGGCCCCCGATCACCATGTGTTTAAGAGCTATGCTGGATGAGAAAACATGAGACGGAGCTAGAG
SCAMP2	GTTGGTGTCGAAAGCCGACA	ACAGGT	TTGTGGAAACGTCTCAACCGGTTGGTGTCGAAAGCCGACAGTTTAAGAGCTATGCTGGAACAGGTAACATGAGACGGAGCTAGAG
SCAMP2	GTTGGTGTCGAAAGCCGACA	ATCCCT	TTGTGGAAACGTCTCAACCGGTTGGTGTCGAAAGCCGACAGTTTAAGAGCTATGCTGGAATCCCTAACATGAGACGGAGCTAGAG
SCAMP2	GTTGGTGTCGAAAGCCGACA	ACACGA	TTGTGGAAACGTCTCAACCGGTTGGTGTCGAAAGCCGACAGTTTAAGAGCTATGCTGGAACACGAAACATGAGACGGAGCTAGAG
SCAMP2	GTTGGTGTCGAAAGCCGACA	ACGTGT	TTGTGGAAACGTCTCAACCGGTTGGTGTCGAAAGCCGACAGTTTAAGAGCTATGCTGGAACGTGTAACATGAGACGGAGCTAGAG
SCAMP2	CACTGGGTCCGCGAAGGGGT	TAGGTA	TTGTGGAAACGTCTCAACCGCACTGGGTCCGCGAAGGGGTGTTTAAGAGCTATGCTGGATAGGTAAACATGAGACGGAGCTAGAG
SCAMP2	CACTGGGTCCGCGAAGGGGT	AACGGC	TTGTGGAAACGTCTCAACCGCACTGGGTCCGCGAAGGGGTGTTTAAGAGCTATGCTGGAAACGGCAACATGAGACGGAGCTAGAG
SCAMP2	CACTGGGTCCGCGAAGGGGT	AAAGCG	TTGTGGAAACGTCTCAACCGCACTGGGTCCGCGAAGGGGTGTTTAAGAGCTATGCTGGAAAAGCGAACATGAGACGGAGCTAGAG
SCAMP2	CACTGGGTCCGCGAAGGGGT	AGCCTG	TTGTGGAAACGTCTCAACCGCACTGGGTCCGCGAAGGGGTGTTTAAGAGCTATGCTGGAAGCCTGAACATGAGACGGAGCTAGAG
C7orf34	GGAGGTGCACGGATCCTGCT	CGTTCT	TTGTGGAAACGTCTCAACCGGGAGGTGCACGGATCCTGCTGTTTAAGAGCTATGCTGGACGTTCTAACATGAGACGGAGCTAGAG
C7orf34	GGAGGTGCACGGATCCTGCT	ACCCCG	TTGTGGAAACGTCTCAACCGGGAGGTGCACGGATCCTGCTGTTTAAGAGCTATGCTGGAACCCCGAACATGAGACGGAGCTAGAG
C7orf34	GGAGGTGCACGGATCCTGCT	TGCTGA	TTGTGGAAACGTCTCAACCGGGAGGTGCACGGATCCTGCTGTTTAAGAGCTATGCTGGATGCTGAAACATGAGACGGAGCTAGAG
C7orf34	GGAGGTGCACGGATCCTGCT	GTGTCT	TTGTGGAAACGTCTCAACCGGGAGGTGCACGGATCCTGCTGTTTAAGAGCTATGCTGGAGTGTCTAACATGAGACGGAGCTAGAG
C7orf34	AGGGGGCGGCCAAAGGCAGT	GCCCTT	TTGTGGAAACGTCTCAACCGAGGGGGCGGCCAAAGGCAGTGTTTAAGAGCTATGCTGGAGCCCTTAACATGAGACGGAGCTAGAG
C7orf34	AGGGGGCGGCCAAAGGCAGT	GGGACT	TTGTGGAAACGTCTCAACCGAGGGGGCGGCCAAAGGCAGTGTTTAAGAGCTATGCTGGAGGGACTAACATGAGACGGAGCTAGAG
C7orf34	AGGGGGCGGCCAAAGGCAGT	AAAAAG	TTGTGGAAACGTCTCAACCGAGGGGGCGGCCAAAGGCAGTGTTTAAGAGCTATGCTGGAAAAAAGAACATGAGACGGAGCTAGAG
C7orf34	AGGGGGCGGCCAAAGGCAGT	TGTCAC	TTGTGGAAACGTCTCAACCGAGGGGGCGGCCAAAGGCAGTGTTTAAGAGCTATGCTGGATGTCACAACATGAGACGGAGCTAGAG
C7orf34	GGGCGGCCAAAGGCAGTGGG	TACTAT	TTGTGGAAACGTCTCAACCGGGGCGGCCAAAGGCAGTGGGGTTTAAGAGCTATGCTGGATACTATAACATGAGACGGAGCTAGAG
C7orf34	GGGCGGCCAAAGGCAGTGGG	TACTCC	TTGTGGAAACGTCTCAACCGGGGCGGCCAAAGGCAGTGGGGTTTAAGAGCTATGCTGGATACTCCAACATGAGACGGAGCTAGAG
C7orf34	GGGCGGCCAAAGGCAGTGGG	GTCAAC	TTGTGGAAACGTCTCAACCGGGGCGGCCAAAGGCAGTGGGGTTTAAGAGCTATGCTGGAGTCAACAACATGAGACGGAGCTAGAG
C7orf34	GGGCGGCCAAAGGCAGTGGG	GTAATC	TTGTGGAAACGTCTCAACCGGGGCGGCCAAAGGCAGTGGGGTTTAAGAGCTATGCTGGAGTAATCAACATGAGACGGAGCTAGAG
NUP210	GTGACGCGCGGCGAGGATGG	GTCAAT	TTGTGGAAACGTCTCAACCGGTGACGCGCGGCGAGGATGGGTTTAAGAGCTATGCTGGAGTCAATAACATGAGACGGAGCTAGAG
NUP210	GTGACGCGCGGCGAGGATGG	GCTCCG	TTGTGGAAACGTCTCAACCGGTGACGCGCGGCGAGGATGGGTTTAAGAGCTATGCTGGAGCTCCGAACATGAGACGGAGCTAGAG
NUP210	GTGACGCGCGGCGAGGATGG	AGAAAT	TTGTGGAAACGTCTCAACCGGTGACGCGCGGCGAGGATGGGTTTAAGAGCTATGCTGGAAGAAATAACATGAGACGGAGCTAGAG
NUP210	GTGACGCGCGGCGAGGATGG	GCGTGT	TTGTGGAAACGTCTCAACCGGTGACGCGCGGCGAGGATGGGTTTAAGAGCTATGCTGGAGCGTGTAACATGAGACGGAGCTAGAG
NUP210	GCGGCGAGGATGGCGGCGCG	CGTAAT	TTGTGGAAACGTCTCAACCGGCGGCGAGGATGGCGGCGCGGTTTAAGAGCTATGCTGGACGTAATAACATGAGACGGAGCTAGAG
NUP210	GCGGCGAGGATGGCGGCGCG	TGATTT	TTGTGGAAACGTCTCAACCGGCGGCGAGGATGGCGGCGCGGTTTAAGAGCTATGCTGGATGATTTAACATGAGACGGAGCTAGAG
NUP210	GCGGCGAGGATGGCGGCGCG	TGTTGC	TTGTGGAAACGTCTCAACCGGCGGCGAGGATGGCGGCGCGGTTTAAGAGCTATGCTGGATGTTGCAACATGAGACGGAGCTAGAG
NUP210	GCGGCGAGGATGGCGGCGCG	TGGCGG	TTGTGGAAACGTCTCAACCGGCGGCGAGGATGGCGGCGCGGTTTAAGAGCTATGCTGGATGGCGGAACATGAGACGGAGCTAGAG
NUP210	GCTGTCGGTGCTGTTGGCGG	ACCCGG	TTGTGGAAACGTCTCAACCGGCTGTCGGTGCTGTTGGCGGGTTTAAGAGCTATGCTGGAACCCGGAACATGAGACGGAGCTAGAG
NUP210	GCTGTCGGTGCTGTTGGCGG	CCGGGA	TTGTGGAAACGTCTCAACCGGCTGTCGGTGCTGTTGGCGGGTTTAAGAGCTATGCTGGACCGGGAAACATGAGACGGAGCTAGAG
NUP210	GCTGTCGGTGCTGTTGGCGG	CGGGCT	TTGTGGAAACGTCTCAACCGGCTGTCGGTGCTGTTGGCGGGTTTAAGAGCTATGCTGGACGGGCTAACATGAGACGGAGCTAGAG
NUP210	GCTGTCGGTGCTGTTGGCGG	CATTAT	TTGTGGAAACGTCTCAACCGGCTGTCGGTGCTGTTGGCGGGTTTAAGAGCTATGCTGGACATTATAACATGAGACGGAGCTAGAG
CNOT7	TTTCTAGGGTGGATTACAGG	CCATAC	TTGTGGAAACGTCTCAACCGTTTCTAGGGTGGATTACAGGGTTTAAGAGCTATGCTGGACCATACAACATGAGACGGAGCTAGAG
CNOT7	TTTCTAGGGTGGATTACAGG	TAAGTC	TTGTGGAAACGTCTCAACCGTTTCTAGGGTGGATTACAGGGTTTAAGAGCTATGCTGGATAAGTCAACATGAGACGGAGCTAGAG
CNOT7	TTTCTAGGGTGGATTACAGG	TTTACC	TTGTGGAAACGTCTCAACCGTTTCTAGGGTGGATTACAGGGTTTAAGAGCTATGCTGGATTTACCAACATGAGACGGAGCTAGAG
CNOT7	TTTCTAGGGTGGATTACAGG	AACCTG	TTGTGGAAACGTCTCAACCGTTTCTAGGGTGGATTACAGGGTTTAAGAGCTATGCTGGAAACCTGAACATGAGACGGAGCTAGAG
CNOT7	CTAGGGTGGATTACAGGAGG	TGAGAA	TTGTGGAAACGTCTCAACCGCTAGGGTGGATTACAGGAGGGTTTAAGAGCTATGCTGGATGAGAAAACATGAGACGGAGCTAGAG
CNOT7	CTAGGGTGGATTACAGGAGG	TGGAGT	TTGTGGAAACGTCTCAACCGCTAGGGTGGATTACAGGAGGGTTTAAGAGCTATGCTGGATGGAGTAACATGAGACGGAGCTAGAG
CNOT7	CTAGGGTGGATTACAGGAGG	TAAGTT	TTGTGGAAACGTCTCAACCGCTAGGGTGGATTACAGGAGGGTTTAAGAGCTATGCTGGATAAGTTAACATGAGACGGAGCTAGAG
CNOT7	CTAGGGTGGATTACAGGAGG	GAATTG	TTGTGGAAACGTCTCAACCGCTAGGGTGGATTACAGGAGGGTTTAAGAGCTATGCTGGAGAATTGAACATGAGACGGAGCTAGAG
CNOT7	CAGAACAGTTAGAGCTGGAA	TCGGGA	TTGTGGAAACGTCTCAACCGCAGAACAGTTAGAGCTGGAAGTTTAAGAGCTATGCTGGATCGGGAAACATGAGACGGAGCTAGAG
CNOT7	CAGAACAGTTAGAGCTGGAA	CAGATG	TTGTGGAAACGTCTCAACCGCAGAACAGTTAGAGCTGGAAGTTTAAGAGCTATGCTGGACAGATGAACATGAGACGGAGCTAGAG
CNOT7	CAGAACAGTTAGAGCTGGAA	GTTGCG	TTGTGGAAACGTCTCAACCGCAGAACAGTTAGAGCTGGAAGTTTAAGAGCTATGCTGGAGTTGCGAACATGAGACGGAGCTAGAG
CNOT7	CAGAACAGTTAGAGCTGGAA	CTTGTC	TTGTGGAAACGTCTCAACCGCAGAACAGTTAGAGCTGGAAGTTTAAGAGCTATGCTGGACTTGTCAACATGAGACGGAGCTAGAG
PHF1	CTATGGAAAGACATTAGCCC	CTGACC	TTGTGGAAACGTCTCAACCGCTATGGAAAGACATTAGCCCGTTTAAGAGCTATGCTGGACTGACCAACATGAGACGGAGCTAGAG
PHF1	CTATGGAAAGACATTAGCCC	CGGGGA	TTGTGGAAACGTCTCAACCGCTATGGAAAGACATTAGCCCGTTTAAGAGCTATGCTGGACGGGGAAACATGAGACGGAGCTAGAG
PHF1	CTATGGAAAGACATTAGCCC	ACTTAG	TTGTGGAAACGTCTCAACCGCTATGGAAAGACATTAGCCCGTTTAAGAGCTATGCTGGAACTTAGAACATGAGACGGAGCTAGAG
PHF1	CTATGGAAAGACATTAGCCC	AATAAT	TTGTGGAAACGTCTCAACCGCTATGGAAAGACATTAGCCCGTTTAAGAGCTATGCTGGAAATAATAACATGAGACGGAGCTAGAG
PHF1	GAGGAGTTCCTCTCCAGGGA	GCACCT	TTGTGGAAACGTCTCAACCGGAGGAGTTCCTCTCCAGGGAGTTTAAGAGCTATGCTGGAGCACCTAACATGAGACGGAGCTAGAG
PHF1	GAGGAGTTCCTCTCCAGGGA	TCAGAA	TTGTGGAAACGTCTCAACCGGAGGAGTTCCTCTCCAGGGAGTTTAAGAGCTATGCTGGATCAGAAAACATGAGACGGAGCTAGAG
PHF1	GAGGAGTTCCTCTCCAGGGA	CTTCTC	TTGTGGAAACGTCTCAACCGGAGGAGTTCCTCTCCAGGGAGTTTAAGAGCTATGCTGGACTTCTCAACATGAGACGGAGCTAGAG
PHF1	GAGGAGTTCCTCTCCAGGGA	TCCGTT	TTGTGGAAACGTCTCAACCGGAGGAGTTCCTCTCCAGGGAGTTTAAGAGCTATGCTGGATCCGTTAACATGAGACGGAGCTAGAG
PHF1	CACAGCTGCCCTCCCTGGAG	GCCCGA	TTGTGGAAACGTCTCAACCGCACAGCTGCCCTCCCTGGAGGTTTAAGAGCTATGCTGGAGCCCGAAACATGAGACGGAGCTAGAG
PHF1	CACAGCTGCCCTCCCTGGAG	TCGTTA	TTGTGGAAACGTCTCAACCGCACAGCTGCCCTCCCTGGAGGTTTAAGAGCTATGCTGGATCGTTAAACATGAGACGGAGCTAGAG
PHF1	CACAGCTGCCCTCCCTGGAG	CCGATA	TTGTGGAAACGTCTCAACCGCACAGCTGCCCTCCCTGGAGGTTTAAGAGCTATGCTGGACCGATAAACATGAGACGGAGCTAGAG
PHF1	CACAGCTGCCCTCCCTGGAG	GGGGTA	TTGTGGAAACGTCTCAACCGCACAGCTGCCCTCCCTGGAGGTTTAAGAGCTATGCTGGAGGGGTAAACATGAGACGGAGCTAGAG
AKR1E2	CACCAAGGACTTCTTATGGC	AGTTGC	TTGTGGAAACGTCTCAACCGCACCAAGGACTTCTTATGGCGTTTAAGAGCTATGCTGGAAGTTGCAACATGAGACGGAGCTAGAG
AKR1E2	CACCAAGGACTTCTTATGGC	CCTTCC	TTGTGGAAACGTCTCAACCGCACCAAGGACTTCTTATGGCGTTTAAGAGCTATGCTGGACCTTCCAACATGAGACGGAGCTAGAG
AKR1E2	CACCAAGGACTTCTTATGGC	GTGTCT	TTGTGGAAACGTCTCAACCGCACCAAGGACTTCTTATGGCGTTTAAGAGCTATGCTGGAGTGTCTAACATGAGACGGAGCTAGAG
AKR1E2	CACCAAGGACTTCTTATGGC	GGCAGC	TTGTGGAAACGTCTCAACCGCACCAAGGACTTCTTATGGCGTTTAAGAGCTATGCTGGAGGCAGCAACATGAGACGGAGCTAGAG
AKR1E2	TTTCCACCAAGGACTTCTTA	TTAACA	TTGTGGAAACGTCTCAACCGTTTCCACCAAGGACTTCTTAGTTTAAGAGCTATGCTGGATTAACAAACATGAGACGGAGCTAGAG
AKR1E2	TTTCCACCAAGGACTTCTTA	CACCTC	TTGTGGAAACGTCTCAACCGTTTCCACCAAGGACTTCTTAGTTTAAGAGCTATGCTGGACACCTCAACATGAGACGGAGCTAGAG
AKR1E2	TTTCCACCAAGGACTTCTTA	ACCACA	TTGTGGAAACGTCTCAACCGTTTCCACCAAGGACTTCTTAGTTTAAGAGCTATGCTGGAACCACAAACATGAGACGGAGCTAGAG
AKR1E2	TTTCCACCAAGGACTTCTTA	TCTACG	TTGTGGAAACGTCTCAACCGTTTCCACCAAGGACTTCTTAGTTTAAGAGCTATGCTGGATCTACGAACATGAGACGGAGCTAGAG
AKR1E2	CACCTGCCATAAGAAGTCCT	CGTAGC	TTGTGGAAACGTCTCAACCGCACCTGCCATAAGAAGTCCTGTTTAAGAGCTATGCTGGACGTAGCAACATGAGACGGAGCTAGAG
AKR1E2	CACCTGCCATAAGAAGTCCT	CCACTT	TTGTGGAAACGTCTCAACCGCACCTGCCATAAGAAGTCCTGTTTAAGAGCTATGCTGGACCACTTAACATGAGACGGAGCTAGAG
AKR1E2	CACCTGCCATAAGAAGTCCT	ACTGCG	TTGTGGAAACGTCTCAACCGCACCTGCCATAAGAAGTCCTGTTTAAGAGCTATGCTGGAACTGCGAACATGAGACGGAGCTAGAG
AKR1E2	CACCTGCCATAAGAAGTCCT	TCCGCG	TTGTGGAAACGTCTCAACCGCACCTGCCATAAGAAGTCCTGTTTAAGAGCTATGCTGGATCCGCGAACATGAGACGGAGCTAGAG
FGF6	GAGGCAAGGTGGATGGCCCT	ACCCGT	TTGTGGAAACGTCTCAACCGGAGGCAAGGTGGATGGCCCTGTTTAAGAGCTATGCTGGAACCCGTAACATGAGACGGAGCTAGAG
FGF6	GAGGCAAGGTGGATGGCCCT	ACTCAA	TTGTGGAAACGTCTCAACCGGAGGCAAGGTGGATGGCCCTGTTTAAGAGCTATGCTGGAACTCAAAACATGAGACGGAGCTAGAG
FGF6	GAGGCAAGGTGGATGGCCCT	GTCCAG	TTGTGGAAACGTCTCAACCGGAGGCAAGGTGGATGGCCCTGTTTAAGAGCTATGCTGGAGTCCAGAACATGAGACGGAGCTAGAG
FGF6	GAGGCAAGGTGGATGGCCCT	TAATCT	TTGTGGAAACGTCTCAACCGGAGGCAAGGTGGATGGCCCTGTTTAAGAGCTATGCTGGATAATCTAACATGAGACGGAGCTAGAG
FGF6	AACTGTTCATCACTATGTCC	TAGAAC	TTGTGGAAACGTCTCAACCGAACTGTTCATCACTATGTCCGTTTAAGAGCTATGCTGGATAGAACAACATGAGACGGAGCTAGAG
FGF6	AACTGTTCATCACTATGTCC	TGAACG	TTGTGGAAACGTCTCAACCGAACTGTTCATCACTATGTCCGTTTAAGAGCTATGCTGGATGAACGAACATGAGACGGAGCTAGAG
FGF6	AACTGTTCATCACTATGTCC	CGAGCC	TTGTGGAAACGTCTCAACCGAACTGTTCATCACTATGTCCGTTTAAGAGCTATGCTGGACGAGCCAACATGAGACGGAGCTAGAG
FGF6	AACTGTTCATCACTATGTCC	ATATCA	TTGTGGAAACGTCTCAACCGAACTGTTCATCACTATGTCCGTTTAAGAGCTATGCTGGAATATCAAACATGAGACGGAGCTAGAG
FGF6	ACTGTTCATCACTATGTCCC	ATTTTT	TTGTGGAAACGTCTCAACCGACTGTTCATCACTATGTCCCGTTTAAGAGCTATGCTGGAATTTTTAACATGAGACGGAGCTAGAG
FGF6	ACTGTTCATCACTATGTCCC	TGTAAT	TTGTGGAAACGTCTCAACCGACTGTTCATCACTATGTCCCGTTTAAGAGCTATGCTGGATGTAATAACATGAGACGGAGCTAGAG
FGF6	ACTGTTCATCACTATGTCCC	CCTAGA	TTGTGGAAACGTCTCAACCGACTGTTCATCACTATGTCCCGTTTAAGAGCTATGCTGGACCTAGAAACATGAGACGGAGCTAGAG
FGF6	ACTGTTCATCACTATGTCCC	TGCTGG	TTGTGGAAACGTCTCAACCGACTGTTCATCACTATGTCCCGTTTAAGAGCTATGCTGGATGCTGGAACATGAGACGGAGCTAGAG
GDNF	TGCCGATTCCGCTCTCTTCT	CTAATA	TTGTGGAAACGTCTCAACCGTGCCGATTCCGCTCTCTTCTGTTTAAGAGCTATGCTGGACTAATAAACATGAGACGGAGCTAGAG
GDNF	TGCCGATTCCGCTCTCTTCT	TTCTCT	TTGTGGAAACGTCTCAACCGTGCCGATTCCGCTCTCTTCTGTTTAAGAGCTATGCTGGATTCTCTAACATGAGACGGAGCTAGAG
GDNF	TGCCGATTCCGCTCTCTTCT	CTTGTC	TTGTGGAAACGTCTCAACCGTGCCGATTCCGCTCTCTTCTGTTTAAGAGCTATGCTGGACTTGTCAACATGAGACGGAGCTAGAG
GDNF	TGCCGATTCCGCTCTCTTCT	TTGTCT	TTGTGGAAACGTCTCAACCGTGCCGATTCCGCTCTCTTCTGTTTAAGAGCTATGCTGGATTGTCTAACATGAGACGGAGCTAGAG
GDNF	TTCCTAGAAGAGAGCGGAAT	GCAACT	TTGTGGAAACGTCTCAACCGTTCCTAGAAGAGAGCGGAATGTTTAAGAGCTATGCTGGAGCAACTAACATGAGACGGAGCTAGAG
GDNF	TTCCTAGAAGAGAGCGGAAT	CGTGGT	TTGTGGAAACGTCTCAACCGTTCCTAGAAGAGAGCGGAATGTTTAAGAGCTATGCTGGACGTGGTAACATGAGACGGAGCTAGAG
GDNF	TTCCTAGAAGAGAGCGGAAT	TTCATC	TTGTGGAAACGTCTCAACCGTTCCTAGAAGAGAGCGGAATGTTTAAGAGCTATGCTGGATTCATCAACATGAGACGGAGCTAGAG
GDNF	TTCCTAGAAGAGAGCGGAAT	TGATAA	TTGTGGAAACGTCTCAACCGTTCCTAGAAGAGAGCGGAATGTTTAAGAGCTATGCTGGATGATAAAACATGAGACGGAGCTAGAG
GDNF	TAGAAGAGAGCGGAATCGGC	TGCCCA	TTGTGGAAACGTCTCAACCGTAGAAGAGAGCGGAATCGGCGTTTAAGAGCTATGCTGGATGCCCAAACATGAGACGGAGCTAGAG
GDNF	TAGAAGAGAGCGGAATCGGC	GTTCCC	TTGTGGAAACGTCTCAACCGTAGAAGAGAGCGGAATCGGCGTTTAAGAGCTATGCTGGAGTTCCCAACATGAGACGGAGCTAGAG
GDNF	TAGAAGAGAGCGGAATCGGC	CGTTAC	TTGTGGAAACGTCTCAACCGTAGAAGAGAGCGGAATCGGCGTTTAAGAGCTATGCTGGACGTTACAACATGAGACGGAGCTAGAG
GDNF	TAGAAGAGAGCGGAATCGGC	ACTTGT	TTGTGGAAACGTCTCAACCGTAGAAGAGAGCGGAATCGGCGTTTAAGAGCTATGCTGGAACTTGTAACATGAGACGGAGCTAGAG
RANBP1	ATGCCACCTACTGTAGTGGT	TCAGAT	TTGTGGAAACGTCTCAACCGATGCCACCTACTGTAGTGGTGTTTAAGAGCTATGCTGGATCAGATAACATGAGACGGAGCTAGAG
RANBP1	ATGCCACCTACTGTAGTGGT	TCTGAT	TTGTGGAAACGTCTCAACCGATGCCACCTACTGTAGTGGTGTTTAAGAGCTATGCTGGATCTGATAACATGAGACGGAGCTAGAG
RANBP1	ATGCCACCTACTGTAGTGGT	GCTATG	TTGTGGAAACGTCTCAACCGATGCCACCTACTGTAGTGGTGTTTAAGAGCTATGCTGGAGCTATGAACATGAGACGGAGCTAGAG
RANBP1	ATGCCACCTACTGTAGTGGT	AAAGAC	TTGTGGAAACGTCTCAACCGATGCCACCTACTGTAGTGGTGTTTAAGAGCTATGCTGGAAAAGACAACATGAGACGGAGCTAGAG
RANBP1	GTTCATGCCACCTACTGTAG	CCAAAG	TTGTGGAAACGTCTCAACCGGTTCATGCCACCTACTGTAGGTTTAAGAGCTATGCTGGACCAAAGAACATGAGACGGAGCTAGAG
RANBP1	GTTCATGCCACCTACTGTAG	AACGAC	TTGTGGAAACGTCTCAACCGGTTCATGCCACCTACTGTAGGTTTAAGAGCTATGCTGGAAACGACAACATGAGACGGAGCTAGAG
RANBP1	GTTCATGCCACCTACTGTAG	CTCTCC	TTGTGGAAACGTCTCAACCGGTTCATGCCACCTACTGTAGGTTTAAGAGCTATGCTGGACTCTCCAACATGAGACGGAGCTAGAG
RANBP1	GTTCATGCCACCTACTGTAG	GAGTAA	TTGTGGAAACGTCTCAACCGGTTCATGCCACCTACTGTAGGTTTAAGAGCTATGCTGGAGAGTAAAACATGAGACGGAGCTAGAG
RANBP1	TCTGTGCCAACCACTACAGT	CGGGTG	TTGTGGAAACGTCTCAACCGTCTGTGCCAACCACTACAGTGTTTAAGAGCTATGCTGGACGGGTGAACATGAGACGGAGCTAGAG
RANBP1	TCTGTGCCAACCACTACAGT	ATACGA	TTGTGGAAACGTCTCAACCGTCTGTGCCAACCACTACAGTGTTTAAGAGCTATGCTGGAATACGAAACATGAGACGGAGCTAGAG
RANBP1	TCTGTGCCAACCACTACAGT	TTGAGC	TTGTGGAAACGTCTCAACCGTCTGTGCCAACCACTACAGTGTTTAAGAGCTATGCTGGATTGAGCAACATGAGACGGAGCTAGAG
RANBP1	TCTGTGCCAACCACTACAGT	CGAAAC	TTGTGGAAACGTCTCAACCGTCTGTGCCAACCACTACAGTGTTTAAGAGCTATGCTGGACGAAACAACATGAGACGGAGCTAGAG
KRTAP1-5	GTCCCACTGATGGAGAAGCT	CTTCAC	TTGTGGAAACGTCTCAACCGGTCCCACTGATGGAGAAGCTGTTTAAGAGCTATGCTGGACTTCACAACATGAGACGGAGCTAGAG
KRTAP1-5	GTCCCACTGATGGAGAAGCT	TTAATA	TTGTGGAAACGTCTCAACCGGTCCCACTGATGGAGAAGCTGTTTAAGAGCTATGCTGGATTAATAAACATGAGACGGAGCTAGAG
KRTAP1-5	GTCCCACTGATGGAGAAGCT	ATATGC	TTGTGGAAACGTCTCAACCGGTCCCACTGATGGAGAAGCTGTTTAAGAGCTATGCTGGAATATGCAACATGAGACGGAGCTAGAG
KRTAP1-5	GTCCCACTGATGGAGAAGCT	GTGTTC	TTGTGGAAACGTCTCAACCGGTCCCACTGATGGAGAAGCTGTTTAAGAGCTATGCTGGAGTGTTCAACATGAGACGGAGCTAGAG
KRTAP1-5	TATCCCAGCTTCTCCATCAG	TCACGT	TTGTGGAAACGTCTCAACCGTATCCCAGCTTCTCCATCAGGTTTAAGAGCTATGCTGGATCACGTAACATGAGACGGAGCTAGAG
KRTAP1-5	TATCCCAGCTTCTCCATCAG	ACGAGG	TTGTGGAAACGTCTCAACCGTATCCCAGCTTCTCCATCAGGTTTAAGAGCTATGCTGGAACGAGGAACATGAGACGGAGCTAGAG
KRTAP1-5	TATCCCAGCTTCTCCATCAG	GGGTCC	TTGTGGAAACGTCTCAACCGTATCCCAGCTTCTCCATCAGGTTTAAGAGCTATGCTGGAGGGTCCAACATGAGACGGAGCTAGAG
KRTAP1-5	TATCCCAGCTTCTCCATCAG	TTTTTT	TTGTGGAAACGTCTCAACCGTATCCCAGCTTCTCCATCAGGTTTAAGAGCTATGCTGGATTTTTTAACATGAGACGGAGCTAGAG
KRTAP1-5	TTCTCCATCAGTGGGACCTG	CTGCTG	TTGTGGAAACGTCTCAACCGTTCTCCATCAGTGGGACCTGGTTTAAGAGCTATGCTGGACTGCTGAACATGAGACGGAGCTAGAG
KRTAP1-5	TTCTCCATCAGTGGGACCTG	TCCTTC	TTGTGGAAACGTCTCAACCGTTCTCCATCAGTGGGACCTGGTTTAAGAGCTATGCTGGATCCTTCAACATGAGACGGAGCTAGAG
KRTAP1-5	TTCTCCATCAGTGGGACCTG	CCTAGG	TTGTGGAAACGTCTCAACCGTTCTCCATCAGTGGGACCTGGTTTAAGAGCTATGCTGGACCTAGGAACATGAGACGGAGCTAGAG
KRTAP1-5	TTCTCCATCAGTGGGACCTG	TATACG	TTGTGGAAACGTCTCAACCGTTCTCCATCAGTGGGACCTGGTTTAAGAGCTATGCTGGATATACGAACATGAGACGGAGCTAGAG
ST8SIA2	GCAGTTCCGGAGCTGGATGC	ATGACA	TTGTGGAAACGTCTCAACCGGCAGTTCCGGAGCTGGATGCGTTTAAGAGCTATGCTGGAATGACAAACATGAGACGGAGCTAGAG
ST8SIA2	GCAGTTCCGGAGCTGGATGC	ACCCTA	TTGTGGAAACGTCTCAACCGGCAGTTCCGGAGCTGGATGCGTTTAAGAGCTATGCTGGAACCCTAAACATGAGACGGAGCTAGAG
ST8SIA2	GCAGTTCCGGAGCTGGATGC	GAACTG	TTGTGGAAACGTCTCAACCGGCAGTTCCGGAGCTGGATGCGTTTAAGAGCTATGCTGGAGAACTGAACATGAGACGGAGCTAGAG
ST8SIA2	GCAGTTCCGGAGCTGGATGC	AGAGTT	TTGTGGAAACGTCTCAACCGGCAGTTCCGGAGCTGGATGCGTTTAAGAGCTATGCTGGAAGAGTTAACATGAGACGGAGCTAGAG
ST8SIA2	GACCACGAGCAGCGTGAGCG	TTCCAG	TTGTGGAAACGTCTCAACCGGACCACGAGCAGCGTGAGCGGTTTAAGAGCTATGCTGGATTCCAGAACATGAGACGGAGCTAGAG
ST8SIA2	GACCACGAGCAGCGTGAGCG	ATCTCA	TTGTGGAAACGTCTCAACCGGACCACGAGCAGCGTGAGCGGTTTAAGAGCTATGCTGGAATCTCAAACATGAGACGGAGCTAGAG
ST8SIA2	GACCACGAGCAGCGTGAGCG	GCACTG	TTGTGGAAACGTCTCAACCGGACCACGAGCAGCGTGAGCGGTTTAAGAGCTATGCTGGAGCACTGAACATGAGACGGAGCTAGAG
ST8SIA2	GACCACGAGCAGCGTGAGCG	TGCCTT	TTGTGGAAACGTCTCAACCGGACCACGAGCAGCGTGAGCGGTTTAAGAGCTATGCTGGATGCCTTAACATGAGACGGAGCTAGAG
ST8SIA2	GGCCGCGCTCACGCTGCTCG	TATCGC	TTGTGGAAACGTCTCAACCGGGCCGCGCTCACGCTGCTCGGTTTAAGAGCTATGCTGGATATCGCAACATGAGACGGAGCTAGAG
ST8SIA2	GGCCGCGCTCACGCTGCTCG	CGGAAC	TTGTGGAAACGTCTCAACCGGGCCGCGCTCACGCTGCTCGGTTTAAGAGCTATGCTGGACGGAACAACATGAGACGGAGCTAGAG
ST8SIA2	GGCCGCGCTCACGCTGCTCG	ATGCAC	TTGTGGAAACGTCTCAACCGGGCCGCGCTCACGCTGCTCGGTTTAAGAGCTATGCTGGAATGCACAACATGAGACGGAGCTAGAG
ST8SIA2	GGCCGCGCTCACGCTGCTCG	TGCCGC	TTGTGGAAACGTCTCAACCGGGCCGCGCTCACGCTGCTCGGTTTAAGAGCTATGCTGGATGCCGCAACATGAGACGGAGCTAGAG
DTNBP1	AGAGAACAACCTGCTGCATC	CCTATT	TTGTGGAAACGTCTCAACCGAGAGAACAACCTGCTGCATCGTTTAAGAGCTATGCTGGACCTATTAACATGAGACGGAGCTAGAG
DTNBP1	AGAGAACAACCTGCTGCATC	GCGTCT	TTGTGGAAACGTCTCAACCGAGAGAACAACCTGCTGCATCGTTTAAGAGCTATGCTGGAGCGTCTAACATGAGACGGAGCTAGAG
DTNBP1	AGAGAACAACCTGCTGCATC	ATCCAA	TTGTGGAAACGTCTCAACCGAGAGAACAACCTGCTGCATCGTTTAAGAGCTATGCTGGAATCCAAAACATGAGACGGAGCTAGAG
DTNBP1	AGAGAACAACCTGCTGCATC	ATCTGT	TTGTGGAAACGTCTCAACCGAGAGAACAACCTGCTGCATCGTTTAAGAGCTATGCTGGAATCTGTAACATGAGACGGAGCTAGAG
DTNBP1	CTGCATCTGGAAGACTTATG	TCCAAT	TTGTGGAAACGTCTCAACCGCTGCATCTGGAAGACTTATGGTTTAAGAGCTATGCTGGATCCAATAACATGAGACGGAGCTAGAG
DTNBP1	CTGCATCTGGAAGACTTATG	TCGAAG	TTGTGGAAACGTCTCAACCGCTGCATCTGGAAGACTTATGGTTTAAGAGCTATGCTGGATCGAAGAACATGAGACGGAGCTAGAG
DTNBP1	CTGCATCTGGAAGACTTATG	CAGAAC	TTGTGGAAACGTCTCAACCGCTGCATCTGGAAGACTTATGGTTTAAGAGCTATGCTGGACAGAACAACATGAGACGGAGCTAGAG
DTNBP1	CTGCATCTGGAAGACTTATG	ACAGAG	TTGTGGAAACGTCTCAACCGCTGCATCTGGAAGACTTATGGTTTAAGAGCTATGCTGGAACAGAGAACATGAGACGGAGCTAGAG
DTNBP1	TGCATCTGGAAGACTTATGT	ATTCAA	TTGTGGAAACGTCTCAACCGTGCATCTGGAAGACTTATGTGTTTAAGAGCTATGCTGGAATTCAAAACATGAGACGGAGCTAGAG
DTNBP1	TGCATCTGGAAGACTTATGT	TCTGCG	TTGTGGAAACGTCTCAACCGTGCATCTGGAAGACTTATGTGTTTAAGAGCTATGCTGGATCTGCGAACATGAGACGGAGCTAGAG
DTNBP1	TGCATCTGGAAGACTTATGT	TAAACA	TTGTGGAAACGTCTCAACCGTGCATCTGGAAGACTTATGTGTTTAAGAGCTATGCTGGATAAACAAACATGAGACGGAGCTAGAG
DTNBP1	TGCATCTGGAAGACTTATGT	GGTACC	TTGTGGAAACGTCTCAACCGTGCATCTGGAAGACTTATGTGTTTAAGAGCTATGCTGGAGGTACCAACATGAGACGGAGCTAGAG
TBR1	AGAGCATGATAGAAGGAGAA	TTTTGT	TTGTGGAAACGTCTCAACCGAGAGCATGATAGAAGGAGAAGTTTAAGAGCTATGCTGGATTTTGTAACATGAGACGGAGCTAGAG
TBR1	AGAGCATGATAGAAGGAGAA	GGGTTT	TTGTGGAAACGTCTCAACCGAGAGCATGATAGAAGGAGAAGTTTAAGAGCTATGCTGGAGGGTTTAACATGAGACGGAGCTAGAG
TBR1	AGAGCATGATAGAAGGAGAA	GCGTGA	TTGTGGAAACGTCTCAACCGAGAGCATGATAGAAGGAGAAGTTTAAGAGCTATGCTGGAGCGTGAAACATGAGACGGAGCTAGAG
TBR1	AGAGCATGATAGAAGGAGAA	ATGACT	TTGTGGAAACGTCTCAACCGAGAGCATGATAGAAGGAGAAGTTTAAGAGCTATGCTGGAATGACTAACATGAGACGGAGCTAGAG
TBR1	TTCTTGGAGAGCATGATAGA	CTAATG	TTGTGGAAACGTCTCAACCGTTCTTGGAGAGCATGATAGAGTTTAAGAGCTATGCTGGACTAATGAACATGAGACGGAGCTAGAG
TBR1	TTCTTGGAGAGCATGATAGA	CTAATA	TTGTGGAAACGTCTCAACCGTTCTTGGAGAGCATGATAGAGTTTAAGAGCTATGCTGGACTAATAAACATGAGACGGAGCTAGAG
TBR1	TTCTTGGAGAGCATGATAGA	CTCGGA	TTGTGGAAACGTCTCAACCGTTCTTGGAGAGCATGATAGAGTTTAAGAGCTATGCTGGACTCGGAAACATGAGACGGAGCTAGAG
TBR1	TTCTTGGAGAGCATGATAGA	GAAGCA	TTGTGGAAACGTCTCAACCGTTCTTGGAGAGCATGATAGAGTTTAAGAGCTATGCTGGAGAAGCAAACATGAGACGGAGCTAGAG
TBR1	GCTCGGATCCGCCTGAATGT	GTGCAT	TTGTGGAAACGTCTCAACCGGCTCGGATCCGCCTGAATGTGTTTAAGAGCTATGCTGGAGTGCATAACATGAGACGGAGCTAGAG
TBR1	GCTCGGATCCGCCTGAATGT	AGGGGC	TTGTGGAAACGTCTCAACCGGCTCGGATCCGCCTGAATGTGTTTAAGAGCTATGCTGGAAGGGGCAACATGAGACGGAGCTAGAG
TBR1	GCTCGGATCCGCCTGAATGT	ACCGTG	TTGTGGAAACGTCTCAACCGGCTCGGATCCGCCTGAATGTGTTTAAGAGCTATGCTGGAACCGTGAACATGAGACGGAGCTAGAG
TBR1	GCTCGGATCCGCCTGAATGT	TTCACG	TTGTGGAAACGTCTCAACCGGCTCGGATCCGCCTGAATGTGTTTAAGAGCTATGCTGGATTCACGAACATGAGACGGAGCTAGAG
MPV17L2	GGTTCCTGAGGGCGATGGCG	TACATA	TTGTGGAAACGTCTCAACCGGGTTCCTGAGGGCGATGGCGGTTTAAGAGCTATGCTGGATACATAAACATGAGACGGAGCTAGAG
MPV17L2	GGTTCCTGAGGGCGATGGCG	CGCGCC	TTGTGGAAACGTCTCAACCGGGTTCCTGAGGGCGATGGCGGTTTAAGAGCTATGCTGGACGCGCCAACATGAGACGGAGCTAGAG
MPV17L2	GGTTCCTGAGGGCGATGGCG	TTAAGA	TTGTGGAAACGTCTCAACCGGGTTCCTGAGGGCGATGGCGGTTTAAGAGCTATGCTGGATTAAGAAACATGAGACGGAGCTAGAG
MPV17L2	GGTTCCTGAGGGCGATGGCG	GTACAT	TTGTGGAAACGTCTCAACCGGGTTCCTGAGGGCGATGGCGGTTTAAGAGCTATGCTGGAGTACATAACATGAGACGGAGCTAGAG
MPV17L2	TTCCTGAGGGCGATGGCGCG	CGACCT	TTGTGGAAACGTCTCAACCGTTCCTGAGGGCGATGGCGCGGTTTAAGAGCTATGCTGGACGACCTAACATGAGACGGAGCTAGAG
MPV17L2	TTCCTGAGGGCGATGGCGCG	CTAAGG	TTGTGGAAACGTCTCAACCGTTCCTGAGGGCGATGGCGCGGTTTAAGAGCTATGCTGGACTAAGGAACATGAGACGGAGCTAGAG
MPV17L2	TTCCTGAGGGCGATGGCGCG	GGGATC	TTGTGGAAACGTCTCAACCGTTCCTGAGGGCGATGGCGCGGTTTAAGAGCTATGCTGGAGGGATCAACATGAGACGGAGCTAGAG
MPV17L2	TTCCTGAGGGCGATGGCGCG	ACAGTC	TTGTGGAAACGTCTCAACCGTTCCTGAGGGCGATGGCGCGGTTTAAGAGCTATGCTGGAACAGTCAACATGAGACGGAGCTAGAG
MPV17L2	CTGAGGGCGATGGCGCGGGG	CAGCTG	TTGTGGAAACGTCTCAACCGCTGAGGGCGATGGCGCGGGGGTTTAAGAGCTATGCTGGACAGCTGAACATGAGACGGAGCTAGAG
MPV17L2	CTGAGGGCGATGGCGCGGGG	ATCGCG	TTGTGGAAACGTCTCAACCGCTGAGGGCGATGGCGCGGGGGTTTAAGAGCTATGCTGGAATCGCGAACATGAGACGGAGCTAGAG
MPV17L2	CTGAGGGCGATGGCGCGGGG	CATGTT	TTGTGGAAACGTCTCAACCGCTGAGGGCGATGGCGCGGGGGTTTAAGAGCTATGCTGGACATGTTAACATGAGACGGAGCTAGAG
MPV17L2	CTGAGGGCGATGGCGCGGGG	CAAAAA	TTGTGGAAACGTCTCAACCGCTGAGGGCGATGGCGCGGGGGTTTAAGAGCTATGCTGGACAAAAAAACATGAGACGGAGCTAGAG
ADRA1D	AACTGACGCTCAGGAGATCG	AGTTTC	TTGTGGAAACGTCTCAACCGAACTGACGCTCAGGAGATCGGTTTAAGAGCTATGCTGGAAGTTTCAACATGAGACGGAGCTAGAG
ADRA1D	AACTGACGCTCAGGAGATCG	TGCTAA	TTGTGGAAACGTCTCAACCGAACTGACGCTCAGGAGATCGGTTTAAGAGCTATGCTGGATGCTAAAACATGAGACGGAGCTAGAG
ADRA1D	AACTGACGCTCAGGAGATCG	CTAGGA	TTGTGGAAACGTCTCAACCGAACTGACGCTCAGGAGATCGGTTTAAGAGCTATGCTGGACTAGGAAACATGAGACGGAGCTAGAG
ADRA1D	AACTGACGCTCAGGAGATCG	TACTCT	TTGTGGAAACGTCTCAACCGAACTGACGCTCAGGAGATCGGTTTAAGAGCTATGCTGGATACTCTAACATGAGACGGAGCTAGAG
ADRA1D	GTCCCTCGAAACTGACGCTC	TCGAGG	TTGTGGAAACGTCTCAACCGGTCCCTCGAAACTGACGCTCGTTTAAGAGCTATGCTGGATCGAGGAACATGAGACGGAGCTAGAG
ADRA1D	GTCCCTCGAAACTGACGCTC	TAAGCC	TTGTGGAAACGTCTCAACCGGTCCCTCGAAACTGACGCTCGTTTAAGAGCTATGCTGGATAAGCCAACATGAGACGGAGCTAGAG
ADRA1D	GTCCCTCGAAACTGACGCTC	TGCCCT	TTGTGGAAACGTCTCAACCGGTCCCTCGAAACTGACGCTCGTTTAAGAGCTATGCTGGATGCCCTAACATGAGACGGAGCTAGAG
ADRA1D	GTCCCTCGAAACTGACGCTC	CTGTGA	TTGTGGAAACGTCTCAACCGGTCCCTCGAAACTGACGCTCGTTTAAGAGCTATGCTGGACTGTGAAACATGAGACGGAGCTAGAG
ADRA1D	CTCCTGAGCGTCAGTTTCGA	TAGGGT	TTGTGGAAACGTCTCAACCGCTCCTGAGCGTCAGTTTCGAGTTTAAGAGCTATGCTGGATAGGGTAACATGAGACGGAGCTAGAG
ADRA1D	CTCCTGAGCGTCAGTTTCGA	GCGCTG	TTGTGGAAACGTCTCAACCGCTCCTGAGCGTCAGTTTCGAGTTTAAGAGCTATGCTGGAGCGCTGAACATGAGACGGAGCTAGAG
ADRA1D	CTCCTGAGCGTCAGTTTCGA	CAGATC	TTGTGGAAACGTCTCAACCGCTCCTGAGCGTCAGTTTCGAGTTTAAGAGCTATGCTGGACAGATCAACATGAGACGGAGCTAGAG
ADRA1D	CTCCTGAGCGTCAGTTTCGA	ACTAAC	TTGTGGAAACGTCTCAACCGCTCCTGAGCGTCAGTTTCGAGTTTAAGAGCTATGCTGGAACTAACAACATGAGACGGAGCTAGAG
THSD7B	GATGCATAACACAGCAGATG	TCGGCG	TTGTGGAAACGTCTCAACCGGATGCATAACACAGCAGATGGTTTAAGAGCTATGCTGGATCGGCGAACATGAGACGGAGCTAGAG
THSD7B	GATGCATAACACAGCAGATG	GCAAGC	TTGTGGAAACGTCTCAACCGGATGCATAACACAGCAGATGGTTTAAGAGCTATGCTGGAGCAAGCAACATGAGACGGAGCTAGAG
THSD7B	GATGCATAACACAGCAGATG	ATAGCA	TTGTGGAAACGTCTCAACCGGATGCATAACACAGCAGATGGTTTAAGAGCTATGCTGGAATAGCAAACATGAGACGGAGCTAGAG
THSD7B	GATGCATAACACAGCAGATG	TAATAC	TTGTGGAAACGTCTCAACCGGATGCATAACACAGCAGATGGTTTAAGAGCTATGCTGGATAATACAACATGAGACGGAGCTAGAG
THSD7B	GCATAACACAGCAGATGAGG	AACATT	TTGTGGAAACGTCTCAACCGGCATAACACAGCAGATGAGGGTTTAAGAGCTATGCTGGAAACATTAACATGAGACGGAGCTAGAG
THSD7B	GCATAACACAGCAGATGAGG	CCCCGC	TTGTGGAAACGTCTCAACCGGCATAACACAGCAGATGAGGGTTTAAGAGCTATGCTGGACCCCGCAACATGAGACGGAGCTAGAG
THSD7B	GCATAACACAGCAGATGAGG	TTATGC	TTGTGGAAACGTCTCAACCGGCATAACACAGCAGATGAGGGTTTAAGAGCTATGCTGGATTATGCAACATGAGACGGAGCTAGAG
THSD7B	GCATAACACAGCAGATGAGG	ATATCA	TTGTGGAAACGTCTCAACCGGCATAACACAGCAGATGAGGGTTTAAGAGCTATGCTGGAATATCAAACATGAGACGGAGCTAGAG
THSD7B	TTTCTGCCTGTAGGTCCGTG	GGTGGC	TTGTGGAAACGTCTCAACCGTTTCTGCCTGTAGGTCCGTGGTTTAAGAGCTATGCTGGAGGTGGCAACATGAGACGGAGCTAGAG
THSD7B	TTTCTGCCTGTAGGTCCGTG	TTTCAC	TTGTGGAAACGTCTCAACCGTTTCTGCCTGTAGGTCCGTGGTTTAAGAGCTATGCTGGATTTCACAACATGAGACGGAGCTAGAG
THSD7B	TTTCTGCCTGTAGGTCCGTG	CGGCAT	TTGTGGAAACGTCTCAACCGTTTCTGCCTGTAGGTCCGTGGTTTAAGAGCTATGCTGGACGGCATAACATGAGACGGAGCTAGAG
THSD7B	TTTCTGCCTGTAGGTCCGTG	CATGCG	TTGTGGAAACGTCTCAACCGTTTCTGCCTGTAGGTCCGTGGTTTAAGAGCTATGCTGGACATGCGAACATGAGACGGAGCTAGAG
EIF4EBP3	CACTAGCTGCCCGATTCCCG	TCGGAA	TTGTGGAAACGTCTCAACCGCACTAGCTGCCCGATTCCCGGTTTAAGAGCTATGCTGGATCGGAAAACATGAGACGGAGCTAGAG
EIF4EBP3	CACTAGCTGCCCGATTCCCG	CACAAC	TTGTGGAAACGTCTCAACCGCACTAGCTGCCCGATTCCCGGTTTAAGAGCTATGCTGGACACAACAACATGAGACGGAGCTAGAG
EIF4EBP3	CACTAGCTGCCCGATTCCCG	GCTATT	TTGTGGAAACGTCTCAACCGCACTAGCTGCCCGATTCCCGGTTTAAGAGCTATGCTGGAGCTATTAACATGAGACGGAGCTAGAG
EIF4EBP3	CACTAGCTGCCCGATTCCCG	ATATTA	TTGTGGAAACGTCTCAACCGCACTAGCTGCCCGATTCCCGGTTTAAGAGCTATGCTGGAATATTAAACATGAGACGGAGCTAGAG
EIF4EBP3	ACTAGCTGCCCGATTCCCGG	TGTCAC	TTGTGGAAACGTCTCAACCGACTAGCTGCCCGATTCCCGGGTTTAAGAGCTATGCTGGATGTCACAACATGAGACGGAGCTAGAG
EIF4EBP3	ACTAGCTGCCCGATTCCCGG	CGCCTA	TTGTGGAAACGTCTCAACCGACTAGCTGCCCGATTCCCGGGTTTAAGAGCTATGCTGGACGCCTAAACATGAGACGGAGCTAGAG
EIF4EBP3	ACTAGCTGCCCGATTCCCGG	TATAGC	TTGTGGAAACGTCTCAACCGACTAGCTGCCCGATTCCCGGGTTTAAGAGCTATGCTGGATATAGCAACATGAGACGGAGCTAGAG
EIF4EBP3	ACTAGCTGCCCGATTCCCGG	TTGCAT	TTGTGGAAACGTCTCAACCGACTAGCTGCCCGATTCCCGGGTTTAAGAGCTATGCTGGATTGCATAACATGAGACGGAGCTAGAG
EIF4EBP3	GGCAGCTGGTCCCGGCCCCC	CACAAA	TTGTGGAAACGTCTCAACCGGGCAGCTGGTCCCGGCCCCCGTTTAAGAGCTATGCTGGACACAAAAACATGAGACGGAGCTAGAG
EIF4EBP3	GGCAGCTGGTCCCGGCCCCC	GCGATC	TTGTGGAAACGTCTCAACCGGGCAGCTGGTCCCGGCCCCCGTTTAAGAGCTATGCTGGAGCGATCAACATGAGACGGAGCTAGAG
EIF4EBP3	GGCAGCTGGTCCCGGCCCCC	CTTGTC	TTGTGGAAACGTCTCAACCGGGCAGCTGGTCCCGGCCCCCGTTTAAGAGCTATGCTGGACTTGTCAACATGAGACGGAGCTAGAG
EIF4EBP3	GGCAGCTGGTCCCGGCCCCC	GACCCT	TTGTGGAAACGTCTCAACCGGGCAGCTGGTCCCGGCCCCCGTTTAAGAGCTATGCTGGAGACCCTAACATGAGACGGAGCTAGAG
CCDC3	TCTGGTTCGCCAGCTCCAGG	AAATGA	TTGTGGAAACGTCTCAACCGTCTGGTTCGCCAGCTCCAGGGTTTAAGAGCTATGCTGGAAAATGAAACATGAGACGGAGCTAGAG
CCDC3	TCTGGTTCGCCAGCTCCAGG	CCTAGG	TTGTGGAAACGTCTCAACCGTCTGGTTCGCCAGCTCCAGGGTTTAAGAGCTATGCTGGACCTAGGAACATGAGACGGAGCTAGAG
CCDC3	TCTGGTTCGCCAGCTCCAGG	CCGCTT	TTGTGGAAACGTCTCAACCGTCTGGTTCGCCAGCTCCAGGGTTTAAGAGCTATGCTGGACCGCTTAACATGAGACGGAGCTAGAG
CCDC3	TCTGGTTCGCCAGCTCCAGG	TTCGCG	TTGTGGAAACGTCTCAACCGTCTGGTTCGCCAGCTCCAGGGTTTAAGAGCTATGCTGGATTCGCGAACATGAGACGGAGCTAGAG
CCDC3	GTTTCTGGTTCGCCAGCTCC	CTATGG	TTGTGGAAACGTCTCAACCGGTTTCTGGTTCGCCAGCTCCGTTTAAGAGCTATGCTGGACTATGGAACATGAGACGGAGCTAGAG
CCDC3	GTTTCTGGTTCGCCAGCTCC	TAGTTA	TTGTGGAAACGTCTCAACCGGTTTCTGGTTCGCCAGCTCCGTTTAAGAGCTATGCTGGATAGTTAAACATGAGACGGAGCTAGAG
CCDC3	GTTTCTGGTTCGCCAGCTCC	GCTCTT	TTGTGGAAACGTCTCAACCGGTTTCTGGTTCGCCAGCTCCGTTTAAGAGCTATGCTGGAGCTCTTAACATGAGACGGAGCTAGAG
CCDC3	GTTTCTGGTTCGCCAGCTCC	CATGAC	TTGTGGAAACGTCTCAACCGGTTTCTGGTTCGCCAGCTCCGTTTAAGAGCTATGCTGGACATGACAACATGAGACGGAGCTAGAG
CCDC3	GAAACTCAGTGAGAAGCTGG	CTTTGC	TTGTGGAAACGTCTCAACCGGAAACTCAGTGAGAAGCTGGGTTTAAGAGCTATGCTGGACTTTGCAACATGAGACGGAGCTAGAG
CCDC3	GAAACTCAGTGAGAAGCTGG	GCCGCC	TTGTGGAAACGTCTCAACCGGAAACTCAGTGAGAAGCTGGGTTTAAGAGCTATGCTGGAGCCGCCAACATGAGACGGAGCTAGAG
CCDC3	GAAACTCAGTGAGAAGCTGG	TCTTGG	TTGTGGAAACGTCTCAACCGGAAACTCAGTGAGAAGCTGGGTTTAAGAGCTATGCTGGATCTTGGAACATGAGACGGAGCTAGAG
CCDC3	GAAACTCAGTGAGAAGCTGG	CCCATC	TTGTGGAAACGTCTCAACCGGAAACTCAGTGAGAAGCTGGGTTTAAGAGCTATGCTGGACCCATCAACATGAGACGGAGCTAGAG
IL27	GCCTGCCGTCTGGCCCATGG	ATATCG	TTGTGGAAACGTCTCAACCGGCCTGCCGTCTGGCCCATGGGTTTAAGAGCTATGCTGGAATATCGAACATGAGACGGAGCTAGAG
IL27	GCCTGCCGTCTGGCCCATGG	TAGACG	TTGTGGAAACGTCTCAACCGGCCTGCCGTCTGGCCCATGGGTTTAAGAGCTATGCTGGATAGACGAACATGAGACGGAGCTAGAG
IL27	GCCTGCCGTCTGGCCCATGG	AAACGG	TTGTGGAAACGTCTCAACCGGCCTGCCGTCTGGCCCATGGGTTTAAGAGCTATGCTGGAAAACGGAACATGAGACGGAGCTAGAG
IL27	GCCTGCCGTCTGGCCCATGG	TTGTCT	TTGTGGAAACGTCTCAACCGGCCTGCCGTCTGGCCCATGGGTTTAAGAGCTATGCTGGATTGTCTAACATGAGACGGAGCTAGAG
IL27	GGGCCCCGCCATGGGCCAGA	GAACTG	TTGTGGAAACGTCTCAACCGGGGCCCCGCCATGGGCCAGAGTTTAAGAGCTATGCTGGAGAACTGAACATGAGACGGAGCTAGAG
IL27	GGGCCCCGCCATGGGCCAGA	GGTCTT	TTGTGGAAACGTCTCAACCGGGGCCCCGCCATGGGCCAGAGTTTAAGAGCTATGCTGGAGGTCTTAACATGAGACGGAGCTAGAG
IL27	GGGCCCCGCCATGGGCCAGA	CGTACG	TTGTGGAAACGTCTCAACCGGGGCCCCGCCATGGGCCAGAGTTTAAGAGCTATGCTGGACGTACGAACATGAGACGGAGCTAGAG
IL27	GGGCCCCGCCATGGGCCAGA	ACGTTT	TTGTGGAAACGTCTCAACCGGGGCCCCGCCATGGGCCAGAGTTTAAGAGCTATGCTGGAACGTTTAACATGAGACGGAGCTAGAG
IL27	CTTCAAACTCACGCCAGCCA	CGATTT	TTGTGGAAACGTCTCAACCGCTTCAAACTCACGCCAGCCAGTTTAAGAGCTATGCTGGACGATTTAACATGAGACGGAGCTAGAG
IL27	CTTCAAACTCACGCCAGCCA	ATATTT	TTGTGGAAACGTCTCAACCGCTTCAAACTCACGCCAGCCAGTTTAAGAGCTATGCTGGAATATTTAACATGAGACGGAGCTAGAG
IL27	CTTCAAACTCACGCCAGCCA	ACACCT	TTGTGGAAACGTCTCAACCGCTTCAAACTCACGCCAGCCAGTTTAAGAGCTATGCTGGAACACCTAACATGAGACGGAGCTAGAG
IL27	CTTCAAACTCACGCCAGCCA	GTTCTG	TTGTGGAAACGTCTCAACCGCTTCAAACTCACGCCAGCCAGTTTAAGAGCTATGCTGGAGTTCTGAACATGAGACGGAGCTAGAG
AKR1B10	TATTTACCTTCCAAGTGCCC	TCAGGG	TTGTGGAAACGTCTCAACCGTATTTACCTTCCAAGTGCCCGTTTAAGAGCTATGCTGGATCAGGGAACATGAGACGGAGCTAGAG
AKR1B10	TATTTACCTTCCAAGTGCCC	TCGCTG	TTGTGGAAACGTCTCAACCGTATTTACCTTCCAAGTGCCCGTTTAAGAGCTATGCTGGATCGCTGAACATGAGACGGAGCTAGAG
AKR1B10	TATTTACCTTCCAAGTGCCC	CGTATC	TTGTGGAAACGTCTCAACCGTATTTACCTTCCAAGTGCCCGTTTAAGAGCTATGCTGGACGTATCAACATGAGACGGAGCTAGAG
AKR1B10	TATTTACCTTCCAAGTGCCC	TAGGCC	TTGTGGAAACGTCTCAACCGTATTTACCTTCCAAGTGCCCGTTTAAGAGCTATGCTGGATAGGCCAACATGAGACGGAGCTAGAG
AKR1B10	TTTGCCTTTCAGTCTCCTCT	ACCGAG	TTGTGGAAACGTCTCAACCGTTTGCCTTTCAGTCTCCTCTGTTTAAGAGCTATGCTGGAACCGAGAACATGAGACGGAGCTAGAG
AKR1B10	TTTGCCTTTCAGTCTCCTCT	GGCGAG	TTGTGGAAACGTCTCAACCGTTTGCCTTTCAGTCTCCTCTGTTTAAGAGCTATGCTGGAGGCGAGAACATGAGACGGAGCTAGAG
AKR1B10	TTTGCCTTTCAGTCTCCTCT	ACCCAG	TTGTGGAAACGTCTCAACCGTTTGCCTTTCAGTCTCCTCTGTTTAAGAGCTATGCTGGAACCCAGAACATGAGACGGAGCTAGAG
AKR1B10	TTTGCCTTTCAGTCTCCTCT	GGCGCT	TTGTGGAAACGTCTCAACCGTTTGCCTTTCAGTCTCCTCTGTTTAAGAGCTATGCTGGAGGCGCTAACATGAGACGGAGCTAGAG
AKR1B10	CAAAGTGAAAGAAGCAGTGA	TTGGCC	TTGTGGAAACGTCTCAACCGCAAAGTGAAAGAAGCAGTGAGTTTAAGAGCTATGCTGGATTGGCCAACATGAGACGGAGCTAGAG
AKR1B10	CAAAGTGAAAGAAGCAGTGA	GTAGGT	TTGTGGAAACGTCTCAACCGCAAAGTGAAAGAAGCAGTGAGTTTAAGAGCTATGCTGGAGTAGGTAACATGAGACGGAGCTAGAG
AKR1B10	CAAAGTGAAAGAAGCAGTGA	ATCCCG	TTGTGGAAACGTCTCAACCGCAAAGTGAAAGAAGCAGTGAGTTTAAGAGCTATGCTGGAATCCCGAACATGAGACGGAGCTAGAG
AKR1B10	CAAAGTGAAAGAAGCAGTGA	CTCTGA	TTGTGGAAACGTCTCAACCGCAAAGTGAAAGAAGCAGTGAGTTTAAGAGCTATGCTGGACTCTGAAACATGAGACGGAGCTAGAG
PRCC	GGCGTAAGCAACCAGCGACA	ACATGC	TTGTGGAAACGTCTCAACCGGGCGTAAGCAACCAGCGACAGTTTAAGAGCTATGCTGGAACATGCAACATGAGACGGAGCTAGAG
PRCC	GGCGTAAGCAACCAGCGACA	CAACGT	TTGTGGAAACGTCTCAACCGGGCGTAAGCAACCAGCGACAGTTTAAGAGCTATGCTGGACAACGTAACATGAGACGGAGCTAGAG
PRCC	GGCGTAAGCAACCAGCGACA	TTTCTA	TTGTGGAAACGTCTCAACCGGGCGTAAGCAACCAGCGACAGTTTAAGAGCTATGCTGGATTTCTAAACATGAGACGGAGCTAGAG
PRCC	GGCGTAAGCAACCAGCGACA	ATATCC	TTGTGGAAACGTCTCAACCGGGCGTAAGCAACCAGCGACAGTTTAAGAGCTATGCTGGAATATCCAACATGAGACGGAGCTAGAG
PRCC	CAGCAGCGATGAGAGCGAGC	AACTAC	TTGTGGAAACGTCTCAACCGCAGCAGCGATGAGAGCGAGCGTTTAAGAGCTATGCTGGAAACTACAACATGAGACGGAGCTAGAG
PRCC	CAGCAGCGATGAGAGCGAGC	AGTCCA	TTGTGGAAACGTCTCAACCGCAGCAGCGATGAGAGCGAGCGTTTAAGAGCTATGCTGGAAGTCCAAACATGAGACGGAGCTAGAG
PRCC	CAGCAGCGATGAGAGCGAGC	TGTGCG	TTGTGGAAACGTCTCAACCGCAGCAGCGATGAGAGCGAGCGTTTAAGAGCTATGCTGGATGTGCGAACATGAGACGGAGCTAGAG
PRCC	CAGCAGCGATGAGAGCGAGC	TTCCAT	TTGTGGAAACGTCTCAACCGCAGCAGCGATGAGAGCGAGCGTTTAAGAGCTATGCTGGATTCCATAACATGAGACGGAGCTAGAG
PRCC	CGATGAGAGCGAGCCGGATG	CTCGGA	TTGTGGAAACGTCTCAACCGCGATGAGAGCGAGCCGGATGGTTTAAGAGCTATGCTGGACTCGGAAACATGAGACGGAGCTAGAG
PRCC	CGATGAGAGCGAGCCGGATG	TAGTGG	TTGTGGAAACGTCTCAACCGCGATGAGAGCGAGCCGGATGGTTTAAGAGCTATGCTGGATAGTGGAACATGAGACGGAGCTAGAG
PRCC	CGATGAGAGCGAGCCGGATG	TCGAGG	TTGTGGAAACGTCTCAACCGCGATGAGAGCGAGCCGGATGGTTTAAGAGCTATGCTGGATCGAGGAACATGAGACGGAGCTAGAG
PRCC	CGATGAGAGCGAGCCGGATG	ATACAC	TTGTGGAAACGTCTCAACCGCGATGAGAGCGAGCCGGATGGTTTAAGAGCTATGCTGGAATACACAACATGAGACGGAGCTAGAG
NR1I2	CGCAGGCGCCCTTCCGGAAG	GTTTGG	TTGTGGAAACGTCTCAACCGCGCAGGCGCCCTTCCGGAAGGTTTAAGAGCTATGCTGGAGTTTGGAACATGAGACGGAGCTAGAG
NR1I2	CGCAGGCGCCCTTCCGGAAG	ATCAGC	TTGTGGAAACGTCTCAACCGCGCAGGCGCCCTTCCGGAAGGTTTAAGAGCTATGCTGGAATCAGCAACATGAGACGGAGCTAGAG
NR1I2	CGCAGGCGCCCTTCCGGAAG	TGCCTC	TTGTGGAAACGTCTCAACCGCGCAGGCGCCCTTCCGGAAGGTTTAAGAGCTATGCTGGATGCCTCAACATGAGACGGAGCTAGAG
NR1I2	CGCAGGCGCCCTTCCGGAAG	TCTACT	TTGTGGAAACGTCTCAACCGCGCAGGCGCCCTTCCGGAAGGTTTAAGAGCTATGCTGGATCTACTAACATGAGACGGAGCTAGAG
NR1I2	CTCGCAGGCGCCCTTCCGGA	AGCGCA	TTGTGGAAACGTCTCAACCGCTCGCAGGCGCCCTTCCGGAGTTTAAGAGCTATGCTGGAAGCGCAAACATGAGACGGAGCTAGAG
NR1I2	CTCGCAGGCGCCCTTCCGGA	TCAGAA	TTGTGGAAACGTCTCAACCGCTCGCAGGCGCCCTTCCGGAGTTTAAGAGCTATGCTGGATCAGAAAACATGAGACGGAGCTAGAG
NR1I2	CTCGCAGGCGCCCTTCCGGA	AGCGTA	TTGTGGAAACGTCTCAACCGCTCGCAGGCGCCCTTCCGGAGTTTAAGAGCTATGCTGGAAGCGTAAACATGAGACGGAGCTAGAG
NR1I2	CTCGCAGGCGCCCTTCCGGA	CGGGAT	TTGTGGAAACGTCTCAACCGCTCGCAGGCGCCCTTCCGGAGTTTAAGAGCTATGCTGGACGGGATAACATGAGACGGAGCTAGAG
NR1I2	GCTGAGGTGCCCCTTCCGGA	CGAGAT	TTGTGGAAACGTCTCAACCGGCTGAGGTGCCCCTTCCGGAGTTTAAGAGCTATGCTGGACGAGATAACATGAGACGGAGCTAGAG
NR1I2	GCTGAGGTGCCCCTTCCGGA	TGAGGA	TTGTGGAAACGTCTCAACCGGCTGAGGTGCCCCTTCCGGAGTTTAAGAGCTATGCTGGATGAGGAAACATGAGACGGAGCTAGAG
NR1I2	GCTGAGGTGCCCCTTCCGGA	TGCCTT	TTGTGGAAACGTCTCAACCGGCTGAGGTGCCCCTTCCGGAGTTTAAGAGCTATGCTGGATGCCTTAACATGAGACGGAGCTAGAG
NR1I2	GCTGAGGTGCCCCTTCCGGA	GAGCTA	TTGTGGAAACGTCTCAACCGGCTGAGGTGCCCCTTCCGGAGTTTAAGAGCTATGCTGGAGAGCTAAACATGAGACGGAGCTAGAG
MAGIX	GCGCCCGGCAGCTCCTGGCG	CGTCCG	TTGTGGAAACGTCTCAACCGGCGCCCGGCAGCTCCTGGCGGTTTAAGAGCTATGCTGGACGTCCGAACATGAGACGGAGCTAGAG
MAGIX	GCGCCCGGCAGCTCCTGGCG	AAACCG	TTGTGGAAACGTCTCAACCGGCGCCCGGCAGCTCCTGGCGGTTTAAGAGCTATGCTGGAAAACCGAACATGAGACGGAGCTAGAG
MAGIX	GCGCCCGGCAGCTCCTGGCG	GACGGA	TTGTGGAAACGTCTCAACCGGCGCCCGGCAGCTCCTGGCGGTTTAAGAGCTATGCTGGAGACGGAAACATGAGACGGAGCTAGAG
MAGIX	GCGCCCGGCAGCTCCTGGCG	CTTCCT	TTGTGGAAACGTCTCAACCGGCGCCCGGCAGCTCCTGGCGGTTTAAGAGCTATGCTGGACTTCCTAACATGAGACGGAGCTAGAG
MAGIX	GCGGTTGGACGCGCGCCCCC	AACATA	TTGTGGAAACGTCTCAACCGGCGGTTGGACGCGCGCCCCCGTTTAAGAGCTATGCTGGAAACATAAACATGAGACGGAGCTAGAG
MAGIX	GCGGTTGGACGCGCGCCCCC	GCGCAA	TTGTGGAAACGTCTCAACCGGCGGTTGGACGCGCGCCCCCGTTTAAGAGCTATGCTGGAGCGCAAAACATGAGACGGAGCTAGAG
MAGIX	GCGGTTGGACGCGCGCCCCC	TTCCGA	TTGTGGAAACGTCTCAACCGGCGGTTGGACGCGCGCCCCCGTTTAAGAGCTATGCTGGATTCCGAAACATGAGACGGAGCTAGAG
MAGIX	GCGGTTGGACGCGCGCCCCC	CCTTCC	TTGTGGAAACGTCTCAACCGGCGGTTGGACGCGCGCCCCCGTTTAAGAGCTATGCTGGACCTTCCAACATGAGACGGAGCTAGAG
MAGIX	GTTGGACGCGCGCCCCCTGG	GAATCC	TTGTGGAAACGTCTCAACCGGTTGGACGCGCGCCCCCTGGGTTTAAGAGCTATGCTGGAGAATCCAACATGAGACGGAGCTAGAG
MAGIX	GTTGGACGCGCGCCCCCTGG	GAAAAC	TTGTGGAAACGTCTCAACCGGTTGGACGCGCGCCCCCTGGGTTTAAGAGCTATGCTGGAGAAAACAACATGAGACGGAGCTAGAG
MAGIX	GTTGGACGCGCGCCCCCTGG	CATCTG	TTGTGGAAACGTCTCAACCGGTTGGACGCGCGCCCCCTGGGTTTAAGAGCTATGCTGGACATCTGAACATGAGACGGAGCTAGAG
MAGIX	GTTGGACGCGCGCCCCCTGG	ATCTGT	TTGTGGAAACGTCTCAACCGGTTGGACGCGCGCCCCCTGGGTTTAAGAGCTATGCTGGAATCTGTAACATGAGACGGAGCTAGAG
PPP2R2C	TCGTATTCGCCCTGGCTGTG	CCCAAG	TTGTGGAAACGTCTCAACCGTCGTATTCGCCCTGGCTGTGGTTTAAGAGCTATGCTGGACCCAAGAACATGAGACGGAGCTAGAG
PPP2R2C	TCGTATTCGCCCTGGCTGTG	TATAAG	TTGTGGAAACGTCTCAACCGTCGTATTCGCCCTGGCTGTGGTTTAAGAGCTATGCTGGATATAAGAACATGAGACGGAGCTAGAG
PPP2R2C	TCGTATTCGCCCTGGCTGTG	CAAGAC	TTGTGGAAACGTCTCAACCGTCGTATTCGCCCTGGCTGTGGTTTAAGAGCTATGCTGGACAAGACAACATGAGACGGAGCTAGAG
PPP2R2C	TCGTATTCGCCCTGGCTGTG	CAGGCA	TTGTGGAAACGTCTCAACCGTCGTATTCGCCCTGGCTGTGGTTTAAGAGCTATGCTGGACAGGCAAACATGAGACGGAGCTAGAG
PPP2R2C	AAAAATGCGCCCCACAGCCA	TGATTT	TTGTGGAAACGTCTCAACCGAAAAATGCGCCCCACAGCCAGTTTAAGAGCTATGCTGGATGATTTAACATGAGACGGAGCTAGAG
PPP2R2C	AAAAATGCGCCCCACAGCCA	AGGAGA	TTGTGGAAACGTCTCAACCGAAAAATGCGCCCCACAGCCAGTTTAAGAGCTATGCTGGAAGGAGAAACATGAGACGGAGCTAGAG
PPP2R2C	AAAAATGCGCCCCACAGCCA	ACCTGC	TTGTGGAAACGTCTCAACCGAAAAATGCGCCCCACAGCCAGTTTAAGAGCTATGCTGGAACCTGCAACATGAGACGGAGCTAGAG
PPP2R2C	AAAAATGCGCCCCACAGCCA	AACACC	TTGTGGAAACGTCTCAACCGAAAAATGCGCCCCACAGCCAGTTTAAGAGCTATGCTGGAAACACCAACATGAGACGGAGCTAGAG
PPP2R2C	TGTACACGTCGTATTCGCCC	TGTACG	TTGTGGAAACGTCTCAACCGTGTACACGTCGTATTCGCCCGTTTAAGAGCTATGCTGGATGTACGAACATGAGACGGAGCTAGAG
PPP2R2C	TGTACACGTCGTATTCGCCC	TGGTCT	TTGTGGAAACGTCTCAACCGTGTACACGTCGTATTCGCCCGTTTAAGAGCTATGCTGGATGGTCTAACATGAGACGGAGCTAGAG
PPP2R2C	TGTACACGTCGTATTCGCCC	GGGACC	TTGTGGAAACGTCTCAACCGTGTACACGTCGTATTCGCCCGTTTAAGAGCTATGCTGGAGGGACCAACATGAGACGGAGCTAGAG
PPP2R2C	TGTACACGTCGTATTCGCCC	TGAAAA	TTGTGGAAACGTCTCAACCGTGTACACGTCGTATTCGCCCGTTTAAGAGCTATGCTGGATGAAAAAACATGAGACGGAGCTAGAG
KL	ACCAGCAGCAGCGACAGCGA	CGCACT	TTGTGGAAACGTCTCAACCGACCAGCAGCAGCGACAGCGAGTTTAAGAGCTATGCTGGACGCACTAACATGAGACGGAGCTAGAG
KL	ACCAGCAGCAGCGACAGCGA	TAAGGT	TTGTGGAAACGTCTCAACCGACCAGCAGCAGCGACAGCGAGTTTAAGAGCTATGCTGGATAAGGTAACATGAGACGGAGCTAGAG
KL	ACCAGCAGCAGCGACAGCGA	GCCTGG	TTGTGGAAACGTCTCAACCGACCAGCAGCAGCGACAGCGAGTTTAAGAGCTATGCTGGAGCCTGGAACATGAGACGGAGCTAGAG
KL	ACCAGCAGCAGCGACAGCGA	GCTCGC	TTGTGGAAACGTCTCAACCGACCAGCAGCAGCGACAGCGAGTTTAAGAGCTATGCTGGAGCTCGCAACATGAGACGGAGCTAGAG
KL	CCGGCTCCGCACGCAGGCGG	CGCTGC	TTGTGGAAACGTCTCAACCGCCGGCTCCGCACGCAGGCGGGTTTAAGAGCTATGCTGGACGCTGCAACATGAGACGGAGCTAGAG
KL	CCGGCTCCGCACGCAGGCGG	CATTGG	TTGTGGAAACGTCTCAACCGCCGGCTCCGCACGCAGGCGGGTTTAAGAGCTATGCTGGACATTGGAACATGAGACGGAGCTAGAG
KL	CCGGCTCCGCACGCAGGCGG	AGCCGG	TTGTGGAAACGTCTCAACCGCCGGCTCCGCACGCAGGCGGGTTTAAGAGCTATGCTGGAAGCCGGAACATGAGACGGAGCTAGAG
KL	CCGGCTCCGCACGCAGGCGG	CCAACA	TTGTGGAAACGTCTCAACCGCCGGCTCCGCACGCAGGCGGGTTTAAGAGCTATGCTGGACCAACAAACATGAGACGGAGCTAGAG
KL	CGCCCGGCTCCGCACGCAGG	GCCGCA	TTGTGGAAACGTCTCAACCGCGCCCGGCTCCGCACGCAGGGTTTAAGAGCTATGCTGGAGCCGCAAACATGAGACGGAGCTAGAG
KL	CGCCCGGCTCCGCACGCAGG	GGCGCC	TTGTGGAAACGTCTCAACCGCGCCCGGCTCCGCACGCAGGGTTTAAGAGCTATGCTGGAGGCGCCAACATGAGACGGAGCTAGAG
KL	CGCCCGGCTCCGCACGCAGG	CTGCGA	TTGTGGAAACGTCTCAACCGCGCCCGGCTCCGCACGCAGGGTTTAAGAGCTATGCTGGACTGCGAAACATGAGACGGAGCTAGAG
KL	CGCCCGGCTCCGCACGCAGG	TCTGGC	TTGTGGAAACGTCTCAACCGCGCCCGGCTCCGCACGCAGGGTTTAAGAGCTATGCTGGATCTGGCAACATGAGACGGAGCTAGAG
MCAM	CCCTCCGGCCGGGAAGCATG	CCTGGA	TTGTGGAAACGTCTCAACCGCCCTCCGGCCGGGAAGCATGGTTTAAGAGCTATGCTGGACCTGGAAACATGAGACGGAGCTAGAG
MCAM	CCCTCCGGCCGGGAAGCATG	CCCTAA	TTGTGGAAACGTCTCAACCGCCCTCCGGCCGGGAAGCATGGTTTAAGAGCTATGCTGGACCCTAAAACATGAGACGGAGCTAGAG
MCAM	CCCTCCGGCCGGGAAGCATG	ACACTC	TTGTGGAAACGTCTCAACCGCCCTCCGGCCGGGAAGCATGGTTTAAGAGCTATGCTGGAACACTCAACATGAGACGGAGCTAGAG
MCAM	CCCTCCGGCCGGGAAGCATG	CCATAA	TTGTGGAAACGTCTCAACCGCCCTCCGGCCGGGAAGCATGGTTTAAGAGCTATGCTGGACCATAAAACATGAGACGGAGCTAGAG
MCAM	AAGAAGGCGCAGACCAGCCT	AATAAG	TTGTGGAAACGTCTCAACCGAAGAAGGCGCAGACCAGCCTGTTTAAGAGCTATGCTGGAAATAAGAACATGAGACGGAGCTAGAG
MCAM	AAGAAGGCGCAGACCAGCCT	TAGAGT	TTGTGGAAACGTCTCAACCGAAGAAGGCGCAGACCAGCCTGTTTAAGAGCTATGCTGGATAGAGTAACATGAGACGGAGCTAGAG
MCAM	AAGAAGGCGCAGACCAGCCT	CTGGAT	TTGTGGAAACGTCTCAACCGAAGAAGGCGCAGACCAGCCTGTTTAAGAGCTATGCTGGACTGGATAACATGAGACGGAGCTAGAG
MCAM	AAGAAGGCGCAGACCAGCCT	ATTAAC	TTGTGGAAACGTCTCAACCGAAGAAGGCGCAGACCAGCCTGTTTAAGAGCTATGCTGGAATTAACAACATGAGACGGAGCTAGAG
MCAM	GCAGCAGGCGGCGAGCAAGA	ATCCAC	TTGTGGAAACGTCTCAACCGGCAGCAGGCGGCGAGCAAGAGTTTAAGAGCTATGCTGGAATCCACAACATGAGACGGAGCTAGAG
MCAM	GCAGCAGGCGGCGAGCAAGA	ACGATA	TTGTGGAAACGTCTCAACCGGCAGCAGGCGGCGAGCAAGAGTTTAAGAGCTATGCTGGAACGATAAACATGAGACGGAGCTAGAG
MCAM	GCAGCAGGCGGCGAGCAAGA	TACGCT	TTGTGGAAACGTCTCAACCGGCAGCAGGCGGCGAGCAAGAGTTTAAGAGCTATGCTGGATACGCTAACATGAGACGGAGCTAGAG
MCAM	GCAGCAGGCGGCGAGCAAGA	AAGTTA	TTGTGGAAACGTCTCAACCGGCAGCAGGCGGCGAGCAAGAGTTTAAGAGCTATGCTGGAAAGTTAAACATGAGACGGAGCTAGAG
TMEM189-UBE2V1	GATCGGGCGAGTGGCCATGG	TGTGGC	TTGTGGAAACGTCTCAACCGGATCGGGCGAGTGGCCATGGGTTTAAGAGCTATGCTGGATGTGGCAACATGAGACGGAGCTAGAG
TMEM189-UBE2V1	GATCGGGCGAGTGGCCATGG	CGGTAT	TTGTGGAAACGTCTCAACCGGATCGGGCGAGTGGCCATGGGTTTAAGAGCTATGCTGGACGGTATAACATGAGACGGAGCTAGAG
TMEM189-UBE2V1	GATCGGGCGAGTGGCCATGG	TAACTG	TTGTGGAAACGTCTCAACCGGATCGGGCGAGTGGCCATGGGTTTAAGAGCTATGCTGGATAACTGAACATGAGACGGAGCTAGAG
TMEM189-UBE2V1	GATCGGGCGAGTGGCCATGG	GCCGGA	TTGTGGAAACGTCTCAACCGGATCGGGCGAGTGGCCATGGGTTTAAGAGCTATGCTGGAGCCGGAAACATGAGACGGAGCTAGAG
TMEM189-UBE2V1	GGCGGGCGCCGAGAACTGGC	TTACGC	TTGTGGAAACGTCTCAACCGGGCGGGCGCCGAGAACTGGCGTTTAAGAGCTATGCTGGATTACGCAACATGAGACGGAGCTAGAG
TMEM189-UBE2V1	GGCGGGCGCCGAGAACTGGC	CTATTA	TTGTGGAAACGTCTCAACCGGGCGGGCGCCGAGAACTGGCGTTTAAGAGCTATGCTGGACTATTAAACATGAGACGGAGCTAGAG
TMEM189-UBE2V1	GGCGGGCGCCGAGAACTGGC	GGCTTC	TTGTGGAAACGTCTCAACCGGGCGGGCGCCGAGAACTGGCGTTTAAGAGCTATGCTGGAGGCTTCAACATGAGACGGAGCTAGAG
TMEM189-UBE2V1	GGCGGGCGCCGAGAACTGGC	TTTCCG	TTGTGGAAACGTCTCAACCGGGCGGGCGCCGAGAACTGGCGTTTAAGAGCTATGCTGGATTTCCGAACATGAGACGGAGCTAGAG
TMEM189-UBE2V1	GCGGGCGCCGAGAACTGGCC	TTGTAC	TTGTGGAAACGTCTCAACCGGCGGGCGCCGAGAACTGGCCGTTTAAGAGCTATGCTGGATTGTACAACATGAGACGGAGCTAGAG
TMEM189-UBE2V1	GCGGGCGCCGAGAACTGGCC	GAGAGT	TTGTGGAAACGTCTCAACCGGCGGGCGCCGAGAACTGGCCGTTTAAGAGCTATGCTGGAGAGAGTAACATGAGACGGAGCTAGAG
TMEM189-UBE2V1	GCGGGCGCCGAGAACTGGCC	ATTTGA	TTGTGGAAACGTCTCAACCGGCGGGCGCCGAGAACTGGCCGTTTAAGAGCTATGCTGGAATTTGAAACATGAGACGGAGCTAGAG
TMEM189-UBE2V1	GCGGGCGCCGAGAACTGGCC	TTGAAG	TTGTGGAAACGTCTCAACCGGCGGGCGCCGAGAACTGGCCGTTTAAGAGCTATGCTGGATTGAAGAACATGAGACGGAGCTAGAG
RNF166	CCACGCGGTTGGGGTCGCTG	TTGCGA	TTGTGGAAACGTCTCAACCGCCACGCGGTTGGGGTCGCTGGTTTAAGAGCTATGCTGGATTGCGAAACATGAGACGGAGCTAGAG
RNF166	CCACGCGGTTGGGGTCGCTG	GGGCGA	TTGTGGAAACGTCTCAACCGCCACGCGGTTGGGGTCGCTGGTTTAAGAGCTATGCTGGAGGGCGAAACATGAGACGGAGCTAGAG
RNF166	CCACGCGGTTGGGGTCGCTG	CCATTC	TTGTGGAAACGTCTCAACCGCCACGCGGTTGGGGTCGCTGGTTTAAGAGCTATGCTGGACCATTCAACATGAGACGGAGCTAGAG
RNF166	CCACGCGGTTGGGGTCGCTG	GGTGAT	TTGTGGAAACGTCTCAACCGCCACGCGGTTGGGGTCGCTGGTTTAAGAGCTATGCTGGAGGTGATAACATGAGACGGAGCTAGAG
RNF166	CCGCAGCGACCCCAACCGCG	CTGTCG	TTGTGGAAACGTCTCAACCGCCGCAGCGACCCCAACCGCGGTTTAAGAGCTATGCTGGACTGTCGAACATGAGACGGAGCTAGAG
RNF166	CCGCAGCGACCCCAACCGCG	TTCTCT	TTGTGGAAACGTCTCAACCGCCGCAGCGACCCCAACCGCGGTTTAAGAGCTATGCTGGATTCTCTAACATGAGACGGAGCTAGAG
RNF166	CCGCAGCGACCCCAACCGCG	CGTTTA	TTGTGGAAACGTCTCAACCGCCGCAGCGACCCCAACCGCGGTTTAAGAGCTATGCTGGACGTTTAAACATGAGACGGAGCTAGAG
RNF166	CCGCAGCGACCCCAACCGCG	AAGGAA	TTGTGGAAACGTCTCAACCGCCGCAGCGACCCCAACCGCGGTTTAAGAGCTATGCTGGAAAGGAAAACATGAGACGGAGCTAGAG
RNF166	GGCAGGCACTGCTCACCACG	CACGAA	TTGTGGAAACGTCTCAACCGGGCAGGCACTGCTCACCACGGTTTAAGAGCTATGCTGGACACGAAAACATGAGACGGAGCTAGAG
RNF166	GGCAGGCACTGCTCACCACG	GGTCCA	TTGTGGAAACGTCTCAACCGGGCAGGCACTGCTCACCACGGTTTAAGAGCTATGCTGGAGGTCCAAACATGAGACGGAGCTAGAG
RNF166	GGCAGGCACTGCTCACCACG	CGAAGT	TTGTGGAAACGTCTCAACCGGGCAGGCACTGCTCACCACGGTTTAAGAGCTATGCTGGACGAAGTAACATGAGACGGAGCTAGAG
RNF166	GGCAGGCACTGCTCACCACG	TATCTT	TTGTGGAAACGTCTCAACCGGGCAGGCACTGCTCACCACGGTTTAAGAGCTATGCTGGATATCTTAACATGAGACGGAGCTAGAG
SNX7	GGAGGTGCTGGATCTGGACG	CCGTCC	TTGTGGAAACGTCTCAACCGGGAGGTGCTGGATCTGGACGGTTTAAGAGCTATGCTGGACCGTCCAACATGAGACGGAGCTAGAG
SNX7	GGAGGTGCTGGATCTGGACG	TTAGTT	TTGTGGAAACGTCTCAACCGGGAGGTGCTGGATCTGGACGGTTTAAGAGCTATGCTGGATTAGTTAACATGAGACGGAGCTAGAG
SNX7	GGAGGTGCTGGATCTGGACG	TCCACT	TTGTGGAAACGTCTCAACCGGGAGGTGCTGGATCTGGACGGTTTAAGAGCTATGCTGGATCCACTAACATGAGACGGAGCTAGAG
SNX7	GGAGGTGCTGGATCTGGACG	CTAAAG	TTGTGGAAACGTCTCAACCGGGAGGTGCTGGATCTGGACGGTTTAAGAGCTATGCTGGACTAAAGAACATGAGACGGAGCTAGAG
SNX7	GCTGGATCTGGACGAGGACG	AAGAAT	TTGTGGAAACGTCTCAACCGGCTGGATCTGGACGAGGACGGTTTAAGAGCTATGCTGGAAAGAATAACATGAGACGGAGCTAGAG
SNX7	GCTGGATCTGGACGAGGACG	GAGTAT	TTGTGGAAACGTCTCAACCGGCTGGATCTGGACGAGGACGGTTTAAGAGCTATGCTGGAGAGTATAACATGAGACGGAGCTAGAG
SNX7	GCTGGATCTGGACGAGGACG	GCGGTA	TTGTGGAAACGTCTCAACCGGCTGGATCTGGACGAGGACGGTTTAAGAGCTATGCTGGAGCGGTAAACATGAGACGGAGCTAGAG
SNX7	GCTGGATCTGGACGAGGACG	CGAGTG	TTGTGGAAACGTCTCAACCGGCTGGATCTGGACGAGGACGGTTTAAGAGCTATGCTGGACGAGTGAACATGAGACGGAGCTAGAG
SNX7	GGACGAGGACGAGGACGACC	TCCCCT	TTGTGGAAACGTCTCAACCGGGACGAGGACGAGGACGACCGTTTAAGAGCTATGCTGGATCCCCTAACATGAGACGGAGCTAGAG
SNX7	GGACGAGGACGAGGACGACC	CACTAC	TTGTGGAAACGTCTCAACCGGGACGAGGACGAGGACGACCGTTTAAGAGCTATGCTGGACACTACAACATGAGACGGAGCTAGAG
SNX7	GGACGAGGACGAGGACGACC	GGGCGA	TTGTGGAAACGTCTCAACCGGGACGAGGACGAGGACGACCGTTTAAGAGCTATGCTGGAGGGCGAAACATGAGACGGAGCTAGAG
SNX7	GGACGAGGACGAGGACGACC	TCTACA	TTGTGGAAACGTCTCAACCGGGACGAGGACGAGGACGACCGTTTAAGAGCTATGCTGGATCTACAAACATGAGACGGAGCTAGAG
CBWD6	TTTGGGTTGATGCCGAATTA	CTTTCA	TTGTGGAAACGTCTCAACCGTTTGGGTTGATGCCGAATTAGTTTAAGAGCTATGCTGGACTTTCAAACATGAGACGGAGCTAGAG
CBWD6	TTTGGGTTGATGCCGAATTA	TGAACG	TTGTGGAAACGTCTCAACCGTTTGGGTTGATGCCGAATTAGTTTAAGAGCTATGCTGGATGAACGAACATGAGACGGAGCTAGAG
CBWD6	TTTGGGTTGATGCCGAATTA	CATCAG	TTGTGGAAACGTCTCAACCGTTTGGGTTGATGCCGAATTAGTTTAAGAGCTATGCTGGACATCAGAACATGAGACGGAGCTAGAG
CBWD6	TTTGGGTTGATGCCGAATTA	GCTCGT	TTGTGGAAACGTCTCAACCGTTTGGGTTGATGCCGAATTAGTTTAAGAGCTATGCTGGAGCTCGTAACATGAGACGGAGCTAGAG
CBWD6	GTAAATATCACTCCCTAATT	GTTATT	TTGTGGAAACGTCTCAACCGGTAAATATCACTCCCTAATTGTTTAAGAGCTATGCTGGAGTTATTAACATGAGACGGAGCTAGAG
CBWD6	GTAAATATCACTCCCTAATT	ACGCCG	TTGTGGAAACGTCTCAACCGGTAAATATCACTCCCTAATTGTTTAAGAGCTATGCTGGAACGCCGAACATGAGACGGAGCTAGAG
CBWD6	GTAAATATCACTCCCTAATT	ATCTTC	TTGTGGAAACGTCTCAACCGGTAAATATCACTCCCTAATTGTTTAAGAGCTATGCTGGAATCTTCAACATGAGACGGAGCTAGAG
CBWD6	GTAAATATCACTCCCTAATT	GCCACG	TTGTGGAAACGTCTCAACCGGTAAATATCACTCCCTAATTGTTTAAGAGCTATGCTGGAGCCACGAACATGAGACGGAGCTAGAG
CBWD6	ATTTCTTTACATCTTCTTCT	TCCGCC	TTGTGGAAACGTCTCAACCGATTTCTTTACATCTTCTTCTGTTTAAGAGCTATGCTGGATCCGCCAACATGAGACGGAGCTAGAG
CBWD6	ATTTCTTTACATCTTCTTCT	TATAGG	TTGTGGAAACGTCTCAACCGATTTCTTTACATCTTCTTCTGTTTAAGAGCTATGCTGGATATAGGAACATGAGACGGAGCTAGAG
CBWD6	ATTTCTTTACATCTTCTTCT	GTAAGT	TTGTGGAAACGTCTCAACCGATTTCTTTACATCTTCTTCTGTTTAAGAGCTATGCTGGAGTAAGTAACATGAGACGGAGCTAGAG
CBWD6	ATTTCTTTACATCTTCTTCT	CAGCAC	TTGTGGAAACGTCTCAACCGATTTCTTTACATCTTCTTCTGTTTAAGAGCTATGCTGGACAGCACAACATGAGACGGAGCTAGAG
POU4F2	GATGTCCCTGAACAGCAAGC	ATTCCG	TTGTGGAAACGTCTCAACCGGATGTCCCTGAACAGCAAGCGTTTAAGAGCTATGCTGGAATTCCGAACATGAGACGGAGCTAGAG
POU4F2	GATGTCCCTGAACAGCAAGC	AACGAT	TTGTGGAAACGTCTCAACCGGATGTCCCTGAACAGCAAGCGTTTAAGAGCTATGCTGGAAACGATAACATGAGACGGAGCTAGAG
POU4F2	GATGTCCCTGAACAGCAAGC	TTCGGG	TTGTGGAAACGTCTCAACCGGATGTCCCTGAACAGCAAGCGTTTAAGAGCTATGCTGGATTCGGGAACATGAGACGGAGCTAGAG
POU4F2	GATGTCCCTGAACAGCAAGC	TGTGAA	TTGTGGAAACGTCTCAACCGGATGTCCCTGAACAGCAAGCGTTTAAGAGCTATGCTGGATGTGAAAACATGAGACGGAGCTAGAG
POU4F2	CAGGCGTTTAGCATGCCGCA	CATAGT	TTGTGGAAACGTCTCAACCGCAGGCGTTTAGCATGCCGCAGTTTAAGAGCTATGCTGGACATAGTAACATGAGACGGAGCTAGAG
POU4F2	CAGGCGTTTAGCATGCCGCA	GGTGGG	TTGTGGAAACGTCTCAACCGCAGGCGTTTAGCATGCCGCAGTTTAAGAGCTATGCTGGAGGTGGGAACATGAGACGGAGCTAGAG
POU4F2	CAGGCGTTTAGCATGCCGCA	GGGTGT	TTGTGGAAACGTCTCAACCGCAGGCGTTTAGCATGCCGCAGTTTAAGAGCTATGCTGGAGGGTGTAACATGAGACGGAGCTAGAG
POU4F2	CAGGCGTTTAGCATGCCGCA	CGCCGT	TTGTGGAAACGTCTCAACCGCAGGCGTTTAGCATGCCGCAGTTTAAGAGCTATGCTGGACGCCGTAACATGAGACGGAGCTAGAG
POU4F2	GCGTTTAGCATGCCGCACGG	ATAGGT	TTGTGGAAACGTCTCAACCGGCGTTTAGCATGCCGCACGGGTTTAAGAGCTATGCTGGAATAGGTAACATGAGACGGAGCTAGAG
POU4F2	GCGTTTAGCATGCCGCACGG	GTACGA	TTGTGGAAACGTCTCAACCGGCGTTTAGCATGCCGCACGGGTTTAAGAGCTATGCTGGAGTACGAAACATGAGACGGAGCTAGAG
POU4F2	GCGTTTAGCATGCCGCACGG	TAAGAT	TTGTGGAAACGTCTCAACCGGCGTTTAGCATGCCGCACGGGTTTAAGAGCTATGCTGGATAAGATAACATGAGACGGAGCTAGAG
POU4F2	GCGTTTAGCATGCCGCACGG	GCTACT	TTGTGGAAACGTCTCAACCGGCGTTTAGCATGCCGCACGGGTTTAAGAGCTATGCTGGAGCTACTAACATGAGACGGAGCTAGAG
TAS2R39	GAGTCTGCCCATCAAATGCT	TGAAAT	TTGTGGAAACGTCTCAACCGGAGTCTGCCCATCAAATGCTGTTTAAGAGCTATGCTGGATGAAATAACATGAGACGGAGCTAGAG
TAS2R39	GAGTCTGCCCATCAAATGCT	ACATTC	TTGTGGAAACGTCTCAACCGGAGTCTGCCCATCAAATGCTGTTTAAGAGCTATGCTGGAACATTCAACATGAGACGGAGCTAGAG
TAS2R39	GAGTCTGCCCATCAAATGCT	TCGTTT	TTGTGGAAACGTCTCAACCGGAGTCTGCCCATCAAATGCTGTTTAAGAGCTATGCTGGATCGTTTAACATGAGACGGAGCTAGAG
TAS2R39	GAGTCTGCCCATCAAATGCT	CCTGTG	TTGTGGAAACGTCTCAACCGGAGTCTGCCCATCAAATGCTGTTTAAGAGCTATGCTGGACCTGTGAACATGAGACGGAGCTAGAG
TAS2R39	AGTCTGCCCATCAAATGCTA	TACGCG	TTGTGGAAACGTCTCAACCGAGTCTGCCCATCAAATGCTAGTTTAAGAGCTATGCTGGATACGCGAACATGAGACGGAGCTAGAG
TAS2R39	AGTCTGCCCATCAAATGCTA	CCTTCG	TTGTGGAAACGTCTCAACCGAGTCTGCCCATCAAATGCTAGTTTAAGAGCTATGCTGGACCTTCGAACATGAGACGGAGCTAGAG
TAS2R39	AGTCTGCCCATCAAATGCTA	TTAAGC	TTGTGGAAACGTCTCAACCGAGTCTGCCCATCAAATGCTAGTTTAAGAGCTATGCTGGATTAAGCAACATGAGACGGAGCTAGAG
TAS2R39	AGTCTGCCCATCAAATGCTA	CACGCT	TTGTGGAAACGTCTCAACCGAGTCTGCCCATCAAATGCTAGTTTAAGAGCTATGCTGGACACGCTAACATGAGACGGAGCTAGAG
TAS2R39	TGCTTCTCTTTGGTGTCTGG	AGGACA	TTGTGGAAACGTCTCAACCGTGCTTCTCTTTGGTGTCTGGGTTTAAGAGCTATGCTGGAAGGACAAACATGAGACGGAGCTAGAG
TAS2R39	TGCTTCTCTTTGGTGTCTGG	TTCGTC	TTGTGGAAACGTCTCAACCGTGCTTCTCTTTGGTGTCTGGGTTTAAGAGCTATGCTGGATTCGTCAACATGAGACGGAGCTAGAG
TAS2R39	TGCTTCTCTTTGGTGTCTGG	CTCTAA	TTGTGGAAACGTCTCAACCGTGCTTCTCTTTGGTGTCTGGGTTTAAGAGCTATGCTGGACTCTAAAACATGAGACGGAGCTAGAG
TAS2R39	TGCTTCTCTTTGGTGTCTGG	TGCACA	TTGTGGAAACGTCTCAACCGTGCTTCTCTTTGGTGTCTGGGTTTAAGAGCTATGCTGGATGCACAAACATGAGACGGAGCTAGAG
STARD6	GGTTATAATCGAGATACATC	AGGGAC	TTGTGGAAACGTCTCAACCGGGTTATAATCGAGATACATCGTTTAAGAGCTATGCTGGAAGGGACAACATGAGACGGAGCTAGAG
STARD6	GGTTATAATCGAGATACATC	TTGCCC	TTGTGGAAACGTCTCAACCGGGTTATAATCGAGATACATCGTTTAAGAGCTATGCTGGATTGCCCAACATGAGACGGAGCTAGAG
STARD6	GGTTATAATCGAGATACATC	TCTTAA	TTGTGGAAACGTCTCAACCGGGTTATAATCGAGATACATCGTTTAAGAGCTATGCTGGATCTTAAAACATGAGACGGAGCTAGAG
STARD6	GGTTATAATCGAGATACATC	TTCGGA	TTGTGGAAACGTCTCAACCGGGTTATAATCGAGATACATCGTTTAAGAGCTATGCTGGATTCGGAAACATGAGACGGAGCTAGAG
STARD6	ATAATCGAGATACATCAGGC	CCCTGG	TTGTGGAAACGTCTCAACCGATAATCGAGATACATCAGGCGTTTAAGAGCTATGCTGGACCCTGGAACATGAGACGGAGCTAGAG
STARD6	ATAATCGAGATACATCAGGC	AGTTAC	TTGTGGAAACGTCTCAACCGATAATCGAGATACATCAGGCGTTTAAGAGCTATGCTGGAAGTTACAACATGAGACGGAGCTAGAG
STARD6	ATAATCGAGATACATCAGGC	GGGCTG	TTGTGGAAACGTCTCAACCGATAATCGAGATACATCAGGCGTTTAAGAGCTATGCTGGAGGGCTGAACATGAGACGGAGCTAGAG
STARD6	ATAATCGAGATACATCAGGC	GTGAGA	TTGTGGAAACGTCTCAACCGATAATCGAGATACATCAGGCGTTTAAGAGCTATGCTGGAGTGAGAAACATGAGACGGAGCTAGAG
STARD6	AGATACATCAGGCTGGAAAG	TAAAGG	TTGTGGAAACGTCTCAACCGAGATACATCAGGCTGGAAAGGTTTAAGAGCTATGCTGGATAAAGGAACATGAGACGGAGCTAGAG
STARD6	AGATACATCAGGCTGGAAAG	GGTATC	TTGTGGAAACGTCTCAACCGAGATACATCAGGCTGGAAAGGTTTAAGAGCTATGCTGGAGGTATCAACATGAGACGGAGCTAGAG
STARD6	AGATACATCAGGCTGGAAAG	AAAATT	TTGTGGAAACGTCTCAACCGAGATACATCAGGCTGGAAAGGTTTAAGAGCTATGCTGGAAAAATTAACATGAGACGGAGCTAGAG
STARD6	AGATACATCAGGCTGGAAAG	TAAATG	TTGTGGAAACGTCTCAACCGAGATACATCAGGCTGGAAAGGTTTAAGAGCTATGCTGGATAAATGAACATGAGACGGAGCTAGAG
MTOR	CAGGGCAAGATGCTTGGAAC	CTCGCC	TTGTGGAAACGTCTCAACCGCAGGGCAAGATGCTTGGAACGTTTAAGAGCTATGCTGGACTCGCCAACATGAGACGGAGCTAGAG
MTOR	CAGGGCAAGATGCTTGGAAC	GGACTA	TTGTGGAAACGTCTCAACCGCAGGGCAAGATGCTTGGAACGTTTAAGAGCTATGCTGGAGGACTAAACATGAGACGGAGCTAGAG
MTOR	CAGGGCAAGATGCTTGGAAC	TGCTGG	TTGTGGAAACGTCTCAACCGCAGGGCAAGATGCTTGGAACGTTTAAGAGCTATGCTGGATGCTGGAACATGAGACGGAGCTAGAG
MTOR	CAGGGCAAGATGCTTGGAAC	GATCAG	TTGTGGAAACGTCTCAACCGCAGGGCAAGATGCTTGGAACGTTTAAGAGCTATGCTGGAGATCAGAACATGAGACGGAGCTAGAG
MTOR	GCTAGATGTGGTGGCAGCGG	TCGCGG	TTGTGGAAACGTCTCAACCGGCTAGATGTGGTGGCAGCGGGTTTAAGAGCTATGCTGGATCGCGGAACATGAGACGGAGCTAGAG
MTOR	GCTAGATGTGGTGGCAGCGG	AAGATT	TTGTGGAAACGTCTCAACCGGCTAGATGTGGTGGCAGCGGGTTTAAGAGCTATGCTGGAAAGATTAACATGAGACGGAGCTAGAG
MTOR	GCTAGATGTGGTGGCAGCGG	GGGCCA	TTGTGGAAACGTCTCAACCGGCTAGATGTGGTGGCAGCGGGTTTAAGAGCTATGCTGGAGGGCCAAACATGAGACGGAGCTAGAG
MTOR	GCTAGATGTGGTGGCAGCGG	AACTGT	TTGTGGAAACGTCTCAACCGGCTAGATGTGGTGGCAGCGGGTTTAAGAGCTATGCTGGAAACTGTAACATGAGACGGAGCTAGAG
MTOR	ATTGCTAGATGTGGTGGCAG	GCAACC	TTGTGGAAACGTCTCAACCGATTGCTAGATGTGGTGGCAGGTTTAAGAGCTATGCTGGAGCAACCAACATGAGACGGAGCTAGAG
MTOR	ATTGCTAGATGTGGTGGCAG	GCAGGG	TTGTGGAAACGTCTCAACCGATTGCTAGATGTGGTGGCAGGTTTAAGAGCTATGCTGGAGCAGGGAACATGAGACGGAGCTAGAG
MTOR	ATTGCTAGATGTGGTGGCAG	TCCACG	TTGTGGAAACGTCTCAACCGATTGCTAGATGTGGTGGCAGGTTTAAGAGCTATGCTGGATCCACGAACATGAGACGGAGCTAGAG
MTOR	ATTGCTAGATGTGGTGGCAG	GTGTCA	TTGTGGAAACGTCTCAACCGATTGCTAGATGTGGTGGCAGGTTTAAGAGCTATGCTGGAGTGTCAAACATGAGACGGAGCTAGAG
B4GALT1	AAAGCGGCGGCGGGAAGATG	AGGACA	TTGTGGAAACGTCTCAACCGAAAGCGGCGGCGGGAAGATGGTTTAAGAGCTATGCTGGAAGGACAAACATGAGACGGAGCTAGAG
B4GALT1	AAAGCGGCGGCGGGAAGATG	CATGTT	TTGTGGAAACGTCTCAACCGAAAGCGGCGGCGGGAAGATGGTTTAAGAGCTATGCTGGACATGTTAACATGAGACGGAGCTAGAG
B4GALT1	AAAGCGGCGGCGGGAAGATG	TGACAA	TTGTGGAAACGTCTCAACCGAAAGCGGCGGCGGGAAGATGGTTTAAGAGCTATGCTGGATGACAAAACATGAGACGGAGCTAGAG
B4GALT1	AAAGCGGCGGCGGGAAGATG	TGTGCC	TTGTGGAAACGTCTCAACCGAAAGCGGCGGCGGGAAGATGGTTTAAGAGCTATGCTGGATGTGCCAACATGAGACGGAGCTAGAG
B4GALT1	GCGGCGCTGCCGCTCAGGAG	TCTGAA	TTGTGGAAACGTCTCAACCGGCGGCGCTGCCGCTCAGGAGGTTTAAGAGCTATGCTGGATCTGAAAACATGAGACGGAGCTAGAG
B4GALT1	GCGGCGCTGCCGCTCAGGAG	CTCCAG	TTGTGGAAACGTCTCAACCGGCGGCGCTGCCGCTCAGGAGGTTTAAGAGCTATGCTGGACTCCAGAACATGAGACGGAGCTAGAG
B4GALT1	GCGGCGCTGCCGCTCAGGAG	TGTAAT	TTGTGGAAACGTCTCAACCGGCGGCGCTGCCGCTCAGGAGGTTTAAGAGCTATGCTGGATGTAATAACATGAGACGGAGCTAGAG
B4GALT1	GCGGCGCTGCCGCTCAGGAG	GCAGGC	TTGTGGAAACGTCTCAACCGGCGGCGCTGCCGCTCAGGAGGTTTAAGAGCTATGCTGGAGCAGGCAACATGAGACGGAGCTAGAG
B4GALT1	CTTCGGGAGCCGCTCCTGAG	AGACCC	TTGTGGAAACGTCTCAACCGCTTCGGGAGCCGCTCCTGAGGTTTAAGAGCTATGCTGGAAGACCCAACATGAGACGGAGCTAGAG
B4GALT1	CTTCGGGAGCCGCTCCTGAG	CTCACG	TTGTGGAAACGTCTCAACCGCTTCGGGAGCCGCTCCTGAGGTTTAAGAGCTATGCTGGACTCACGAACATGAGACGGAGCTAGAG
B4GALT1	CTTCGGGAGCCGCTCCTGAG	ATCTGG	TTGTGGAAACGTCTCAACCGCTTCGGGAGCCGCTCCTGAGGTTTAAGAGCTATGCTGGAATCTGGAACATGAGACGGAGCTAGAG
B4GALT1	CTTCGGGAGCCGCTCCTGAG	CCCAAT	TTGTGGAAACGTCTCAACCGCTTCGGGAGCCGCTCCTGAGGTTTAAGAGCTATGCTGGACCCAATAACATGAGACGGAGCTAGAG
KRTAP5-4	ACAGGTTTGCAGCAGCAGAT	GGGTTA	TTGTGGAAACGTCTCAACCGACAGGTTTGCAGCAGCAGATGTTTAAGAGCTATGCTGGAGGGTTAAACATGAGACGGAGCTAGAG
KRTAP5-4	ACAGGTTTGCAGCAGCAGAT	CCCTCT	TTGTGGAAACGTCTCAACCGACAGGTTTGCAGCAGCAGATGTTTAAGAGCTATGCTGGACCCTCTAACATGAGACGGAGCTAGAG
KRTAP5-4	ACAGGTTTGCAGCAGCAGAT	GTAACG	TTGTGGAAACGTCTCAACCGACAGGTTTGCAGCAGCAGATGTTTAAGAGCTATGCTGGAGTAACGAACATGAGACGGAGCTAGAG
KRTAP5-4	ACAGGTTTGCAGCAGCAGAT	GCGGCT	TTGTGGAAACGTCTCAACCGACAGGTTTGCAGCAGCAGATGTTTAAGAGCTATGCTGGAGCGGCTAACATGAGACGGAGCTAGAG
KRTAP5-4	GGGGGGCTATGGCTCTTGTG	ATAGAG	TTGTGGAAACGTCTCAACCGGGGGGGCTATGGCTCTTGTGGTTTAAGAGCTATGCTGGAATAGAGAACATGAGACGGAGCTAGAG
KRTAP5-4	GGGGGGCTATGGCTCTTGTG	GACTGT	TTGTGGAAACGTCTCAACCGGGGGGGCTATGGCTCTTGTGGTTTAAGAGCTATGCTGGAGACTGTAACATGAGACGGAGCTAGAG
KRTAP5-4	GGGGGGCTATGGCTCTTGTG	CAGTCC	TTGTGGAAACGTCTCAACCGGGGGGGCTATGGCTCTTGTGGTTTAAGAGCTATGCTGGACAGTCCAACATGAGACGGAGCTAGAG
KRTAP5-4	GGGGGGCTATGGCTCTTGTG	TGAAAA	TTGTGGAAACGTCTCAACCGGGGGGGCTATGGCTCTTGTGGTTTAAGAGCTATGCTGGATGAAAAAACATGAGACGGAGCTAGAG
KRTAP5-4	GGGGGCTATGGCTCTTGTGG	ACATCC	TTGTGGAAACGTCTCAACCGGGGGGCTATGGCTCTTGTGGGTTTAAGAGCTATGCTGGAACATCCAACATGAGACGGAGCTAGAG
KRTAP5-4	GGGGGCTATGGCTCTTGTGG	AGGAAT	TTGTGGAAACGTCTCAACCGGGGGGCTATGGCTCTTGTGGGTTTAAGAGCTATGCTGGAAGGAATAACATGAGACGGAGCTAGAG
KRTAP5-4	GGGGGCTATGGCTCTTGTGG	TATACA	TTGTGGAAACGTCTCAACCGGGGGGCTATGGCTCTTGTGGGTTTAAGAGCTATGCTGGATATACAAACATGAGACGGAGCTAGAG
KRTAP5-4	GGGGGCTATGGCTCTTGTGG	CTCACG	TTGTGGAAACGTCTCAACCGGGGGGCTATGGCTCTTGTGGGTTTAAGAGCTATGCTGGACTCACGAACATGAGACGGAGCTAGAG
DOLPP1	GCTGATCAAAAACGTCATCC	CACGCC	TTGTGGAAACGTCTCAACCGGCTGATCAAAAACGTCATCCGTTTAAGAGCTATGCTGGACACGCCAACATGAGACGGAGCTAGAG
DOLPP1	GCTGATCAAAAACGTCATCC	TGTCGT	TTGTGGAAACGTCTCAACCGGCTGATCAAAAACGTCATCCGTTTAAGAGCTATGCTGGATGTCGTAACATGAGACGGAGCTAGAG
DOLPP1	GCTGATCAAAAACGTCATCC	CCCAGT	TTGTGGAAACGTCTCAACCGGCTGATCAAAAACGTCATCCGTTTAAGAGCTATGCTGGACCCAGTAACATGAGACGGAGCTAGAG
DOLPP1	GCTGATCAAAAACGTCATCC	CAGTTC	TTGTGGAAACGTCTCAACCGGCTGATCAAAAACGTCATCCGTTTAAGAGCTATGCTGGACAGTTCAACATGAGACGGAGCTAGAG
DOLPP1	AAAACGTCATCCAGGAGCCA	AACGAC	TTGTGGAAACGTCTCAACCGAAAACGTCATCCAGGAGCCAGTTTAAGAGCTATGCTGGAAACGACAACATGAGACGGAGCTAGAG
DOLPP1	AAAACGTCATCCAGGAGCCA	TCCCCG	TTGTGGAAACGTCTCAACCGAAAACGTCATCCAGGAGCCAGTTTAAGAGCTATGCTGGATCCCCGAACATGAGACGGAGCTAGAG
DOLPP1	AAAACGTCATCCAGGAGCCA	GCCAAA	TTGTGGAAACGTCTCAACCGAAAACGTCATCCAGGAGCCAGTTTAAGAGCTATGCTGGAGCCAAAAACATGAGACGGAGCTAGAG
DOLPP1	AAAACGTCATCCAGGAGCCA	GAACCG	TTGTGGAAACGTCTCAACCGAAAACGTCATCCAGGAGCCAGTTTAAGAGCTATGCTGGAGAACCGAACATGAGACGGAGCTAGAG
DOLPP1	ATCCAGGAGCCACGGCCCTG	GCCACG	TTGTGGAAACGTCTCAACCGATCCAGGAGCCACGGCCCTGGTTTAAGAGCTATGCTGGAGCCACGAACATGAGACGGAGCTAGAG
DOLPP1	ATCCAGGAGCCACGGCCCTG	GGGCAA	TTGTGGAAACGTCTCAACCGATCCAGGAGCCACGGCCCTGGTTTAAGAGCTATGCTGGAGGGCAAAACATGAGACGGAGCTAGAG
DOLPP1	ATCCAGGAGCCACGGCCCTG	CGGCGG	TTGTGGAAACGTCTCAACCGATCCAGGAGCCACGGCCCTGGTTTAAGAGCTATGCTGGACGGCGGAACATGAGACGGAGCTAGAG
DOLPP1	ATCCAGGAGCCACGGCCCTG	CAATTC	TTGTGGAAACGTCTCAACCGATCCAGGAGCCACGGCCCTGGTTTAAGAGCTATGCTGGACAATTCAACATGAGACGGAGCTAGAG
ZNF624	AGACTCCACTCTTTCCAGAG	CACTGC	TTGTGGAAACGTCTCAACCGAGACTCCACTCTTTCCAGAGGTTTAAGAGCTATGCTGGACACTGCAACATGAGACGGAGCTAGAG
ZNF624	AGACTCCACTCTTTCCAGAG	CGGGAG	TTGTGGAAACGTCTCAACCGAGACTCCACTCTTTCCAGAGGTTTAAGAGCTATGCTGGACGGGAGAACATGAGACGGAGCTAGAG
ZNF624	AGACTCCACTCTTTCCAGAG	CAACGT	TTGTGGAAACGTCTCAACCGAGACTCCACTCTTTCCAGAGGTTTAAGAGCTATGCTGGACAACGTAACATGAGACGGAGCTAGAG
ZNF624	AGACTCCACTCTTTCCAGAG	GGGAGA	TTGTGGAAACGTCTCAACCGAGACTCCACTCTTTCCAGAGGTTTAAGAGCTATGCTGGAGGGAGAAACATGAGACGGAGCTAGAG
ZNF624	GACTCCACTCTTTCCAGAGA	CCCTAT	TTGTGGAAACGTCTCAACCGGACTCCACTCTTTCCAGAGAGTTTAAGAGCTATGCTGGACCCTATAACATGAGACGGAGCTAGAG
ZNF624	GACTCCACTCTTTCCAGAGA	TGTACA	TTGTGGAAACGTCTCAACCGGACTCCACTCTTTCCAGAGAGTTTAAGAGCTATGCTGGATGTACAAACATGAGACGGAGCTAGAG
ZNF624	GACTCCACTCTTTCCAGAGA	ATTTAG	TTGTGGAAACGTCTCAACCGGACTCCACTCTTTCCAGAGAGTTTAAGAGCTATGCTGGAATTTAGAACATGAGACGGAGCTAGAG
ZNF624	GACTCCACTCTTTCCAGAGA	CCCCCT	TTGTGGAAACGTCTCAACCGGACTCCACTCTTTCCAGAGAGTTTAAGAGCTATGCTGGACCCCCTAACATGAGACGGAGCTAGAG
ZNF624	ACTCCACTCTTTCCAGAGAG	ACGACA	TTGTGGAAACGTCTCAACCGACTCCACTCTTTCCAGAGAGGTTTAAGAGCTATGCTGGAACGACAAACATGAGACGGAGCTAGAG
ZNF624	ACTCCACTCTTTCCAGAGAG	ACATTT	TTGTGGAAACGTCTCAACCGACTCCACTCTTTCCAGAGAGGTTTAAGAGCTATGCTGGAACATTTAACATGAGACGGAGCTAGAG
ZNF624	ACTCCACTCTTTCCAGAGAG	TTTCTG	TTGTGGAAACGTCTCAACCGACTCCACTCTTTCCAGAGAGGTTTAAGAGCTATGCTGGATTTCTGAACATGAGACGGAGCTAGAG
ZNF624	ACTCCACTCTTTCCAGAGAG	GCCTGC	TTGTGGAAACGTCTCAACCGACTCCACTCTTTCCAGAGAGGTTTAAGAGCTATGCTGGAGCCTGCAACATGAGACGGAGCTAGAG
NPR3	TGAGAAACAAGGGCTCAATA	CCTAGA	TTGTGGAAACGTCTCAACCGTGAGAAACAAGGGCTCAATAGTTTAAGAGCTATGCTGGACCTAGAAACATGAGACGGAGCTAGAG
NPR3	TGAGAAACAAGGGCTCAATA	GACGCT	TTGTGGAAACGTCTCAACCGTGAGAAACAAGGGCTCAATAGTTTAAGAGCTATGCTGGAGACGCTAACATGAGACGGAGCTAGAG
NPR3	TGAGAAACAAGGGCTCAATA	GGCTGG	TTGTGGAAACGTCTCAACCGTGAGAAACAAGGGCTCAATAGTTTAAGAGCTATGCTGGAGGCTGGAACATGAGACGGAGCTAGAG
NPR3	TGAGAAACAAGGGCTCAATA	GCATCC	TTGTGGAAACGTCTCAACCGTGAGAAACAAGGGCTCAATAGTTTAAGAGCTATGCTGGAGCATCCAACATGAGACGGAGCTAGAG
NPR3	GAAACAAGGGCTCAATATGG	CGTCTA	TTGTGGAAACGTCTCAACCGGAAACAAGGGCTCAATATGGGTTTAAGAGCTATGCTGGACGTCTAAACATGAGACGGAGCTAGAG
NPR3	GAAACAAGGGCTCAATATGG	GTCAGT	TTGTGGAAACGTCTCAACCGGAAACAAGGGCTCAATATGGGTTTAAGAGCTATGCTGGAGTCAGTAACATGAGACGGAGCTAGAG
NPR3	GAAACAAGGGCTCAATATGG	ACACGG	TTGTGGAAACGTCTCAACCGGAAACAAGGGCTCAATATGGGTTTAAGAGCTATGCTGGAACACGGAACATGAGACGGAGCTAGAG
NPR3	GAAACAAGGGCTCAATATGG	CTCAGA	TTGTGGAAACGTCTCAACCGGAAACAAGGGCTCAATATGGGTTTAAGAGCTATGCTGGACTCAGAAACATGAGACGGAGCTAGAG
NPR3	CGTAGAGGAGGATGGCATCG	CTCTCT	TTGTGGAAACGTCTCAACCGCGTAGAGGAGGATGGCATCGGTTTAAGAGCTATGCTGGACTCTCTAACATGAGACGGAGCTAGAG
NPR3	CGTAGAGGAGGATGGCATCG	CAGTCA	TTGTGGAAACGTCTCAACCGCGTAGAGGAGGATGGCATCGGTTTAAGAGCTATGCTGGACAGTCAAACATGAGACGGAGCTAGAG
NPR3	CGTAGAGGAGGATGGCATCG	TTAAAG	TTGTGGAAACGTCTCAACCGCGTAGAGGAGGATGGCATCGGTTTAAGAGCTATGCTGGATTAAAGAACATGAGACGGAGCTAGAG
NPR3	CGTAGAGGAGGATGGCATCG	TTTAAG	TTGTGGAAACGTCTCAACCGCGTAGAGGAGGATGGCATCGGTTTAAGAGCTATGCTGGATTTAAGAACATGAGACGGAGCTAGAG
MRVI1	GCCAGACATCAGCATCTCAG	TTGCTT	TTGTGGAAACGTCTCAACCGGCCAGACATCAGCATCTCAGGTTTAAGAGCTATGCTGGATTGCTTAACATGAGACGGAGCTAGAG
MRVI1	GCCAGACATCAGCATCTCAG	CAACGG	TTGTGGAAACGTCTCAACCGGCCAGACATCAGCATCTCAGGTTTAAGAGCTATGCTGGACAACGGAACATGAGACGGAGCTAGAG
MRVI1	GCCAGACATCAGCATCTCAG	AGTTCA	TTGTGGAAACGTCTCAACCGGCCAGACATCAGCATCTCAGGTTTAAGAGCTATGCTGGAAGTTCAAACATGAGACGGAGCTAGAG
MRVI1	GCCAGACATCAGCATCTCAG	AACTCG	TTGTGGAAACGTCTCAACCGGCCAGACATCAGCATCTCAGGTTTAAGAGCTATGCTGGAAACTCGAACATGAGACGGAGCTAGAG
MRVI1	AGACATCAGCATCTCAGAGG	CTTTAC	TTGTGGAAACGTCTCAACCGAGACATCAGCATCTCAGAGGGTTTAAGAGCTATGCTGGACTTTACAACATGAGACGGAGCTAGAG
MRVI1	AGACATCAGCATCTCAGAGG	CGAGCG	TTGTGGAAACGTCTCAACCGAGACATCAGCATCTCAGAGGGTTTAAGAGCTATGCTGGACGAGCGAACATGAGACGGAGCTAGAG
MRVI1	AGACATCAGCATCTCAGAGG	TCGTGA	TTGTGGAAACGTCTCAACCGAGACATCAGCATCTCAGAGGGTTTAAGAGCTATGCTGGATCGTGAAACATGAGACGGAGCTAGAG
MRVI1	AGACATCAGCATCTCAGAGG	CGTGGG	TTGTGGAAACGTCTCAACCGAGACATCAGCATCTCAGAGGGTTTAAGAGCTATGCTGGACGTGGGAACATGAGACGGAGCTAGAG
MRVI1	GGAGGACAAGAAGAAAAACC	TATGTA	TTGTGGAAACGTCTCAACCGGGAGGACAAGAAGAAAAACCGTTTAAGAGCTATGCTGGATATGTAAACATGAGACGGAGCTAGAG
MRVI1	GGAGGACAAGAAGAAAAACC	TTGCAG	TTGTGGAAACGTCTCAACCGGGAGGACAAGAAGAAAAACCGTTTAAGAGCTATGCTGGATTGCAGAACATGAGACGGAGCTAGAG
MRVI1	GGAGGACAAGAAGAAAAACC	ATGTGG	TTGTGGAAACGTCTCAACCGGGAGGACAAGAAGAAAAACCGTTTAAGAGCTATGCTGGAATGTGGAACATGAGACGGAGCTAGAG
MRVI1	GGAGGACAAGAAGAAAAACC	GCGGTC	TTGTGGAAACGTCTCAACCGGGAGGACAAGAAGAAAAACCGTTTAAGAGCTATGCTGGAGCGGTCAACATGAGACGGAGCTAGAG
OR10P1	TCTGGCCTGGAGTGATGGCT	GCTAGA	TTGTGGAAACGTCTCAACCGTCTGGCCTGGAGTGATGGCTGTTTAAGAGCTATGCTGGAGCTAGAAACATGAGACGGAGCTAGAG
OR10P1	TCTGGCCTGGAGTGATGGCT	TTATGT	TTGTGGAAACGTCTCAACCGTCTGGCCTGGAGTGATGGCTGTTTAAGAGCTATGCTGGATTATGTAACATGAGACGGAGCTAGAG
OR10P1	TCTGGCCTGGAGTGATGGCT	TGTCCC	TTGTGGAAACGTCTCAACCGTCTGGCCTGGAGTGATGGCTGTTTAAGAGCTATGCTGGATGTCCCAACATGAGACGGAGCTAGAG
OR10P1	TCTGGCCTGGAGTGATGGCT	GTGAGC	TTGTGGAAACGTCTCAACCGTCTGGCCTGGAGTGATGGCTGTTTAAGAGCTATGCTGGAGTGAGCAACATGAGACGGAGCTAGAG
OR10P1	GGAATTCAGGCAGTGTAGTA	CGGATC	TTGTGGAAACGTCTCAACCGGGAATTCAGGCAGTGTAGTAGTTTAAGAGCTATGCTGGACGGATCAACATGAGACGGAGCTAGAG
OR10P1	GGAATTCAGGCAGTGTAGTA	ACGTGA	TTGTGGAAACGTCTCAACCGGGAATTCAGGCAGTGTAGTAGTTTAAGAGCTATGCTGGAACGTGAAACATGAGACGGAGCTAGAG
OR10P1	GGAATTCAGGCAGTGTAGTA	TACTCC	TTGTGGAAACGTCTCAACCGGGAATTCAGGCAGTGTAGTAGTTTAAGAGCTATGCTGGATACTCCAACATGAGACGGAGCTAGAG
OR10P1	GGAATTCAGGCAGTGTAGTA	GGAGTA	TTGTGGAAACGTCTCAACCGGGAATTCAGGCAGTGTAGTAGTTTAAGAGCTATGCTGGAGGAGTAAACATGAGACGGAGCTAGAG
OR10P1	AATCCCAGAAGGAGGAATTC	CCCCAA	TTGTGGAAACGTCTCAACCGAATCCCAGAAGGAGGAATTCGTTTAAGAGCTATGCTGGACCCCAAAACATGAGACGGAGCTAGAG
OR10P1	AATCCCAGAAGGAGGAATTC	GCAACT	TTGTGGAAACGTCTCAACCGAATCCCAGAAGGAGGAATTCGTTTAAGAGCTATGCTGGAGCAACTAACATGAGACGGAGCTAGAG
OR10P1	AATCCCAGAAGGAGGAATTC	AGGCCA	TTGTGGAAACGTCTCAACCGAATCCCAGAAGGAGGAATTCGTTTAAGAGCTATGCTGGAAGGCCAAACATGAGACGGAGCTAGAG
OR10P1	AATCCCAGAAGGAGGAATTC	CGGCAC	TTGTGGAAACGTCTCAACCGAATCCCAGAAGGAGGAATTCGTTTAAGAGCTATGCTGGACGGCACAACATGAGACGGAGCTAGAG
BTN2A1	TGTGAGCAAAGACATCAGCA	TGGACT	TTGTGGAAACGTCTCAACCGTGTGAGCAAAGACATCAGCAGTTTAAGAGCTATGCTGGATGGACTAACATGAGACGGAGCTAGAG
BTN2A1	TGTGAGCAAAGACATCAGCA	ATGTGA	TTGTGGAAACGTCTCAACCGTGTGAGCAAAGACATCAGCAGTTTAAGAGCTATGCTGGAATGTGAAACATGAGACGGAGCTAGAG
BTN2A1	TGTGAGCAAAGACATCAGCA	TATCTT	TTGTGGAAACGTCTCAACCGTGTGAGCAAAGACATCAGCAGTTTAAGAGCTATGCTGGATATCTTAACATGAGACGGAGCTAGAG
BTN2A1	TGTGAGCAAAGACATCAGCA	CTCAAG	TTGTGGAAACGTCTCAACCGTGTGAGCAAAGACATCAGCAGTTTAAGAGCTATGCTGGACTCAAGAACATGAGACGGAGCTAGAG
BTN2A1	GTGAGCAAAGACATCAGCAG	CGCCCC	TTGTGGAAACGTCTCAACCGGTGAGCAAAGACATCAGCAGGTTTAAGAGCTATGCTGGACGCCCCAACATGAGACGGAGCTAGAG
BTN2A1	GTGAGCAAAGACATCAGCAG	TAAGAT	TTGTGGAAACGTCTCAACCGGTGAGCAAAGACATCAGCAGGTTTAAGAGCTATGCTGGATAAGATAACATGAGACGGAGCTAGAG
BTN2A1	GTGAGCAAAGACATCAGCAG	GCGAAT	TTGTGGAAACGTCTCAACCGGTGAGCAAAGACATCAGCAGGTTTAAGAGCTATGCTGGAGCGAATAACATGAGACGGAGCTAGAG
BTN2A1	GTGAGCAAAGACATCAGCAG	GCTTTG	TTGTGGAAACGTCTCAACCGGTGAGCAAAGACATCAGCAGGTTTAAGAGCTATGCTGGAGCTTTGAACATGAGACGGAGCTAGAG
BTN2A1	AGACATCAGCAGGGGCAGCG	TCCACT	TTGTGGAAACGTCTCAACCGAGACATCAGCAGGGGCAGCGGTTTAAGAGCTATGCTGGATCCACTAACATGAGACGGAGCTAGAG
BTN2A1	AGACATCAGCAGGGGCAGCG	TTAACA	TTGTGGAAACGTCTCAACCGAGACATCAGCAGGGGCAGCGGTTTAAGAGCTATGCTGGATTAACAAACATGAGACGGAGCTAGAG
BTN2A1	AGACATCAGCAGGGGCAGCG	CGCGCC	TTGTGGAAACGTCTCAACCGAGACATCAGCAGGGGCAGCGGTTTAAGAGCTATGCTGGACGCGCCAACATGAGACGGAGCTAGAG
BTN2A1	AGACATCAGCAGGGGCAGCG	TGCGGT	TTGTGGAAACGTCTCAACCGAGACATCAGCAGGGGCAGCGGTTTAAGAGCTATGCTGGATGCGGTAACATGAGACGGAGCTAGAG
CHST10	GTGACAACATGCACCACCAG	GACAGA	TTGTGGAAACGTCTCAACCGGTGACAACATGCACCACCAGGTTTAAGAGCTATGCTGGAGACAGAAACATGAGACGGAGCTAGAG
CHST10	GTGACAACATGCACCACCAG	AACTCG	TTGTGGAAACGTCTCAACCGGTGACAACATGCACCACCAGGTTTAAGAGCTATGCTGGAAACTCGAACATGAGACGGAGCTAGAG
CHST10	GTGACAACATGCACCACCAG	GACATC	TTGTGGAAACGTCTCAACCGGTGACAACATGCACCACCAGGTTTAAGAGCTATGCTGGAGACATCAACATGAGACGGAGCTAGAG
CHST10	GTGACAACATGCACCACCAG	TCAAAC	TTGTGGAAACGTCTCAACCGGTGACAACATGCACCACCAGGTTTAAGAGCTATGCTGGATCAAACAACATGAGACGGAGCTAGAG
CHST10	GCACCACCAGTGGCTTCTGC	AAGGAC	TTGTGGAAACGTCTCAACCGGCACCACCAGTGGCTTCTGCGTTTAAGAGCTATGCTGGAAAGGACAACATGAGACGGAGCTAGAG
CHST10	GCACCACCAGTGGCTTCTGC	TAGTTG	TTGTGGAAACGTCTCAACCGGCACCACCAGTGGCTTCTGCGTTTAAGAGCTATGCTGGATAGTTGAACATGAGACGGAGCTAGAG
CHST10	GCACCACCAGTGGCTTCTGC	TGCCTC	TTGTGGAAACGTCTCAACCGGCACCACCAGTGGCTTCTGCGTTTAAGAGCTATGCTGGATGCCTCAACATGAGACGGAGCTAGAG
CHST10	GCACCACCAGTGGCTTCTGC	ACGGTG	TTGTGGAAACGTCTCAACCGGCACCACCAGTGGCTTCTGCGTTTAAGAGCTATGCTGGAACGGTGAACATGAGACGGAGCTAGAG
CHST10	GAAAATCACCCAAAAGCATG	GCTTCT	TTGTGGAAACGTCTCAACCGGAAAATCACCCAAAAGCATGGTTTAAGAGCTATGCTGGAGCTTCTAACATGAGACGGAGCTAGAG
CHST10	GAAAATCACCCAAAAGCATG	ACAACG	TTGTGGAAACGTCTCAACCGGAAAATCACCCAAAAGCATGGTTTAAGAGCTATGCTGGAACAACGAACATGAGACGGAGCTAGAG
CHST10	GAAAATCACCCAAAAGCATG	GCATCA	TTGTGGAAACGTCTCAACCGGAAAATCACCCAAAAGCATGGTTTAAGAGCTATGCTGGAGCATCAAACATGAGACGGAGCTAGAG
CHST10	GAAAATCACCCAAAAGCATG	CCGTTA	TTGTGGAAACGTCTCAACCGGAAAATCACCCAAAAGCATGGTTTAAGAGCTATGCTGGACCGTTAAACATGAGACGGAGCTAGAG
IKZF5	TTCACGAAGTCCAAAGGCTC	TGATGA	TTGTGGAAACGTCTCAACCGTTCACGAAGTCCAAAGGCTCGTTTAAGAGCTATGCTGGATGATGAAACATGAGACGGAGCTAGAG
IKZF5	TTCACGAAGTCCAAAGGCTC	CACTTG	TTGTGGAAACGTCTCAACCGTTCACGAAGTCCAAAGGCTCGTTTAAGAGCTATGCTGGACACTTGAACATGAGACGGAGCTAGAG
IKZF5	TTCACGAAGTCCAAAGGCTC	AGCTGA	TTGTGGAAACGTCTCAACCGTTCACGAAGTCCAAAGGCTCGTTTAAGAGCTATGCTGGAAGCTGAAACATGAGACGGAGCTAGAG
IKZF5	TTCACGAAGTCCAAAGGCTC	GAGCTA	TTGTGGAAACGTCTCAACCGTTCACGAAGTCCAAAGGCTCGTTTAAGAGCTATGCTGGAGAGCTAAACATGAGACGGAGCTAGAG
IKZF5	AAATCTTTCACGAAGTCCAA	CACACG	TTGTGGAAACGTCTCAACCGAAATCTTTCACGAAGTCCAAGTTTAAGAGCTATGCTGGACACACGAACATGAGACGGAGCTAGAG
IKZF5	AAATCTTTCACGAAGTCCAA	GGGTGC	TTGTGGAAACGTCTCAACCGAAATCTTTCACGAAGTCCAAGTTTAAGAGCTATGCTGGAGGGTGCAACATGAGACGGAGCTAGAG
IKZF5	AAATCTTTCACGAAGTCCAA	GGTCAT	TTGTGGAAACGTCTCAACCGAAATCTTTCACGAAGTCCAAGTTTAAGAGCTATGCTGGAGGTCATAACATGAGACGGAGCTAGAG
IKZF5	AAATCTTTCACGAAGTCCAA	CGTGCG	TTGTGGAAACGTCTCAACCGAAATCTTTCACGAAGTCCAAGTTTAAGAGCTATGCTGGACGTGCGAACATGAGACGGAGCTAGAG
IKZF5	GATTTCTGGATCAGTTAGTG	TGGAGC	TTGTGGAAACGTCTCAACCGGATTTCTGGATCAGTTAGTGGTTTAAGAGCTATGCTGGATGGAGCAACATGAGACGGAGCTAGAG
IKZF5	GATTTCTGGATCAGTTAGTG	TAAGCG	TTGTGGAAACGTCTCAACCGGATTTCTGGATCAGTTAGTGGTTTAAGAGCTATGCTGGATAAGCGAACATGAGACGGAGCTAGAG
IKZF5	GATTTCTGGATCAGTTAGTG	GGTACC	TTGTGGAAACGTCTCAACCGGATTTCTGGATCAGTTAGTGGTTTAAGAGCTATGCTGGAGGTACCAACATGAGACGGAGCTAGAG
IKZF5	GATTTCTGGATCAGTTAGTG	AAACTT	TTGTGGAAACGTCTCAACCGGATTTCTGGATCAGTTAGTGGTTTAAGAGCTATGCTGGAAAACTTAACATGAGACGGAGCTAGAG
TEX10	AATGGAGTTGCTAGTGGCAT	AACTAA	TTGTGGAAACGTCTCAACCGAATGGAGTTGCTAGTGGCATGTTTAAGAGCTATGCTGGAAACTAAAACATGAGACGGAGCTAGAG
TEX10	AATGGAGTTGCTAGTGGCAT	CATAAC	TTGTGGAAACGTCTCAACCGAATGGAGTTGCTAGTGGCATGTTTAAGAGCTATGCTGGACATAACAACATGAGACGGAGCTAGAG
TEX10	AATGGAGTTGCTAGTGGCAT	GAACCC	TTGTGGAAACGTCTCAACCGAATGGAGTTGCTAGTGGCATGTTTAAGAGCTATGCTGGAGAACCCAACATGAGACGGAGCTAGAG
TEX10	AATGGAGTTGCTAGTGGCAT	AATTCG	TTGTGGAAACGTCTCAACCGAATGGAGTTGCTAGTGGCATGTTTAAGAGCTATGCTGGAAATTCGAACATGAGACGGAGCTAGAG
TEX10	AAATGGAGTTGCTAGTGGCA	TGACTA	TTGTGGAAACGTCTCAACCGAAATGGAGTTGCTAGTGGCAGTTTAAGAGCTATGCTGGATGACTAAACATGAGACGGAGCTAGAG
TEX10	AAATGGAGTTGCTAGTGGCA	AGTCGT	TTGTGGAAACGTCTCAACCGAAATGGAGTTGCTAGTGGCAGTTTAAGAGCTATGCTGGAAGTCGTAACATGAGACGGAGCTAGAG
TEX10	AAATGGAGTTGCTAGTGGCA	CTAAGT	TTGTGGAAACGTCTCAACCGAAATGGAGTTGCTAGTGGCAGTTTAAGAGCTATGCTGGACTAAGTAACATGAGACGGAGCTAGAG
TEX10	AAATGGAGTTGCTAGTGGCA	GTCATG	TTGTGGAAACGTCTCAACCGAAATGGAGTTGCTAGTGGCAGTTTAAGAGCTATGCTGGAGTCATGAACATGAGACGGAGCTAGAG
TEX10	GATAAAAATGGAGTTGCTAG	AGTTGA	TTGTGGAAACGTCTCAACCGGATAAAAATGGAGTTGCTAGGTTTAAGAGCTATGCTGGAAGTTGAAACATGAGACGGAGCTAGAG
TEX10	GATAAAAATGGAGTTGCTAG	TTAATA	TTGTGGAAACGTCTCAACCGGATAAAAATGGAGTTGCTAGGTTTAAGAGCTATGCTGGATTAATAAACATGAGACGGAGCTAGAG
TEX10	GATAAAAATGGAGTTGCTAG	AGCGAG	TTGTGGAAACGTCTCAACCGGATAAAAATGGAGTTGCTAGGTTTAAGAGCTATGCTGGAAGCGAGAACATGAGACGGAGCTAGAG
TEX10	GATAAAAATGGAGTTGCTAG	CCCAAG	TTGTGGAAACGTCTCAACCGGATAAAAATGGAGTTGCTAGGTTTAAGAGCTATGCTGGACCCAAGAACATGAGACGGAGCTAGAG
PLA2G4B	TCTCCCACCTCTGCAGGCAG	CCAGGA	TTGTGGAAACGTCTCAACCGTCTCCCACCTCTGCAGGCAGGTTTAAGAGCTATGCTGGACCAGGAAACATGAGACGGAGCTAGAG
PLA2G4B	TCTCCCACCTCTGCAGGCAG	ATACCG	TTGTGGAAACGTCTCAACCGTCTCCCACCTCTGCAGGCAGGTTTAAGAGCTATGCTGGAATACCGAACATGAGACGGAGCTAGAG
PLA2G4B	TCTCCCACCTCTGCAGGCAG	AGACTG	TTGTGGAAACGTCTCAACCGTCTCCCACCTCTGCAGGCAGGTTTAAGAGCTATGCTGGAAGACTGAACATGAGACGGAGCTAGAG
PLA2G4B	TCTCCCACCTCTGCAGGCAG	CGCCTC	TTGTGGAAACGTCTCAACCGTCTCCCACCTCTGCAGGCAGGTTTAAGAGCTATGCTGGACGCCTCAACATGAGACGGAGCTAGAG
PLA2G4B	GACACGAACCGTGAGCAGGC	TCGCCC	TTGTGGAAACGTCTCAACCGGACACGAACCGTGAGCAGGCGTTTAAGAGCTATGCTGGATCGCCCAACATGAGACGGAGCTAGAG
PLA2G4B	GACACGAACCGTGAGCAGGC	TGCAAC	TTGTGGAAACGTCTCAACCGGACACGAACCGTGAGCAGGCGTTTAAGAGCTATGCTGGATGCAACAACATGAGACGGAGCTAGAG
PLA2G4B	GACACGAACCGTGAGCAGGC	TACTCA	TTGTGGAAACGTCTCAACCGGACACGAACCGTGAGCAGGCGTTTAAGAGCTATGCTGGATACTCAAACATGAGACGGAGCTAGAG
PLA2G4B	GACACGAACCGTGAGCAGGC	GTTCCG	TTGTGGAAACGTCTCAACCGGACACGAACCGTGAGCAGGCGTTTAAGAGCTATGCTGGAGTTCCGAACATGAGACGGAGCTAGAG
PLA2G4B	GTCCAGGACCTGCCTGCTCA	TTAATT	TTGTGGAAACGTCTCAACCGGTCCAGGACCTGCCTGCTCAGTTTAAGAGCTATGCTGGATTAATTAACATGAGACGGAGCTAGAG
PLA2G4B	GTCCAGGACCTGCCTGCTCA	TCTCAT	TTGTGGAAACGTCTCAACCGGTCCAGGACCTGCCTGCTCAGTTTAAGAGCTATGCTGGATCTCATAACATGAGACGGAGCTAGAG
PLA2G4B	GTCCAGGACCTGCCTGCTCA	CGTCGT	TTGTGGAAACGTCTCAACCGGTCCAGGACCTGCCTGCTCAGTTTAAGAGCTATGCTGGACGTCGTAACATGAGACGGAGCTAGAG
PLA2G4B	GTCCAGGACCTGCCTGCTCA	GGGTAT	TTGTGGAAACGTCTCAACCGGTCCAGGACCTGCCTGCTCAGTTTAAGAGCTATGCTGGAGGGTATAACATGAGACGGAGCTAGAG
POLD2	GCGGGATGCGGCGCGCCGCG	CACTCG	TTGTGGAAACGTCTCAACCGGCGGGATGCGGCGCGCCGCGGTTTAAGAGCTATGCTGGACACTCGAACATGAGACGGAGCTAGAG
POLD2	GCGGGATGCGGCGCGCCGCG	GGTCAA	TTGTGGAAACGTCTCAACCGGCGGGATGCGGCGCGCCGCGGTTTAAGAGCTATGCTGGAGGTCAAAACATGAGACGGAGCTAGAG
POLD2	GCGGGATGCGGCGCGCCGCG	ACCCCC	TTGTGGAAACGTCTCAACCGGCGGGATGCGGCGCGCCGCGGTTTAAGAGCTATGCTGGAACCCCCAACATGAGACGGAGCTAGAG
POLD2	GCGGGATGCGGCGCGCCGCG	CAGTTC	TTGTGGAAACGTCTCAACCGGCGGGATGCGGCGCGCCGCGGTTTAAGAGCTATGCTGGACAGTTCAACATGAGACGGAGCTAGAG
POLD2	CCTGGACCCCACTCACCGCG	GTACCC	TTGTGGAAACGTCTCAACCGCCTGGACCCCACTCACCGCGGTTTAAGAGCTATGCTGGAGTACCCAACATGAGACGGAGCTAGAG
POLD2	CCTGGACCCCACTCACCGCG	GGGCTT	TTGTGGAAACGTCTCAACCGCCTGGACCCCACTCACCGCGGTTTAAGAGCTATGCTGGAGGGCTTAACATGAGACGGAGCTAGAG
POLD2	CCTGGACCCCACTCACCGCG	GTCTCC	TTGTGGAAACGTCTCAACCGCCTGGACCCCACTCACCGCGGTTTAAGAGCTATGCTGGAGTCTCCAACATGAGACGGAGCTAGAG
POLD2	CCTGGACCCCACTCACCGCG	CCGATG	TTGTGGAAACGTCTCAACCGCCTGGACCCCACTCACCGCGGTTTAAGAGCTATGCTGGACCGATGAACATGAGACGGAGCTAGAG
POLD2	CAGCTTCGCCCAGGCCAAGG	TTGCAT	TTGTGGAAACGTCTCAACCGCAGCTTCGCCCAGGCCAAGGGTTTAAGAGCTATGCTGGATTGCATAACATGAGACGGAGCTAGAG
POLD2	CAGCTTCGCCCAGGCCAAGG	CGATGA	TTGTGGAAACGTCTCAACCGCAGCTTCGCCCAGGCCAAGGGTTTAAGAGCTATGCTGGACGATGAAACATGAGACGGAGCTAGAG
POLD2	CAGCTTCGCCCAGGCCAAGG	AACTGG	TTGTGGAAACGTCTCAACCGCAGCTTCGCCCAGGCCAAGGGTTTAAGAGCTATGCTGGAAACTGGAACATGAGACGGAGCTAGAG
POLD2	CAGCTTCGCCCAGGCCAAGG	CATGTC	TTGTGGAAACGTCTCAACCGCAGCTTCGCCCAGGCCAAGGGTTTAAGAGCTATGCTGGACATGTCAACATGAGACGGAGCTAGAG
TULP4	GTCCCTGCGACAGTGACTAG	ACGTAG	TTGTGGAAACGTCTCAACCGGTCCCTGCGACAGTGACTAGGTTTAAGAGCTATGCTGGAACGTAGAACATGAGACGGAGCTAGAG
TULP4	GTCCCTGCGACAGTGACTAG	AGTGAG	TTGTGGAAACGTCTCAACCGGTCCCTGCGACAGTGACTAGGTTTAAGAGCTATGCTGGAAGTGAGAACATGAGACGGAGCTAGAG
TULP4	GTCCCTGCGACAGTGACTAG	ACCTCT	TTGTGGAAACGTCTCAACCGGTCCCTGCGACAGTGACTAGGTTTAAGAGCTATGCTGGAACCTCTAACATGAGACGGAGCTAGAG
TULP4	GTCCCTGCGACAGTGACTAG	CGATCG	TTGTGGAAACGTCTCAACCGGTCCCTGCGACAGTGACTAGGTTTAAGAGCTATGCTGGACGATCGAACATGAGACGGAGCTAGAG
TULP4	CACCTCTAGTCACTGTCGCA	CAACGA	TTGTGGAAACGTCTCAACCGCACCTCTAGTCACTGTCGCAGTTTAAGAGCTATGCTGGACAACGAAACATGAGACGGAGCTAGAG
TULP4	CACCTCTAGTCACTGTCGCA	TTATGG	TTGTGGAAACGTCTCAACCGCACCTCTAGTCACTGTCGCAGTTTAAGAGCTATGCTGGATTATGGAACATGAGACGGAGCTAGAG
TULP4	CACCTCTAGTCACTGTCGCA	TTACCT	TTGTGGAAACGTCTCAACCGCACCTCTAGTCACTGTCGCAGTTTAAGAGCTATGCTGGATTACCTAACATGAGACGGAGCTAGAG
TULP4	CACCTCTAGTCACTGTCGCA	CACTGG	TTGTGGAAACGTCTCAACCGCACCTCTAGTCACTGTCGCAGTTTAAGAGCTATGCTGGACACTGGAACATGAGACGGAGCTAGAG
TULP4	GGGACAGGAGTACTCCACAG	CATGGT	TTGTGGAAACGTCTCAACCGGGGACAGGAGTACTCCACAGGTTTAAGAGCTATGCTGGACATGGTAACATGAGACGGAGCTAGAG
TULP4	GGGACAGGAGTACTCCACAG	GGAACA	TTGTGGAAACGTCTCAACCGGGGACAGGAGTACTCCACAGGTTTAAGAGCTATGCTGGAGGAACAAACATGAGACGGAGCTAGAG
TULP4	GGGACAGGAGTACTCCACAG	TTTGTA	TTGTGGAAACGTCTCAACCGGGGACAGGAGTACTCCACAGGTTTAAGAGCTATGCTGGATTTGTAAACATGAGACGGAGCTAGAG
TULP4	GGGACAGGAGTACTCCACAG	CGCACG	TTGTGGAAACGTCTCAACCGGGGACAGGAGTACTCCACAGGTTTAAGAGCTATGCTGGACGCACGAACATGAGACGGAGCTAGAG
SNX9	CCCGCCCGCCATGGCCACCA	GCAAAT	TTGTGGAAACGTCTCAACCGCCCGCCCGCCATGGCCACCAGTTTAAGAGCTATGCTGGAGCAAATAACATGAGACGGAGCTAGAG
SNX9	CCCGCCCGCCATGGCCACCA	CTCCCT	TTGTGGAAACGTCTCAACCGCCCGCCCGCCATGGCCACCAGTTTAAGAGCTATGCTGGACTCCCTAACATGAGACGGAGCTAGAG
SNX9	CCCGCCCGCCATGGCCACCA	GTCGCC	TTGTGGAAACGTCTCAACCGCCCGCCCGCCATGGCCACCAGTTTAAGAGCTATGCTGGAGTCGCCAACATGAGACGGAGCTAGAG
SNX9	CCCGCCCGCCATGGCCACCA	TCAAGG	TTGTGGAAACGTCTCAACCGCCCGCCCGCCATGGCCACCAGTTTAAGAGCTATGCTGGATCAAGGAACATGAGACGGAGCTAGAG
SNX9	CCGCCATGGCCACCAAGGTG	CAGGTG	TTGTGGAAACGTCTCAACCGCCGCCATGGCCACCAAGGTGGTTTAAGAGCTATGCTGGACAGGTGAACATGAGACGGAGCTAGAG
SNX9	CCGCCATGGCCACCAAGGTG	GTTCGA	TTGTGGAAACGTCTCAACCGCCGCCATGGCCACCAAGGTGGTTTAAGAGCTATGCTGGAGTTCGAAACATGAGACGGAGCTAGAG
SNX9	CCGCCATGGCCACCAAGGTG	GCAACA	TTGTGGAAACGTCTCAACCGCCGCCATGGCCACCAAGGTGGTTTAAGAGCTATGCTGGAGCAACAAACATGAGACGGAGCTAGAG
SNX9	CCGCCATGGCCACCAAGGTG	GATCGC	TTGTGGAAACGTCTCAACCGCCGCCATGGCCACCAAGGTGGTTTAAGAGCTATGCTGGAGATCGCAACATGAGACGGAGCTAGAG
SNX9	TCTCCACTCCTGATAGGCTC	CCAGAC	TTGTGGAAACGTCTCAACCGTCTCCACTCCTGATAGGCTCGTTTAAGAGCTATGCTGGACCAGACAACATGAGACGGAGCTAGAG
SNX9	TCTCCACTCCTGATAGGCTC	GAGAGC	TTGTGGAAACGTCTCAACCGTCTCCACTCCTGATAGGCTCGTTTAAGAGCTATGCTGGAGAGAGCAACATGAGACGGAGCTAGAG
SNX9	TCTCCACTCCTGATAGGCTC	TTGTCC	TTGTGGAAACGTCTCAACCGTCTCCACTCCTGATAGGCTCGTTTAAGAGCTATGCTGGATTGTCCAACATGAGACGGAGCTAGAG
SNX9	TCTCCACTCCTGATAGGCTC	TCCCCC	TTGTGGAAACGTCTCAACCGTCTCCACTCCTGATAGGCTCGTTTAAGAGCTATGCTGGATCCCCCAACATGAGACGGAGCTAGAG
C7orf55-LUC7L2	GGAGAAGGACAGGACAATGG	TAGTGC	TTGTGGAAACGTCTCAACCGGGAGAAGGACAGGACAATGGGTTTAAGAGCTATGCTGGATAGTGCAACATGAGACGGAGCTAGAG
C7orf55-LUC7L2	GGAGAAGGACAGGACAATGG	GCTACT	TTGTGGAAACGTCTCAACCGGGAGAAGGACAGGACAATGGGTTTAAGAGCTATGCTGGAGCTACTAACATGAGACGGAGCTAGAG
C7orf55-LUC7L2	GGAGAAGGACAGGACAATGG	TGGTTC	TTGTGGAAACGTCTCAACCGGGAGAAGGACAGGACAATGGGTTTAAGAGCTATGCTGGATGGTTCAACATGAGACGGAGCTAGAG
C7orf55-LUC7L2	GGAGAAGGACAGGACAATGG	TCGGAT	TTGTGGAAACGTCTCAACCGGGAGAAGGACAGGACAATGGGTTTAAGAGCTATGCTGGATCGGATAACATGAGACGGAGCTAGAG
C7orf55-LUC7L2	AGTGTGCGACGGGGACCCTA	TCGGAT	TTGTGGAAACGTCTCAACCGAGTGTGCGACGGGGACCCTAGTTTAAGAGCTATGCTGGATCGGATAACATGAGACGGAGCTAGAG
C7orf55-LUC7L2	AGTGTGCGACGGGGACCCTA	GCGCCT	TTGTGGAAACGTCTCAACCGAGTGTGCGACGGGGACCCTAGTTTAAGAGCTATGCTGGAGCGCCTAACATGAGACGGAGCTAGAG
C7orf55-LUC7L2	AGTGTGCGACGGGGACCCTA	CAGTGC	TTGTGGAAACGTCTCAACCGAGTGTGCGACGGGGACCCTAGTTTAAGAGCTATGCTGGACAGTGCAACATGAGACGGAGCTAGAG
C7orf55-LUC7L2	AGTGTGCGACGGGGACCCTA	ATTTAT	TTGTGGAAACGTCTCAACCGAGTGTGCGACGGGGACCCTAGTTTAAGAGCTATGCTGGAATTTATAACATGAGACGGAGCTAGAG
C7orf55-LUC7L2	TCCTCGAAAAGTGTGCGACG	GCTGTG	TTGTGGAAACGTCTCAACCGTCCTCGAAAAGTGTGCGACGGTTTAAGAGCTATGCTGGAGCTGTGAACATGAGACGGAGCTAGAG
C7orf55-LUC7L2	TCCTCGAAAAGTGTGCGACG	CACGAG	TTGTGGAAACGTCTCAACCGTCCTCGAAAAGTGTGCGACGGTTTAAGAGCTATGCTGGACACGAGAACATGAGACGGAGCTAGAG
C7orf55-LUC7L2	TCCTCGAAAAGTGTGCGACG	CAAACC	TTGTGGAAACGTCTCAACCGTCCTCGAAAAGTGTGCGACGGTTTAAGAGCTATGCTGGACAAACCAACATGAGACGGAGCTAGAG
C7orf55-LUC7L2	TCCTCGAAAAGTGTGCGACG	GGTCGC	TTGTGGAAACGTCTCAACCGTCCTCGAAAAGTGTGCGACGGTTTAAGAGCTATGCTGGAGGTCGCAACATGAGACGGAGCTAGAG
ZNF114	GTTCACAGCCACGTCTGCGA	AGGAGG	TTGTGGAAACGTCTCAACCGGTTCACAGCCACGTCTGCGAGTTTAAGAGCTATGCTGGAAGGAGGAACATGAGACGGAGCTAGAG
ZNF114	GTTCACAGCCACGTCTGCGA	TATGAA	TTGTGGAAACGTCTCAACCGGTTCACAGCCACGTCTGCGAGTTTAAGAGCTATGCTGGATATGAAAACATGAGACGGAGCTAGAG
ZNF114	GTTCACAGCCACGTCTGCGA	TTATCA	TTGTGGAAACGTCTCAACCGGTTCACAGCCACGTCTGCGAGTTTAAGAGCTATGCTGGATTATCAAACATGAGACGGAGCTAGAG
ZNF114	GTTCACAGCCACGTCTGCGA	CTTTAT	TTGTGGAAACGTCTCAACCGGTTCACAGCCACGTCTGCGAGTTTAAGAGCTATGCTGGACTTTATAACATGAGACGGAGCTAGAG
ZNF114	CTCGGTGACCTTCGCAGACG	GAATTA	TTGTGGAAACGTCTCAACCGCTCGGTGACCTTCGCAGACGGTTTAAGAGCTATGCTGGAGAATTAAACATGAGACGGAGCTAGAG
ZNF114	CTCGGTGACCTTCGCAGACG	TGAATC	TTGTGGAAACGTCTCAACCGCTCGGTGACCTTCGCAGACGGTTTAAGAGCTATGCTGGATGAATCAACATGAGACGGAGCTAGAG
ZNF114	CTCGGTGACCTTCGCAGACG	GCAACT	TTGTGGAAACGTCTCAACCGCTCGGTGACCTTCGCAGACGGTTTAAGAGCTATGCTGGAGCAACTAACATGAGACGGAGCTAGAG
ZNF114	CTCGGTGACCTTCGCAGACG	ATCTGC	TTGTGGAAACGTCTCAACCGCTCGGTGACCTTCGCAGACGGTTTAAGAGCTATGCTGGAATCTGCAACATGAGACGGAGCTAGAG
ZNF114	GGCTGTGAACTTCACCAAAG	CTGGGT	TTGTGGAAACGTCTCAACCGGGCTGTGAACTTCACCAAAGGTTTAAGAGCTATGCTGGACTGGGTAACATGAGACGGAGCTAGAG
ZNF114	GGCTGTGAACTTCACCAAAG	GCGACG	TTGTGGAAACGTCTCAACCGGGCTGTGAACTTCACCAAAGGTTTAAGAGCTATGCTGGAGCGACGAACATGAGACGGAGCTAGAG
ZNF114	GGCTGTGAACTTCACCAAAG	GCCGCG	TTGTGGAAACGTCTCAACCGGGCTGTGAACTTCACCAAAGGTTTAAGAGCTATGCTGGAGCCGCGAACATGAGACGGAGCTAGAG
ZNF114	GGCTGTGAACTTCACCAAAG	TTCCAC	TTGTGGAAACGTCTCAACCGGGCTGTGAACTTCACCAAAGGTTTAAGAGCTATGCTGGATTCCACAACATGAGACGGAGCTAGAG
RSL24D1	ATGCCGTGTCCAGGATAGAT	TGTATT	TTGTGGAAACGTCTCAACCGATGCCGTGTCCAGGATAGATGTTTAAGAGCTATGCTGGATGTATTAACATGAGACGGAGCTAGAG
RSL24D1	ATGCCGTGTCCAGGATAGAT	CACCAA	TTGTGGAAACGTCTCAACCGATGCCGTGTCCAGGATAGATGTTTAAGAGCTATGCTGGACACCAAAACATGAGACGGAGCTAGAG
RSL24D1	ATGCCGTGTCCAGGATAGAT	AACGCT	TTGTGGAAACGTCTCAACCGATGCCGTGTCCAGGATAGATGTTTAAGAGCTATGCTGGAAACGCTAACATGAGACGGAGCTAGAG
RSL24D1	ATGCCGTGTCCAGGATAGAT	CGGGTG	TTGTGGAAACGTCTCAACCGATGCCGTGTCCAGGATAGATGTTTAAGAGCTATGCTGGACGGGTGAACATGAGACGGAGCTAGAG
RSL24D1	GGGCCCATCTATCCTGGACA	ATCCCA	TTGTGGAAACGTCTCAACCGGGGCCCATCTATCCTGGACAGTTTAAGAGCTATGCTGGAATCCCAAACATGAGACGGAGCTAGAG
RSL24D1	GGGCCCATCTATCCTGGACA	ATACGC	TTGTGGAAACGTCTCAACCGGGGCCCATCTATCCTGGACAGTTTAAGAGCTATGCTGGAATACGCAACATGAGACGGAGCTAGAG
RSL24D1	GGGCCCATCTATCCTGGACA	CGCGGC	TTGTGGAAACGTCTCAACCGGGGCCCATCTATCCTGGACAGTTTAAGAGCTATGCTGGACGCGGCAACATGAGACGGAGCTAGAG
RSL24D1	GGGCCCATCTATCCTGGACA	GTACCA	TTGTGGAAACGTCTCAACCGGGGCCCATCTATCCTGGACAGTTTAAGAGCTATGCTGGAGTACCAAACATGAGACGGAGCTAGAG
RSL24D1	GCCTTACCTTGCAATCGTTG	ATGCCA	TTGTGGAAACGTCTCAACCGGCCTTACCTTGCAATCGTTGGTTTAAGAGCTATGCTGGAATGCCAAACATGAGACGGAGCTAGAG
RSL24D1	GCCTTACCTTGCAATCGTTG	ACAATA	TTGTGGAAACGTCTCAACCGGCCTTACCTTGCAATCGTTGGTTTAAGAGCTATGCTGGAACAATAAACATGAGACGGAGCTAGAG
RSL24D1	GCCTTACCTTGCAATCGTTG	TCATTC	TTGTGGAAACGTCTCAACCGGCCTTACCTTGCAATCGTTGGTTTAAGAGCTATGCTGGATCATTCAACATGAGACGGAGCTAGAG
RSL24D1	GCCTTACCTTGCAATCGTTG	CGCACG	TTGTGGAAACGTCTCAACCGGCCTTACCTTGCAATCGTTGGTTTAAGAGCTATGCTGGACGCACGAACATGAGACGGAGCTAGAG
CD5	AGGCCAGAAACCATGCCCAT	CGACTC	TTGTGGAAACGTCTCAACCGAGGCCAGAAACCATGCCCATGTTTAAGAGCTATGCTGGACGACTCAACATGAGACGGAGCTAGAG
CD5	AGGCCAGAAACCATGCCCAT	GTGGAA	TTGTGGAAACGTCTCAACCGAGGCCAGAAACCATGCCCATGTTTAAGAGCTATGCTGGAGTGGAAAACATGAGACGGAGCTAGAG
CD5	AGGCCAGAAACCATGCCCAT	ACGTCG	TTGTGGAAACGTCTCAACCGAGGCCAGAAACCATGCCCATGTTTAAGAGCTATGCTGGAACGTCGAACATGAGACGGAGCTAGAG
CD5	AGGCCAGAAACCATGCCCAT	TCTCTA	TTGTGGAAACGTCTCAACCGAGGCCAGAAACCATGCCCATGTTTAAGAGCTATGCTGGATCTCTAAACATGAGACGGAGCTAGAG
CD5	GGCCAGAAACCATGCCCATG	GTTCCT	TTGTGGAAACGTCTCAACCGGGCCAGAAACCATGCCCATGGTTTAAGAGCTATGCTGGAGTTCCTAACATGAGACGGAGCTAGAG
CD5	GGCCAGAAACCATGCCCATG	CCGCGG	TTGTGGAAACGTCTCAACCGGGCCAGAAACCATGCCCATGGTTTAAGAGCTATGCTGGACCGCGGAACATGAGACGGAGCTAGAG
CD5	GGCCAGAAACCATGCCCATG	CGGCTA	TTGTGGAAACGTCTCAACCGGGCCAGAAACCATGCCCATGGTTTAAGAGCTATGCTGGACGGCTAAACATGAGACGGAGCTAGAG
CD5	GGCCAGAAACCATGCCCATG	GTGCGA	TTGTGGAAACGTCTCAACCGGGCCAGAAACCATGCCCATGGTTTAAGAGCTATGCTGGAGTGCGAAACATGAGACGGAGCTAGAG
CD5	AGCGGTTGCAGAGACCCCAT	AAAGTT	TTGTGGAAACGTCTCAACCGAGCGGTTGCAGAGACCCCATGTTTAAGAGCTATGCTGGAAAAGTTAACATGAGACGGAGCTAGAG
CD5	AGCGGTTGCAGAGACCCCAT	TACGAA	TTGTGGAAACGTCTCAACCGAGCGGTTGCAGAGACCCCATGTTTAAGAGCTATGCTGGATACGAAAACATGAGACGGAGCTAGAG
CD5	AGCGGTTGCAGAGACCCCAT	CTGAGG	TTGTGGAAACGTCTCAACCGAGCGGTTGCAGAGACCCCATGTTTAAGAGCTATGCTGGACTGAGGAACATGAGACGGAGCTAGAG
CD5	AGCGGTTGCAGAGACCCCAT	CGGGAA	TTGTGGAAACGTCTCAACCGAGCGGTTGCAGAGACCCCATGTTTAAGAGCTATGCTGGACGGGAAAACATGAGACGGAGCTAGAG
ZNF367	TCGGGCCGGGCGATGATCCG	TGCCTT	TTGTGGAAACGTCTCAACCGTCGGGCCGGGCGATGATCCGGTTTAAGAGCTATGCTGGATGCCTTAACATGAGACGGAGCTAGAG
ZNF367	TCGGGCCGGGCGATGATCCG	ATAAAT	TTGTGGAAACGTCTCAACCGTCGGGCCGGGCGATGATCCGGTTTAAGAGCTATGCTGGAATAAATAACATGAGACGGAGCTAGAG
ZNF367	TCGGGCCGGGCGATGATCCG	AATACT	TTGTGGAAACGTCTCAACCGTCGGGCCGGGCGATGATCCGGTTTAAGAGCTATGCTGGAAATACTAACATGAGACGGAGCTAGAG
ZNF367	TCGGGCCGGGCGATGATCCG	TTTACA	TTGTGGAAACGTCTCAACCGTCGGGCCGGGCGATGATCCGGTTTAAGAGCTATGCTGGATTTACAAACATGAGACGGAGCTAGAG
ZNF367	CCATGGGCGCCTCGAAGCCC	AAGATG	TTGTGGAAACGTCTCAACCGCCATGGGCGCCTCGAAGCCCGTTTAAGAGCTATGCTGGAAAGATGAACATGAGACGGAGCTAGAG
ZNF367	CCATGGGCGCCTCGAAGCCC	CGAATC	TTGTGGAAACGTCTCAACCGCCATGGGCGCCTCGAAGCCCGTTTAAGAGCTATGCTGGACGAATCAACATGAGACGGAGCTAGAG
ZNF367	CCATGGGCGCCTCGAAGCCC	ACTGCA	TTGTGGAAACGTCTCAACCGCCATGGGCGCCTCGAAGCCCGTTTAAGAGCTATGCTGGAACTGCAAACATGAGACGGAGCTAGAG
ZNF367	CCATGGGCGCCTCGAAGCCC	CTTAGA	TTGTGGAAACGTCTCAACCGCCATGGGCGCCTCGAAGCCCGTTTAAGAGCTATGCTGGACTTAGAAACATGAGACGGAGCTAGAG
ZNF367	GGGCTTCGAGGCGCCCATGG	CGACTA	TTGTGGAAACGTCTCAACCGGGGCTTCGAGGCGCCCATGGGTTTAAGAGCTATGCTGGACGACTAAACATGAGACGGAGCTAGAG
ZNF367	GGGCTTCGAGGCGCCCATGG	GAATAG	TTGTGGAAACGTCTCAACCGGGGCTTCGAGGCGCCCATGGGTTTAAGAGCTATGCTGGAGAATAGAACATGAGACGGAGCTAGAG
ZNF367	GGGCTTCGAGGCGCCCATGG	CCCGCA	TTGTGGAAACGTCTCAACCGGGGCTTCGAGGCGCCCATGGGTTTAAGAGCTATGCTGGACCCGCAAACATGAGACGGAGCTAGAG
ZNF367	GGGCTTCGAGGCGCCCATGG	CTTTGA	TTGTGGAAACGTCTCAACCGGGGCTTCGAGGCGCCCATGGGTTTAAGAGCTATGCTGGACTTTGAAACATGAGACGGAGCTAGAG
C7orf60	GCGGCTGCGATATGGAGCCA	AGTCGT	TTGTGGAAACGTCTCAACCGGCGGCTGCGATATGGAGCCAGTTTAAGAGCTATGCTGGAAGTCGTAACATGAGACGGAGCTAGAG
C7orf60	GCGGCTGCGATATGGAGCCA	GCACAA	TTGTGGAAACGTCTCAACCGGCGGCTGCGATATGGAGCCAGTTTAAGAGCTATGCTGGAGCACAAAACATGAGACGGAGCTAGAG
C7orf60	GCGGCTGCGATATGGAGCCA	GATATC	TTGTGGAAACGTCTCAACCGGCGGCTGCGATATGGAGCCAGTTTAAGAGCTATGCTGGAGATATCAACATGAGACGGAGCTAGAG
C7orf60	GCGGCTGCGATATGGAGCCA	GGGGGG	TTGTGGAAACGTCTCAACCGGCGGCTGCGATATGGAGCCAGTTTAAGAGCTATGCTGGAGGGGGGAACATGAGACGGAGCTAGAG
C7orf60	CGGCTGCGATATGGAGCCAG	AACTAG	TTGTGGAAACGTCTCAACCGCGGCTGCGATATGGAGCCAGGTTTAAGAGCTATGCTGGAAACTAGAACATGAGACGGAGCTAGAG
C7orf60	CGGCTGCGATATGGAGCCAG	TTATCC	TTGTGGAAACGTCTCAACCGCGGCTGCGATATGGAGCCAGGTTTAAGAGCTATGCTGGATTATCCAACATGAGACGGAGCTAGAG
C7orf60	CGGCTGCGATATGGAGCCAG	TTTGAG	TTGTGGAAACGTCTCAACCGCGGCTGCGATATGGAGCCAGGTTTAAGAGCTATGCTGGATTTGAGAACATGAGACGGAGCTAGAG
C7orf60	CGGCTGCGATATGGAGCCAG	TCCGAT	TTGTGGAAACGTCTCAACCGCGGCTGCGATATGGAGCCAGGTTTAAGAGCTATGCTGGATCCGATAACATGAGACGGAGCTAGAG
C7orf60	TGCGATATGGAGCCAGGGGC	TTATAA	TTGTGGAAACGTCTCAACCGTGCGATATGGAGCCAGGGGCGTTTAAGAGCTATGCTGGATTATAAAACATGAGACGGAGCTAGAG
C7orf60	TGCGATATGGAGCCAGGGGC	GCCCGG	TTGTGGAAACGTCTCAACCGTGCGATATGGAGCCAGGGGCGTTTAAGAGCTATGCTGGAGCCCGGAACATGAGACGGAGCTAGAG
C7orf60	TGCGATATGGAGCCAGGGGC	GTACCC	TTGTGGAAACGTCTCAACCGTGCGATATGGAGCCAGGGGCGTTTAAGAGCTATGCTGGAGTACCCAACATGAGACGGAGCTAGAG
C7orf60	TGCGATATGGAGCCAGGGGC	CGCAAC	TTGTGGAAACGTCTCAACCGTGCGATATGGAGCCAGGGGCGTTTAAGAGCTATGCTGGACGCAACAACATGAGACGGAGCTAGAG
C9orf91	TGCCATGGCCTGTGAACCAC	CGGATT	TTGTGGAAACGTCTCAACCGTGCCATGGCCTGTGAACCACGTTTAAGAGCTATGCTGGACGGATTAACATGAGACGGAGCTAGAG
C9orf91	TGCCATGGCCTGTGAACCAC	TATGTT	TTGTGGAAACGTCTCAACCGTGCCATGGCCTGTGAACCACGTTTAAGAGCTATGCTGGATATGTTAACATGAGACGGAGCTAGAG
C9orf91	TGCCATGGCCTGTGAACCAC	ATCTCC	TTGTGGAAACGTCTCAACCGTGCCATGGCCTGTGAACCACGTTTAAGAGCTATGCTGGAATCTCCAACATGAGACGGAGCTAGAG
C9orf91	TGCCATGGCCTGTGAACCAC	TCTCCC	TTGTGGAAACGTCTCAACCGTGCCATGGCCTGTGAACCACGTTTAAGAGCTATGCTGGATCTCCCAACATGAGACGGAGCTAGAG
C9orf91	CATGGCCTGTGAACCACAGG	GGTAAG	TTGTGGAAACGTCTCAACCGCATGGCCTGTGAACCACAGGGTTTAAGAGCTATGCTGGAGGTAAGAACATGAGACGGAGCTAGAG
C9orf91	CATGGCCTGTGAACCACAGG	ATTGCC	TTGTGGAAACGTCTCAACCGCATGGCCTGTGAACCACAGGGTTTAAGAGCTATGCTGGAATTGCCAACATGAGACGGAGCTAGAG
C9orf91	CATGGCCTGTGAACCACAGG	GAGCGC	TTGTGGAAACGTCTCAACCGCATGGCCTGTGAACCACAGGGTTTAAGAGCTATGCTGGAGAGCGCAACATGAGACGGAGCTAGAG
C9orf91	CATGGCCTGTGAACCACAGG	TAGAGA	TTGTGGAAACGTCTCAACCGCATGGCCTGTGAACCACAGGGTTTAAGAGCTATGCTGGATAGAGAAACATGAGACGGAGCTAGAG
C9orf91	GTGGCCCCCGGGTCCACCTG	CGATGC	TTGTGGAAACGTCTCAACCGGTGGCCCCCGGGTCCACCTGGTTTAAGAGCTATGCTGGACGATGCAACATGAGACGGAGCTAGAG
C9orf91	GTGGCCCCCGGGTCCACCTG	CCATGG	TTGTGGAAACGTCTCAACCGGTGGCCCCCGGGTCCACCTGGTTTAAGAGCTATGCTGGACCATGGAACATGAGACGGAGCTAGAG
C9orf91	GTGGCCCCCGGGTCCACCTG	AGAATA	TTGTGGAAACGTCTCAACCGGTGGCCCCCGGGTCCACCTGGTTTAAGAGCTATGCTGGAAGAATAAACATGAGACGGAGCTAGAG
C9orf91	GTGGCCCCCGGGTCCACCTG	AAACCC	TTGTGGAAACGTCTCAACCGGTGGCCCCCGGGTCCACCTGGTTTAAGAGCTATGCTGGAAAACCCAACATGAGACGGAGCTAGAG
GPR108	CAGAGATGGCAGTGAGCGAG	CAGTGC	TTGTGGAAACGTCTCAACCGCAGAGATGGCAGTGAGCGAGGTTTAAGAGCTATGCTGGACAGTGCAACATGAGACGGAGCTAGAG
GPR108	CAGAGATGGCAGTGAGCGAG	TGCAAT	TTGTGGAAACGTCTCAACCGCAGAGATGGCAGTGAGCGAGGTTTAAGAGCTATGCTGGATGCAATAACATGAGACGGAGCTAGAG
GPR108	CAGAGATGGCAGTGAGCGAG	ACGGGC	TTGTGGAAACGTCTCAACCGCAGAGATGGCAGTGAGCGAGGTTTAAGAGCTATGCTGGAACGGGCAACATGAGACGGAGCTAGAG
GPR108	CAGAGATGGCAGTGAGCGAG	GTAGGT	TTGTGGAAACGTCTCAACCGCAGAGATGGCAGTGAGCGAGGTTTAAGAGCTATGCTGGAGTAGGTAACATGAGACGGAGCTAGAG
GPR108	AGATGGCAGTGAGCGAGAGG	GTCCCC	TTGTGGAAACGTCTCAACCGAGATGGCAGTGAGCGAGAGGGTTTAAGAGCTATGCTGGAGTCCCCAACATGAGACGGAGCTAGAG
GPR108	AGATGGCAGTGAGCGAGAGG	CACCGT	TTGTGGAAACGTCTCAACCGAGATGGCAGTGAGCGAGAGGGTTTAAGAGCTATGCTGGACACCGTAACATGAGACGGAGCTAGAG
GPR108	AGATGGCAGTGAGCGAGAGG	ATGCGT	TTGTGGAAACGTCTCAACCGAGATGGCAGTGAGCGAGAGGGTTTAAGAGCTATGCTGGAATGCGTAACATGAGACGGAGCTAGAG
GPR108	AGATGGCAGTGAGCGAGAGG	GCTCCT	TTGTGGAAACGTCTCAACCGAGATGGCAGTGAGCGAGAGGGTTTAAGAGCTATGCTGGAGCTCCTAACATGAGACGGAGCTAGAG
GPR108	GATGGCAGTGAGCGAGAGGA	GCACGA	TTGTGGAAACGTCTCAACCGGATGGCAGTGAGCGAGAGGAGTTTAAGAGCTATGCTGGAGCACGAAACATGAGACGGAGCTAGAG
GPR108	GATGGCAGTGAGCGAGAGGA	CTGTAA	TTGTGGAAACGTCTCAACCGGATGGCAGTGAGCGAGAGGAGTTTAAGAGCTATGCTGGACTGTAAAACATGAGACGGAGCTAGAG
GPR108	GATGGCAGTGAGCGAGAGGA	AAATTG	TTGTGGAAACGTCTCAACCGGATGGCAGTGAGCGAGAGGAGTTTAAGAGCTATGCTGGAAAATTGAACATGAGACGGAGCTAGAG
GPR108	GATGGCAGTGAGCGAGAGGA	GGGCCG	TTGTGGAAACGTCTCAACCGGATGGCAGTGAGCGAGAGGAGTTTAAGAGCTATGCTGGAGGGCCGAACATGAGACGGAGCTAGAG
SIRT4	TTGACTTTCAGGTCAGCAAA	TGCCCA	TTGTGGAAACGTCTCAACCGTTGACTTTCAGGTCAGCAAAGTTTAAGAGCTATGCTGGATGCCCAAACATGAGACGGAGCTAGAG
SIRT4	TTGACTTTCAGGTCAGCAAA	ACCCCG	TTGTGGAAACGTCTCAACCGTTGACTTTCAGGTCAGCAAAGTTTAAGAGCTATGCTGGAACCCCGAACATGAGACGGAGCTAGAG
SIRT4	TTGACTTTCAGGTCAGCAAA	AGATTT	TTGTGGAAACGTCTCAACCGTTGACTTTCAGGTCAGCAAAGTTTAAGAGCTATGCTGGAAGATTTAACATGAGACGGAGCTAGAG
SIRT4	TTGACTTTCAGGTCAGCAAA	GCGTTC	TTGTGGAAACGTCTCAACCGTTGACTTTCAGGTCAGCAAAGTTTAAGAGCTATGCTGGAGCGTTCAACATGAGACGGAGCTAGAG
SIRT4	TCAGGTCAGCAAAAGGCCGT	CACTAA	TTGTGGAAACGTCTCAACCGTCAGGTCAGCAAAAGGCCGTGTTTAAGAGCTATGCTGGACACTAAAACATGAGACGGAGCTAGAG
SIRT4	TCAGGTCAGCAAAAGGCCGT	CCTCGA	TTGTGGAAACGTCTCAACCGTCAGGTCAGCAAAAGGCCGTGTTTAAGAGCTATGCTGGACCTCGAAACATGAGACGGAGCTAGAG
SIRT4	TCAGGTCAGCAAAAGGCCGT	GACCTT	TTGTGGAAACGTCTCAACCGTCAGGTCAGCAAAAGGCCGTGTTTAAGAGCTATGCTGGAGACCTTAACATGAGACGGAGCTAGAG
SIRT4	TCAGGTCAGCAAAAGGCCGT	GTTGTT	TTGTGGAAACGTCTCAACCGTCAGGTCAGCAAAAGGCCGTGTTTAAGAGCTATGCTGGAGTTGTTAACATGAGACGGAGCTAGAG
SIRT4	GGCTGGGGTTTGCGATCCAA	TCTGGT	TTGTGGAAACGTCTCAACCGGGCTGGGGTTTGCGATCCAAGTTTAAGAGCTATGCTGGATCTGGTAACATGAGACGGAGCTAGAG
SIRT4	GGCTGGGGTTTGCGATCCAA	GCGACT	TTGTGGAAACGTCTCAACCGGGCTGGGGTTTGCGATCCAAGTTTAAGAGCTATGCTGGAGCGACTAACATGAGACGGAGCTAGAG
SIRT4	GGCTGGGGTTTGCGATCCAA	ATATGG	TTGTGGAAACGTCTCAACCGGGCTGGGGTTTGCGATCCAAGTTTAAGAGCTATGCTGGAATATGGAACATGAGACGGAGCTAGAG
SIRT4	GGCTGGGGTTTGCGATCCAA	TGAAAT	TTGTGGAAACGTCTCAACCGGGCTGGGGTTTGCGATCCAAGTTTAAGAGCTATGCTGGATGAAATAACATGAGACGGAGCTAGAG
ARL11	GGAATTCACAGAACCCATGG	GTCAAT	TTGTGGAAACGTCTCAACCGGGAATTCACAGAACCCATGGGTTTAAGAGCTATGCTGGAGTCAATAACATGAGACGGAGCTAGAG
ARL11	GGAATTCACAGAACCCATGG	TGTCCG	TTGTGGAAACGTCTCAACCGGGAATTCACAGAACCCATGGGTTTAAGAGCTATGCTGGATGTCCGAACATGAGACGGAGCTAGAG
ARL11	GGAATTCACAGAACCCATGG	GAACCG	TTGTGGAAACGTCTCAACCGGGAATTCACAGAACCCATGGGTTTAAGAGCTATGCTGGAGAACCGAACATGAGACGGAGCTAGAG
ARL11	GGAATTCACAGAACCCATGG	AGCAGC	TTGTGGAAACGTCTCAACCGGGAATTCACAGAACCCATGGGTTTAAGAGCTATGCTGGAAGCAGCAACATGAGACGGAGCTAGAG
ARL11	TCTGGAATTCACAGAACCCA	ACCTTG	TTGTGGAAACGTCTCAACCGTCTGGAATTCACAGAACCCAGTTTAAGAGCTATGCTGGAACCTTGAACATGAGACGGAGCTAGAG
ARL11	TCTGGAATTCACAGAACCCA	GAAAGG	TTGTGGAAACGTCTCAACCGTCTGGAATTCACAGAACCCAGTTTAAGAGCTATGCTGGAGAAAGGAACATGAGACGGAGCTAGAG
ARL11	TCTGGAATTCACAGAACCCA	GACCTC	TTGTGGAAACGTCTCAACCGTCTGGAATTCACAGAACCCAGTTTAAGAGCTATGCTGGAGACCTCAACATGAGACGGAGCTAGAG
ARL11	TCTGGAATTCACAGAACCCA	CAAGTG	TTGTGGAAACGTCTCAACCGTCTGGAATTCACAGAACCCAGTTTAAGAGCTATGCTGGACAAGTGAACATGAGACGGAGCTAGAG
ARL11	ATGGGTTCTGTGAATTCCAG	TCCGCC	TTGTGGAAACGTCTCAACCGATGGGTTCTGTGAATTCCAGGTTTAAGAGCTATGCTGGATCCGCCAACATGAGACGGAGCTAGAG
ARL11	ATGGGTTCTGTGAATTCCAG	ACTTTG	TTGTGGAAACGTCTCAACCGATGGGTTCTGTGAATTCCAGGTTTAAGAGCTATGCTGGAACTTTGAACATGAGACGGAGCTAGAG
ARL11	ATGGGTTCTGTGAATTCCAG	TCATTG	TTGTGGAAACGTCTCAACCGATGGGTTCTGTGAATTCCAGGTTTAAGAGCTATGCTGGATCATTGAACATGAGACGGAGCTAGAG
ARL11	ATGGGTTCTGTGAATTCCAG	TAACAA	TTGTGGAAACGTCTCAACCGATGGGTTCTGTGAATTCCAGGTTTAAGAGCTATGCTGGATAACAAAACATGAGACGGAGCTAGAG
NOA1	GTAGGCGAGCGGGCAGCATG	CAGGGT	TTGTGGAAACGTCTCAACCGGTAGGCGAGCGGGCAGCATGGTTTAAGAGCTATGCTGGACAGGGTAACATGAGACGGAGCTAGAG
NOA1	GTAGGCGAGCGGGCAGCATG	TTAGTA	TTGTGGAAACGTCTCAACCGGTAGGCGAGCGGGCAGCATGGTTTAAGAGCTATGCTGGATTAGTAAACATGAGACGGAGCTAGAG
NOA1	GTAGGCGAGCGGGCAGCATG	GGAATA	TTGTGGAAACGTCTCAACCGGTAGGCGAGCGGGCAGCATGGTTTAAGAGCTATGCTGGAGGAATAAACATGAGACGGAGCTAGAG
NOA1	GTAGGCGAGCGGGCAGCATG	GAGGGT	TTGTGGAAACGTCTCAACCGGTAGGCGAGCGGGCAGCATGGTTTAAGAGCTATGCTGGAGAGGGTAACATGAGACGGAGCTAGAG
NOA1	AGCCTGAACGGTAGGCGAGC	CTGACT	TTGTGGAAACGTCTCAACCGAGCCTGAACGGTAGGCGAGCGTTTAAGAGCTATGCTGGACTGACTAACATGAGACGGAGCTAGAG
NOA1	AGCCTGAACGGTAGGCGAGC	ATCATT	TTGTGGAAACGTCTCAACCGAGCCTGAACGGTAGGCGAGCGTTTAAGAGCTATGCTGGAATCATTAACATGAGACGGAGCTAGAG
NOA1	AGCCTGAACGGTAGGCGAGC	ACGTCG	TTGTGGAAACGTCTCAACCGAGCCTGAACGGTAGGCGAGCGTTTAAGAGCTATGCTGGAACGTCGAACATGAGACGGAGCTAGAG
NOA1	AGCCTGAACGGTAGGCGAGC	ACTGGC	TTGTGGAAACGTCTCAACCGAGCCTGAACGGTAGGCGAGCGTTTAAGAGCTATGCTGGAACTGGCAACATGAGACGGAGCTAGAG
NOA1	CAGCCTGAACGGTAGGCGAG	GATTTC	TTGTGGAAACGTCTCAACCGCAGCCTGAACGGTAGGCGAGGTTTAAGAGCTATGCTGGAGATTTCAACATGAGACGGAGCTAGAG
NOA1	CAGCCTGAACGGTAGGCGAG	AGGGGG	TTGTGGAAACGTCTCAACCGCAGCCTGAACGGTAGGCGAGGTTTAAGAGCTATGCTGGAAGGGGGAACATGAGACGGAGCTAGAG
NOA1	CAGCCTGAACGGTAGGCGAG	AGAACG	TTGTGGAAACGTCTCAACCGCAGCCTGAACGGTAGGCGAGGTTTAAGAGCTATGCTGGAAGAACGAACATGAGACGGAGCTAGAG
NOA1	CAGCCTGAACGGTAGGCGAG	AGACAG	TTGTGGAAACGTCTCAACCGCAGCCTGAACGGTAGGCGAGGTTTAAGAGCTATGCTGGAAGACAGAACATGAGACGGAGCTAGAG
IGFLR1	CTATCACGGCCCCCCAGATG	AAGGAA	TTGTGGAAACGTCTCAACCGCTATCACGGCCCCCCAGATGGTTTAAGAGCTATGCTGGAAAGGAAAACATGAGACGGAGCTAGAG
IGFLR1	CTATCACGGCCCCCCAGATG	GAGACA	TTGTGGAAACGTCTCAACCGCTATCACGGCCCCCCAGATGGTTTAAGAGCTATGCTGGAGAGACAAACATGAGACGGAGCTAGAG
IGFLR1	CTATCACGGCCCCCCAGATG	AACACT	TTGTGGAAACGTCTCAACCGCTATCACGGCCCCCCAGATGGTTTAAGAGCTATGCTGGAAACACTAACATGAGACGGAGCTAGAG
IGFLR1	CTATCACGGCCCCCCAGATG	CCGGGG	TTGTGGAAACGTCTCAACCGCTATCACGGCCCCCCAGATGGTTTAAGAGCTATGCTGGACCGGGGAACATGAGACGGAGCTAGAG
IGFLR1	CATCGTCCAGGCCCCATCTG	TGGACC	TTGTGGAAACGTCTCAACCGCATCGTCCAGGCCCCATCTGGTTTAAGAGCTATGCTGGATGGACCAACATGAGACGGAGCTAGAG
IGFLR1	CATCGTCCAGGCCCCATCTG	CAAACA	TTGTGGAAACGTCTCAACCGCATCGTCCAGGCCCCATCTGGTTTAAGAGCTATGCTGGACAAACAAACATGAGACGGAGCTAGAG
IGFLR1	CATCGTCCAGGCCCCATCTG	AGAGCT	TTGTGGAAACGTCTCAACCGCATCGTCCAGGCCCCATCTGGTTTAAGAGCTATGCTGGAAGAGCTAACATGAGACGGAGCTAGAG
IGFLR1	CATCGTCCAGGCCCCATCTG	TACCTA	TTGTGGAAACGTCTCAACCGCATCGTCCAGGCCCCATCTGGTTTAAGAGCTATGCTGGATACCTAAACATGAGACGGAGCTAGAG
IGFLR1	GCCGTCAGGAGGCATCGTCC	TTTGTT	TTGTGGAAACGTCTCAACCGGCCGTCAGGAGGCATCGTCCGTTTAAGAGCTATGCTGGATTTGTTAACATGAGACGGAGCTAGAG
IGFLR1	GCCGTCAGGAGGCATCGTCC	TCACAA	TTGTGGAAACGTCTCAACCGGCCGTCAGGAGGCATCGTCCGTTTAAGAGCTATGCTGGATCACAAAACATGAGACGGAGCTAGAG
IGFLR1	GCCGTCAGGAGGCATCGTCC	CCGCCC	TTGTGGAAACGTCTCAACCGGCCGTCAGGAGGCATCGTCCGTTTAAGAGCTATGCTGGACCGCCCAACATGAGACGGAGCTAGAG
IGFLR1	GCCGTCAGGAGGCATCGTCC	TGATAG	TTGTGGAAACGTCTCAACCGGCCGTCAGGAGGCATCGTCCGTTTAAGAGCTATGCTGGATGATAGAACATGAGACGGAGCTAGAG
OR10H5	GTGGTTTAGCCCCTGCATGG	TAGCAG	TTGTGGAAACGTCTCAACCGGTGGTTTAGCCCCTGCATGGGTTTAAGAGCTATGCTGGATAGCAGAACATGAGACGGAGCTAGAG
OR10H5	GTGGTTTAGCCCCTGCATGG	GCTGTA	TTGTGGAAACGTCTCAACCGGTGGTTTAGCCCCTGCATGGGTTTAAGAGCTATGCTGGAGCTGTAAACATGAGACGGAGCTAGAG
OR10H5	GTGGTTTAGCCCCTGCATGG	GTCTAT	TTGTGGAAACGTCTCAACCGGTGGTTTAGCCCCTGCATGGGTTTAAGAGCTATGCTGGAGTCTATAACATGAGACGGAGCTAGAG
OR10H5	GTGGTTTAGCCCCTGCATGG	CTCGGC	TTGTGGAAACGTCTCAACCGGTGGTTTAGCCCCTGCATGGGTTTAAGAGCTATGCTGGACTCGGCAACATGAGACGGAGCTAGAG
OR10H5	TAGGGGTGGCCGCCATGCAG	TTGTTT	TTGTGGAAACGTCTCAACCGTAGGGGTGGCCGCCATGCAGGTTTAAGAGCTATGCTGGATTGTTTAACATGAGACGGAGCTAGAG
OR10H5	TAGGGGTGGCCGCCATGCAG	TTTACC	TTGTGGAAACGTCTCAACCGTAGGGGTGGCCGCCATGCAGGTTTAAGAGCTATGCTGGATTTACCAACATGAGACGGAGCTAGAG
OR10H5	TAGGGGTGGCCGCCATGCAG	ACTTTT	TTGTGGAAACGTCTCAACCGTAGGGGTGGCCGCCATGCAGGTTTAAGAGCTATGCTGGAACTTTTAACATGAGACGGAGCTAGAG
OR10H5	TAGGGGTGGCCGCCATGCAG	CGCAAT	TTGTGGAAACGTCTCAACCGTAGGGGTGGCCGCCATGCAGGTTTAAGAGCTATGCTGGACGCAATAACATGAGACGGAGCTAGAG
OR10H5	TGAATTCAGACACGGAGGTG	TACTGT	TTGTGGAAACGTCTCAACCGTGAATTCAGACACGGAGGTGGTTTAAGAGCTATGCTGGATACTGTAACATGAGACGGAGCTAGAG
OR10H5	TGAATTCAGACACGGAGGTG	CAGGAG	TTGTGGAAACGTCTCAACCGTGAATTCAGACACGGAGGTGGTTTAAGAGCTATGCTGGACAGGAGAACATGAGACGGAGCTAGAG
OR10H5	TGAATTCAGACACGGAGGTG	GCTGAC	TTGTGGAAACGTCTCAACCGTGAATTCAGACACGGAGGTGGTTTAAGAGCTATGCTGGAGCTGACAACATGAGACGGAGCTAGAG
OR10H5	TGAATTCAGACACGGAGGTG	ACGGCA	TTGTGGAAACGTCTCAACCGTGAATTCAGACACGGAGGTGGTTTAAGAGCTATGCTGGAACGGCAAACATGAGACGGAGCTAGAG
TRIM9	TGTATAGGCTCATCTTGTCC	GATTAG	TTGTGGAAACGTCTCAACCGTGTATAGGCTCATCTTGTCCGTTTAAGAGCTATGCTGGAGATTAGAACATGAGACGGAGCTAGAG
TRIM9	TGTATAGGCTCATCTTGTCC	TCGGCC	TTGTGGAAACGTCTCAACCGTGTATAGGCTCATCTTGTCCGTTTAAGAGCTATGCTGGATCGGCCAACATGAGACGGAGCTAGAG
TRIM9	TGTATAGGCTCATCTTGTCC	TATTAT	TTGTGGAAACGTCTCAACCGTGTATAGGCTCATCTTGTCCGTTTAAGAGCTATGCTGGATATTATAACATGAGACGGAGCTAGAG
TRIM9	TGTATAGGCTCATCTTGTCC	TCCTCC	TTGTGGAAACGTCTCAACCGTGTATAGGCTCATCTTGTCCGTTTAAGAGCTATGCTGGATCCTCCAACATGAGACGGAGCTAGAG
TRIM9	CAAGATGAGCCTATACAGCG	CTACCA	TTGTGGAAACGTCTCAACCGCAAGATGAGCCTATACAGCGGTTTAAGAGCTATGCTGGACTACCAAACATGAGACGGAGCTAGAG
TRIM9	CAAGATGAGCCTATACAGCG	GATTAG	TTGTGGAAACGTCTCAACCGCAAGATGAGCCTATACAGCGGTTTAAGAGCTATGCTGGAGATTAGAACATGAGACGGAGCTAGAG
TRIM9	CAAGATGAGCCTATACAGCG	TACATA	TTGTGGAAACGTCTCAACCGCAAGATGAGCCTATACAGCGGTTTAAGAGCTATGCTGGATACATAAACATGAGACGGAGCTAGAG
TRIM9	CAAGATGAGCCTATACAGCG	TAGTTC	TTGTGGAAACGTCTCAACCGCAAGATGAGCCTATACAGCGGTTTAAGAGCTATGCTGGATAGTTCAACATGAGACGGAGCTAGAG
TRIM9	GATGAGCCTATACAGCGAGG	ACGACT	TTGTGGAAACGTCTCAACCGGATGAGCCTATACAGCGAGGGTTTAAGAGCTATGCTGGAACGACTAACATGAGACGGAGCTAGAG
TRIM9	GATGAGCCTATACAGCGAGG	TACGGC	TTGTGGAAACGTCTCAACCGGATGAGCCTATACAGCGAGGGTTTAAGAGCTATGCTGGATACGGCAACATGAGACGGAGCTAGAG
TRIM9	GATGAGCCTATACAGCGAGG	CAGTTT	TTGTGGAAACGTCTCAACCGGATGAGCCTATACAGCGAGGGTTTAAGAGCTATGCTGGACAGTTTAACATGAGACGGAGCTAGAG
TRIM9	GATGAGCCTATACAGCGAGG	TTAACA	TTGTGGAAACGTCTCAACCGGATGAGCCTATACAGCGAGGGTTTAAGAGCTATGCTGGATTAACAAACATGAGACGGAGCTAGAG
EXOC3L2	GCTGGTGGACATGGCCGCCC	AAGACC	TTGTGGAAACGTCTCAACCGGCTGGTGGACATGGCCGCCCGTTTAAGAGCTATGCTGGAAAGACCAACATGAGACGGAGCTAGAG
EXOC3L2	GCTGGTGGACATGGCCGCCC	AGCAAC	TTGTGGAAACGTCTCAACCGGCTGGTGGACATGGCCGCCCGTTTAAGAGCTATGCTGGAAGCAACAACATGAGACGGAGCTAGAG
EXOC3L2	GCTGGTGGACATGGCCGCCC	GCTTAA	TTGTGGAAACGTCTCAACCGGCTGGTGGACATGGCCGCCCGTTTAAGAGCTATGCTGGAGCTTAAAACATGAGACGGAGCTAGAG
EXOC3L2	GCTGGTGGACATGGCCGCCC	TAAATA	TTGTGGAAACGTCTCAACCGGCTGGTGGACATGGCCGCCCGTTTAAGAGCTATGCTGGATAAATAAACATGAGACGGAGCTAGAG
EXOC3L2	CAGCTCCCCATTCTCCAGGG	GGTATA	TTGTGGAAACGTCTCAACCGCAGCTCCCCATTCTCCAGGGGTTTAAGAGCTATGCTGGAGGTATAAACATGAGACGGAGCTAGAG
EXOC3L2	CAGCTCCCCATTCTCCAGGG	TGGCTA	TTGTGGAAACGTCTCAACCGCAGCTCCCCATTCTCCAGGGGTTTAAGAGCTATGCTGGATGGCTAAACATGAGACGGAGCTAGAG
EXOC3L2	CAGCTCCCCATTCTCCAGGG	TAAACT	TTGTGGAAACGTCTCAACCGCAGCTCCCCATTCTCCAGGGGTTTAAGAGCTATGCTGGATAAACTAACATGAGACGGAGCTAGAG
EXOC3L2	CAGCTCCCCATTCTCCAGGG	CAGGGT	TTGTGGAAACGTCTCAACCGCAGCTCCCCATTCTCCAGGGGTTTAAGAGCTATGCTGGACAGGGTAACATGAGACGGAGCTAGAG
EXOC3L2	CCCCAGCTCCCCATTCTCCA	GGTCGT	TTGTGGAAACGTCTCAACCGCCCCAGCTCCCCATTCTCCAGTTTAAGAGCTATGCTGGAGGTCGTAACATGAGACGGAGCTAGAG
EXOC3L2	CCCCAGCTCCCCATTCTCCA	AAGGGC	TTGTGGAAACGTCTCAACCGCCCCAGCTCCCCATTCTCCAGTTTAAGAGCTATGCTGGAAAGGGCAACATGAGACGGAGCTAGAG
EXOC3L2	CCCCAGCTCCCCATTCTCCA	ATAGGC	TTGTGGAAACGTCTCAACCGCCCCAGCTCCCCATTCTCCAGTTTAAGAGCTATGCTGGAATAGGCAACATGAGACGGAGCTAGAG
EXOC3L2	CCCCAGCTCCCCATTCTCCA	TTAAAA	TTGTGGAAACGTCTCAACCGCCCCAGCTCCCCATTCTCCAGTTTAAGAGCTATGCTGGATTAAAAAACATGAGACGGAGCTAGAG
KIAA2012	CCCGTGGCCCCGGCTCAGGA	CGTCCT	TTGTGGAAACGTCTCAACCGCCCGTGGCCCCGGCTCAGGAGTTTAAGAGCTATGCTGGACGTCCTAACATGAGACGGAGCTAGAG
KIAA2012	CCCGTGGCCCCGGCTCAGGA	TCGACA	TTGTGGAAACGTCTCAACCGCCCGTGGCCCCGGCTCAGGAGTTTAAGAGCTATGCTGGATCGACAAACATGAGACGGAGCTAGAG
KIAA2012	CCCGTGGCCCCGGCTCAGGA	TTGAAG	TTGTGGAAACGTCTCAACCGCCCGTGGCCCCGGCTCAGGAGTTTAAGAGCTATGCTGGATTGAAGAACATGAGACGGAGCTAGAG
KIAA2012	CCCGTGGCCCCGGCTCAGGA	GTCATC	TTGTGGAAACGTCTCAACCGCCCGTGGCCCCGGCTCAGGAGTTTAAGAGCTATGCTGGAGTCATCAACATGAGACGGAGCTAGAG
KIAA2012	TCACGCTCTCCCTCCTGAGC	TTTCCA	TTGTGGAAACGTCTCAACCGTCACGCTCTCCCTCCTGAGCGTTTAAGAGCTATGCTGGATTTCCAAACATGAGACGGAGCTAGAG
KIAA2012	TCACGCTCTCCCTCCTGAGC	GATAGG	TTGTGGAAACGTCTCAACCGTCACGCTCTCCCTCCTGAGCGTTTAAGAGCTATGCTGGAGATAGGAACATGAGACGGAGCTAGAG
KIAA2012	TCACGCTCTCCCTCCTGAGC	TGTTGT	TTGTGGAAACGTCTCAACCGTCACGCTCTCCCTCCTGAGCGTTTAAGAGCTATGCTGGATGTTGTAACATGAGACGGAGCTAGAG
KIAA2012	TCACGCTCTCCCTCCTGAGC	TCACCA	TTGTGGAAACGTCTCAACCGTCACGCTCTCCCTCCTGAGCGTTTAAGAGCTATGCTGGATCACCAAACATGAGACGGAGCTAGAG
KIAA2012	ACGCTCTCCCTCCTGAGCCG	GCCTTG	TTGTGGAAACGTCTCAACCGACGCTCTCCCTCCTGAGCCGGTTTAAGAGCTATGCTGGAGCCTTGAACATGAGACGGAGCTAGAG
KIAA2012	ACGCTCTCCCTCCTGAGCCG	CATACT	TTGTGGAAACGTCTCAACCGACGCTCTCCCTCCTGAGCCGGTTTAAGAGCTATGCTGGACATACTAACATGAGACGGAGCTAGAG
KIAA2012	ACGCTCTCCCTCCTGAGCCG	GCGGGC	TTGTGGAAACGTCTCAACCGACGCTCTCCCTCCTGAGCCGGTTTAAGAGCTATGCTGGAGCGGGCAACATGAGACGGAGCTAGAG
KIAA2012	ACGCTCTCCCTCCTGAGCCG	TCATCG	TTGTGGAAACGTCTCAACCGACGCTCTCCCTCCTGAGCCGGTTTAAGAGCTATGCTGGATCATCGAACATGAGACGGAGCTAGAG
TSSC4	CAGATGGAATGGCTGCACCG	GAATGC	TTGTGGAAACGTCTCAACCGCAGATGGAATGGCTGCACCGGTTTAAGAGCTATGCTGGAGAATGCAACATGAGACGGAGCTAGAG
TSSC4	CAGATGGAATGGCTGCACCG	CTTAAG	TTGTGGAAACGTCTCAACCGCAGATGGAATGGCTGCACCGGTTTAAGAGCTATGCTGGACTTAAGAACATGAGACGGAGCTAGAG
TSSC4	CAGATGGAATGGCTGCACCG	TAACCT	TTGTGGAAACGTCTCAACCGCAGATGGAATGGCTGCACCGGTTTAAGAGCTATGCTGGATAACCTAACATGAGACGGAGCTAGAG
TSSC4	CAGATGGAATGGCTGCACCG	AGAGCT	TTGTGGAAACGTCTCAACCGCAGATGGAATGGCTGCACCGGTTTAAGAGCTATGCTGGAAGAGCTAACATGAGACGGAGCTAGAG
TSSC4	TGGAGCTCATGCCTCTCAGA	AGAAGC	TTGTGGAAACGTCTCAACCGTGGAGCTCATGCCTCTCAGAGTTTAAGAGCTATGCTGGAAGAAGCAACATGAGACGGAGCTAGAG
TSSC4	TGGAGCTCATGCCTCTCAGA	GGCGAG	TTGTGGAAACGTCTCAACCGTGGAGCTCATGCCTCTCAGAGTTTAAGAGCTATGCTGGAGGCGAGAACATGAGACGGAGCTAGAG
TSSC4	TGGAGCTCATGCCTCTCAGA	TTTTTC	TTGTGGAAACGTCTCAACCGTGGAGCTCATGCCTCTCAGAGTTTAAGAGCTATGCTGGATTTTTCAACATGAGACGGAGCTAGAG
TSSC4	TGGAGCTCATGCCTCTCAGA	CTGGAA	TTGTGGAAACGTCTCAACCGTGGAGCTCATGCCTCTCAGAGTTTAAGAGCTATGCTGGACTGGAAAACATGAGACGGAGCTAGAG
TSSC4	ACGGCTGCGCTGGGAGAAGG	TCGTCG	TTGTGGAAACGTCTCAACCGACGGCTGCGCTGGGAGAAGGGTTTAAGAGCTATGCTGGATCGTCGAACATGAGACGGAGCTAGAG
TSSC4	ACGGCTGCGCTGGGAGAAGG	AACCCT	TTGTGGAAACGTCTCAACCGACGGCTGCGCTGGGAGAAGGGTTTAAGAGCTATGCTGGAAACCCTAACATGAGACGGAGCTAGAG
TSSC4	ACGGCTGCGCTGGGAGAAGG	TTTGCG	TTGTGGAAACGTCTCAACCGACGGCTGCGCTGGGAGAAGGGTTTAAGAGCTATGCTGGATTTGCGAACATGAGACGGAGCTAGAG
TSSC4	ACGGCTGCGCTGGGAGAAGG	ACAAGT	TTGTGGAAACGTCTCAACCGACGGCTGCGCTGGGAGAAGGGTTTAAGAGCTATGCTGGAACAAGTAACATGAGACGGAGCTAGAG
RYR2	GGCGCGGAACCATGGCCGAT	GTGTTT	TTGTGGAAACGTCTCAACCGGGCGCGGAACCATGGCCGATGTTTAAGAGCTATGCTGGAGTGTTTAACATGAGACGGAGCTAGAG
RYR2	GGCGCGGAACCATGGCCGAT	ACGTTG	TTGTGGAAACGTCTCAACCGGGCGCGGAACCATGGCCGATGTTTAAGAGCTATGCTGGAACGTTGAACATGAGACGGAGCTAGAG
RYR2	GGCGCGGAACCATGGCCGAT	GTTTCA	TTGTGGAAACGTCTCAACCGGGCGCGGAACCATGGCCGATGTTTAAGAGCTATGCTGGAGTTTCAAACATGAGACGGAGCTAGAG
RYR2	GGCGCGGAACCATGGCCGAT	GAATCA	TTGTGGAAACGTCTCAACCGGGCGCGGAACCATGGCCGATGTTTAAGAGCTATGCTGGAGAATCAAACATGAGACGGAGCTAGAG
RYR2	CGCGGAACCATGGCCGATGG	GTTGTC	TTGTGGAAACGTCTCAACCGCGCGGAACCATGGCCGATGGGTTTAAGAGCTATGCTGGAGTTGTCAACATGAGACGGAGCTAGAG
RYR2	CGCGGAACCATGGCCGATGG	CAATTA	TTGTGGAAACGTCTCAACCGCGCGGAACCATGGCCGATGGGTTTAAGAGCTATGCTGGACAATTAAACATGAGACGGAGCTAGAG
RYR2	CGCGGAACCATGGCCGATGG	ACCTAA	TTGTGGAAACGTCTCAACCGCGCGGAACCATGGCCGATGGGTTTAAGAGCTATGCTGGAACCTAAAACATGAGACGGAGCTAGAG
RYR2	CGCGGAACCATGGCCGATGG	CTTTAG	TTGTGGAAACGTCTCAACCGCGCGGAACCATGGCCGATGGGTTTAAGAGCTATGCTGGACTTTAGAACATGAGACGGAGCTAGAG
RYR2	GTCTTCGCCCTCGCCCCCAT	TTCTCG	TTGTGGAAACGTCTCAACCGGTCTTCGCCCTCGCCCCCATGTTTAAGAGCTATGCTGGATTCTCGAACATGAGACGGAGCTAGAG
RYR2	GTCTTCGCCCTCGCCCCCAT	TGCGAC	TTGTGGAAACGTCTCAACCGGTCTTCGCCCTCGCCCCCATGTTTAAGAGCTATGCTGGATGCGACAACATGAGACGGAGCTAGAG
RYR2	GTCTTCGCCCTCGCCCCCAT	TACCTT	TTGTGGAAACGTCTCAACCGGTCTTCGCCCTCGCCCCCATGTTTAAGAGCTATGCTGGATACCTTAACATGAGACGGAGCTAGAG
RYR2	GTCTTCGCCCTCGCCCCCAT	GTTGCT	TTGTGGAAACGTCTCAACCGGTCTTCGCCCTCGCCCCCATGTTTAAGAGCTATGCTGGAGTTGCTAACATGAGACGGAGCTAGAG
FOXO1	GGCGGGGGTCACCATGGCCG	GAAAGA	TTGTGGAAACGTCTCAACCGGGCGGGGGTCACCATGGCCGGTTTAAGAGCTATGCTGGAGAAAGAAACATGAGACGGAGCTAGAG
FOXO1	GGCGGGGGTCACCATGGCCG	GAAGGG	TTGTGGAAACGTCTCAACCGGGCGGGGGTCACCATGGCCGGTTTAAGAGCTATGCTGGAGAAGGGAACATGAGACGGAGCTAGAG
FOXO1	GGCGGGGGTCACCATGGCCG	GGGCAA	TTGTGGAAACGTCTCAACCGGGCGGGGGTCACCATGGCCGGTTTAAGAGCTATGCTGGAGGGCAAAACATGAGACGGAGCTAGAG
FOXO1	GGCGGGGGTCACCATGGCCG	GTAGAC	TTGTGGAAACGTCTCAACCGGGCGGGGGTCACCATGGCCGGTTTAAGAGCTATGCTGGAGTAGACAACATGAGACGGAGCTAGAG
FOXO1	CATGGCCGAGGCGCCTCAGG	TGGCAA	TTGTGGAAACGTCTCAACCGCATGGCCGAGGCGCCTCAGGGTTTAAGAGCTATGCTGGATGGCAAAACATGAGACGGAGCTAGAG
FOXO1	CATGGCCGAGGCGCCTCAGG	CGCTGC	TTGTGGAAACGTCTCAACCGCATGGCCGAGGCGCCTCAGGGTTTAAGAGCTATGCTGGACGCTGCAACATGAGACGGAGCTAGAG
FOXO1	CATGGCCGAGGCGCCTCAGG	GTCTTG	TTGTGGAAACGTCTCAACCGCATGGCCGAGGCGCCTCAGGGTTTAAGAGCTATGCTGGAGTCTTGAACATGAGACGGAGCTAGAG
FOXO1	CATGGCCGAGGCGCCTCAGG	CACTCG	TTGTGGAAACGTCTCAACCGCATGGCCGAGGCGCCTCAGGGTTTAAGAGCTATGCTGGACACTCGAACATGAGACGGAGCTAGAG
FOXO1	GGGTCGATCTCCACCACCTG	AGCGTC	TTGTGGAAACGTCTCAACCGGGGTCGATCTCCACCACCTGGTTTAAGAGCTATGCTGGAAGCGTCAACATGAGACGGAGCTAGAG
FOXO1	GGGTCGATCTCCACCACCTG	GGACTA	TTGTGGAAACGTCTCAACCGGGGTCGATCTCCACCACCTGGTTTAAGAGCTATGCTGGAGGACTAAACATGAGACGGAGCTAGAG
FOXO1	GGGTCGATCTCCACCACCTG	TACTCC	TTGTGGAAACGTCTCAACCGGGGTCGATCTCCACCACCTGGTTTAAGAGCTATGCTGGATACTCCAACATGAGACGGAGCTAGAG
FOXO1	GGGTCGATCTCCACCACCTG	CAAGAT	TTGTGGAAACGTCTCAACCGGGGTCGATCTCCACCACCTGGTTTAAGAGCTATGCTGGACAAGATAACATGAGACGGAGCTAGAG
PIGS	GCAGCCGGAAGCTAGCATGG	AACAGA	TTGTGGAAACGTCTCAACCGGCAGCCGGAAGCTAGCATGGGTTTAAGAGCTATGCTGGAAACAGAAACATGAGACGGAGCTAGAG
PIGS	GCAGCCGGAAGCTAGCATGG	CCAGTA	TTGTGGAAACGTCTCAACCGGCAGCCGGAAGCTAGCATGGGTTTAAGAGCTATGCTGGACCAGTAAACATGAGACGGAGCTAGAG
PIGS	GCAGCCGGAAGCTAGCATGG	GATATT	TTGTGGAAACGTCTCAACCGGCAGCCGGAAGCTAGCATGGGTTTAAGAGCTATGCTGGAGATATTAACATGAGACGGAGCTAGAG
PIGS	GCAGCCGGAAGCTAGCATGG	CCCCAG	TTGTGGAAACGTCTCAACCGGCAGCCGGAAGCTAGCATGGGTTTAAGAGCTATGCTGGACCCCAGAACATGAGACGGAGCTAGAG
PIGS	GAAGCTAGCATGGCGGCCGC	AGATCA	TTGTGGAAACGTCTCAACCGGAAGCTAGCATGGCGGCCGCGTTTAAGAGCTATGCTGGAAGATCAAACATGAGACGGAGCTAGAG
PIGS	GAAGCTAGCATGGCGGCCGC	CAGAAC	TTGTGGAAACGTCTCAACCGGAAGCTAGCATGGCGGCCGCGTTTAAGAGCTATGCTGGACAGAACAACATGAGACGGAGCTAGAG
PIGS	GAAGCTAGCATGGCGGCCGC	ATGCTC	TTGTGGAAACGTCTCAACCGGAAGCTAGCATGGCGGCCGCGTTTAAGAGCTATGCTGGAATGCTCAACATGAGACGGAGCTAGAG
PIGS	GAAGCTAGCATGGCGGCCGC	GAGGAC	TTGTGGAAACGTCTCAACCGGAAGCTAGCATGGCGGCCGCGTTTAAGAGCTATGCTGGAGAGGACAACATGAGACGGAGCTAGAG
PIGS	GTGTGTAGCCGCAGCCCCGG	GTCAAC	TTGTGGAAACGTCTCAACCGGTGTGTAGCCGCAGCCCCGGGTTTAAGAGCTATGCTGGAGTCAACAACATGAGACGGAGCTAGAG
PIGS	GTGTGTAGCCGCAGCCCCGG	AAGAGG	TTGTGGAAACGTCTCAACCGGTGTGTAGCCGCAGCCCCGGGTTTAAGAGCTATGCTGGAAAGAGGAACATGAGACGGAGCTAGAG
PIGS	GTGTGTAGCCGCAGCCCCGG	ACGAAA	TTGTGGAAACGTCTCAACCGGTGTGTAGCCGCAGCCCCGGGTTTAAGAGCTATGCTGGAACGAAAAACATGAGACGGAGCTAGAG
PIGS	GTGTGTAGCCGCAGCCCCGG	AAGAGA	TTGTGGAAACGTCTCAACCGGTGTGTAGCCGCAGCCCCGGGTTTAAGAGCTATGCTGGAAAGAGAAACATGAGACGGAGCTAGAG
VPS45	CCACAGTTCAAGAAAATGTC	TCGTGT	TTGTGGAAACGTCTCAACCGCCACAGTTCAAGAAAATGTCGTTTAAGAGCTATGCTGGATCGTGTAACATGAGACGGAGCTAGAG
VPS45	CCACAGTTCAAGAAAATGTC	CATGGG	TTGTGGAAACGTCTCAACCGCCACAGTTCAAGAAAATGTCGTTTAAGAGCTATGCTGGACATGGGAACATGAGACGGAGCTAGAG
VPS45	CCACAGTTCAAGAAAATGTC	AACATG	TTGTGGAAACGTCTCAACCGCCACAGTTCAAGAAAATGTCGTTTAAGAGCTATGCTGGAAACATGAACATGAGACGGAGCTAGAG
VPS45	CCACAGTTCAAGAAAATGTC	TCACAT	TTGTGGAAACGTCTCAACCGCCACAGTTCAAGAAAATGTCGTTTAAGAGCTATGCTGGATCACATAACATGAGACGGAGCTAGAG
VPS45	CACAGTTCAAGAAAATGTCT	GTACCT	TTGTGGAAACGTCTCAACCGCACAGTTCAAGAAAATGTCTGTTTAAGAGCTATGCTGGAGTACCTAACATGAGACGGAGCTAGAG
VPS45	CACAGTTCAAGAAAATGTCT	ATTAAG	TTGTGGAAACGTCTCAACCGCACAGTTCAAGAAAATGTCTGTTTAAGAGCTATGCTGGAATTAAGAACATGAGACGGAGCTAGAG
VPS45	CACAGTTCAAGAAAATGTCT	GACGTG	TTGTGGAAACGTCTCAACCGCACAGTTCAAGAAAATGTCTGTTTAAGAGCTATGCTGGAGACGTGAACATGAGACGGAGCTAGAG
VPS45	CACAGTTCAAGAAAATGTCT	TTAGAA	TTGTGGAAACGTCTCAACCGCACAGTTCAAGAAAATGTCTGTTTAAGAGCTATGCTGGATTAGAAAACATGAGACGGAGCTAGAG
VPS45	TGTTTCAAAGCATGTGACAG	GCTGGT	TTGTGGAAACGTCTCAACCGTGTTTCAAAGCATGTGACAGGTTTAAGAGCTATGCTGGAGCTGGTAACATGAGACGGAGCTAGAG
VPS45	TGTTTCAAAGCATGTGACAG	TTATCT	TTGTGGAAACGTCTCAACCGTGTTTCAAAGCATGTGACAGGTTTAAGAGCTATGCTGGATTATCTAACATGAGACGGAGCTAGAG
VPS45	TGTTTCAAAGCATGTGACAG	GCGTAC	TTGTGGAAACGTCTCAACCGTGTTTCAAAGCATGTGACAGGTTTAAGAGCTATGCTGGAGCGTACAACATGAGACGGAGCTAGAG
VPS45	TGTTTCAAAGCATGTGACAG	GAGGCC	TTGTGGAAACGTCTCAACCGTGTTTCAAAGCATGTGACAGGTTTAAGAGCTATGCTGGAGAGGCCAACATGAGACGGAGCTAGAG
ATP6AP2	GAGCACGACAAACACAGCCA	GCCTCC	TTGTGGAAACGTCTCAACCGGAGCACGACAAACACAGCCAGTTTAAGAGCTATGCTGGAGCCTCCAACATGAGACGGAGCTAGAG
ATP6AP2	GAGCACGACAAACACAGCCA	TATTCC	TTGTGGAAACGTCTCAACCGGAGCACGACAAACACAGCCAGTTTAAGAGCTATGCTGGATATTCCAACATGAGACGGAGCTAGAG
ATP6AP2	GAGCACGACAAACACAGCCA	GGTTCG	TTGTGGAAACGTCTCAACCGGAGCACGACAAACACAGCCAGTTTAAGAGCTATGCTGGAGGTTCGAACATGAGACGGAGCTAGAG
ATP6AP2	GAGCACGACAAACACAGCCA	GGGGTC	TTGTGGAAACGTCTCAACCGGAGCACGACAAACACAGCCAGTTTAAGAGCTATGCTGGAGGGGTCAACATGAGACGGAGCTAGAG
ATP6AP2	CGTGCTCCTGGCGTTGGTGG	CTCAGG	TTGTGGAAACGTCTCAACCGCGTGCTCCTGGCGTTGGTGGGTTTAAGAGCTATGCTGGACTCAGGAACATGAGACGGAGCTAGAG
ATP6AP2	CGTGCTCCTGGCGTTGGTGG	ATAACC	TTGTGGAAACGTCTCAACCGCGTGCTCCTGGCGTTGGTGGGTTTAAGAGCTATGCTGGAATAACCAACATGAGACGGAGCTAGAG
ATP6AP2	CGTGCTCCTGGCGTTGGTGG	TGTCGC	TTGTGGAAACGTCTCAACCGCGTGCTCCTGGCGTTGGTGGGTTTAAGAGCTATGCTGGATGTCGCAACATGAGACGGAGCTAGAG
ATP6AP2	CGTGCTCCTGGCGTTGGTGG	GAATTT	TTGTGGAAACGTCTCAACCGCGTGCTCCTGGCGTTGGTGGGTTTAAGAGCTATGCTGGAGAATTTAACATGAGACGGAGCTAGAG
ATP6AP2	TTTCGGAAAACAACAGACCC	CACTGG	TTGTGGAAACGTCTCAACCGTTTCGGAAAACAACAGACCCGTTTAAGAGCTATGCTGGACACTGGAACATGAGACGGAGCTAGAG
ATP6AP2	TTTCGGAAAACAACAGACCC	ACTCTG	TTGTGGAAACGTCTCAACCGTTTCGGAAAACAACAGACCCGTTTAAGAGCTATGCTGGAACTCTGAACATGAGACGGAGCTAGAG
ATP6AP2	TTTCGGAAAACAACAGACCC	CTGTGC	TTGTGGAAACGTCTCAACCGTTTCGGAAAACAACAGACCCGTTTAAGAGCTATGCTGGACTGTGCAACATGAGACGGAGCTAGAG
ATP6AP2	TTTCGGAAAACAACAGACCC	CTTTAG	TTGTGGAAACGTCTCAACCGTTTCGGAAAACAACAGACCCGTTTAAGAGCTATGCTGGACTTTAGAACATGAGACGGAGCTAGAG
JPH3	TGGGGCCGGTGCAGACGCCA	CGCACC	TTGTGGAAACGTCTCAACCGTGGGGCCGGTGCAGACGCCAGTTTAAGAGCTATGCTGGACGCACCAACATGAGACGGAGCTAGAG
JPH3	TGGGGCCGGTGCAGACGCCA	AGCCGA	TTGTGGAAACGTCTCAACCGTGGGGCCGGTGCAGACGCCAGTTTAAGAGCTATGCTGGAAGCCGAAACATGAGACGGAGCTAGAG
JPH3	TGGGGCCGGTGCAGACGCCA	AGCATT	TTGTGGAAACGTCTCAACCGTGGGGCCGGTGCAGACGCCAGTTTAAGAGCTATGCTGGAAGCATTAACATGAGACGGAGCTAGAG
JPH3	TGGGGCCGGTGCAGACGCCA	GTTGCT	TTGTGGAAACGTCTCAACCGTGGGGCCGGTGCAGACGCCAGTTTAAGAGCTATGCTGGAGTTGCTAACATGAGACGGAGCTAGAG
JPH3	GGCGTCTGCACCGGCCCCAA	CCTTCC	TTGTGGAAACGTCTCAACCGGGCGTCTGCACCGGCCCCAAGTTTAAGAGCTATGCTGGACCTTCCAACATGAGACGGAGCTAGAG
JPH3	GGCGTCTGCACCGGCCCCAA	ACGGGA	TTGTGGAAACGTCTCAACCGGGCGTCTGCACCGGCCCCAAGTTTAAGAGCTATGCTGGAACGGGAAACATGAGACGGAGCTAGAG
JPH3	GGCGTCTGCACCGGCCCCAA	CGGTTC	TTGTGGAAACGTCTCAACCGGGCGTCTGCACCGGCCCCAAGTTTAAGAGCTATGCTGGACGGTTCAACATGAGACGGAGCTAGAG
JPH3	GGCGTCTGCACCGGCCCCAA	TGGACC	TTGTGGAAACGTCTCAACCGGGCGTCTGCACCGGCCCCAAGTTTAAGAGCTATGCTGGATGGACCAACATGAGACGGAGCTAGAG
JPH3	TGCACCGGCCCCAAGGGCCA	CAACAT	TTGTGGAAACGTCTCAACCGTGCACCGGCCCCAAGGGCCAGTTTAAGAGCTATGCTGGACAACATAACATGAGACGGAGCTAGAG
JPH3	TGCACCGGCCCCAAGGGCCA	GGTGTC	TTGTGGAAACGTCTCAACCGTGCACCGGCCCCAAGGGCCAGTTTAAGAGCTATGCTGGAGGTGTCAACATGAGACGGAGCTAGAG
JPH3	TGCACCGGCCCCAAGGGCCA	CTCTCT	TTGTGGAAACGTCTCAACCGTGCACCGGCCCCAAGGGCCAGTTTAAGAGCTATGCTGGACTCTCTAACATGAGACGGAGCTAGAG
JPH3	TGCACCGGCCCCAAGGGCCA	AGGTCA	TTGTGGAAACGTCTCAACCGTGCACCGGCCCCAAGGGCCAGTTTAAGAGCTATGCTGGAAGGTCAAACATGAGACGGAGCTAGAG
FCHSD1	TCCTGGGCCGGCTTCACCTG	GGTGTC	TTGTGGAAACGTCTCAACCGTCCTGGGCCGGCTTCACCTGGTTTAAGAGCTATGCTGGAGGTGTCAACATGAGACGGAGCTAGAG
FCHSD1	TCCTGGGCCGGCTTCACCTG	AGACGC	TTGTGGAAACGTCTCAACCGTCCTGGGCCGGCTTCACCTGGTTTAAGAGCTATGCTGGAAGACGCAACATGAGACGGAGCTAGAG
FCHSD1	TCCTGGGCCGGCTTCACCTG	CCCCAA	TTGTGGAAACGTCTCAACCGTCCTGGGCCGGCTTCACCTGGTTTAAGAGCTATGCTGGACCCCAAAACATGAGACGGAGCTAGAG
FCHSD1	TCCTGGGCCGGCTTCACCTG	ATATAG	TTGTGGAAACGTCTCAACCGTCCTGGGCCGGCTTCACCTGGTTTAAGAGCTATGCTGGAATATAGAACATGAGACGGAGCTAGAG
FCHSD1	TTTGCCCCCACAGGTGAAGC	GCTTCC	TTGTGGAAACGTCTCAACCGTTTGCCCCCACAGGTGAAGCGTTTAAGAGCTATGCTGGAGCTTCCAACATGAGACGGAGCTAGAG
FCHSD1	TTTGCCCCCACAGGTGAAGC	TGTAGT	TTGTGGAAACGTCTCAACCGTTTGCCCCCACAGGTGAAGCGTTTAAGAGCTATGCTGGATGTAGTAACATGAGACGGAGCTAGAG
FCHSD1	TTTGCCCCCACAGGTGAAGC	CAGTGT	TTGTGGAAACGTCTCAACCGTTTGCCCCCACAGGTGAAGCGTTTAAGAGCTATGCTGGACAGTGTAACATGAGACGGAGCTAGAG
FCHSD1	TTTGCCCCCACAGGTGAAGC	GCTAAG	TTGTGGAAACGTCTCAACCGTTTGCCCCCACAGGTGAAGCGTTTAAGAGCTATGCTGGAGCTAAGAACATGAGACGGAGCTAGAG
FCHSD1	CCCACAGGTGAAGCCGGCCC	CGCCCC	TTGTGGAAACGTCTCAACCGCCCACAGGTGAAGCCGGCCCGTTTAAGAGCTATGCTGGACGCCCCAACATGAGACGGAGCTAGAG
FCHSD1	CCCACAGGTGAAGCCGGCCC	AGGAAG	TTGTGGAAACGTCTCAACCGCCCACAGGTGAAGCCGGCCCGTTTAAGAGCTATGCTGGAAGGAAGAACATGAGACGGAGCTAGAG
FCHSD1	CCCACAGGTGAAGCCGGCCC	TAGACC	TTGTGGAAACGTCTCAACCGCCCACAGGTGAAGCCGGCCCGTTTAAGAGCTATGCTGGATAGACCAACATGAGACGGAGCTAGAG
FCHSD1	CCCACAGGTGAAGCCGGCCC	ACCATT	TTGTGGAAACGTCTCAACCGCCCACAGGTGAAGCCGGCCCGTTTAAGAGCTATGCTGGAACCATTAACATGAGACGGAGCTAGAG
LFNG	ATGACAACTACGTCAACCTG	TTCCCG	TTGTGGAAACGTCTCAACCGATGACAACTACGTCAACCTGGTTTAAGAGCTATGCTGGATTCCCGAACATGAGACGGAGCTAGAG
LFNG	ATGACAACTACGTCAACCTG	CGTGAA	TTGTGGAAACGTCTCAACCGATGACAACTACGTCAACCTGGTTTAAGAGCTATGCTGGACGTGAAAACATGAGACGGAGCTAGAG
LFNG	ATGACAACTACGTCAACCTG	TAGGTG	TTGTGGAAACGTCTCAACCGATGACAACTACGTCAACCTGGTTTAAGAGCTATGCTGGATAGGTGAACATGAGACGGAGCTAGAG
LFNG	ATGACAACTACGTCAACCTG	AGAGTA	TTGTGGAAACGTCTCAACCGATGACAACTACGTCAACCTGGTTTAAGAGCTATGCTGGAAGAGTAAACATGAGACGGAGCTAGAG
LFNG	TGACAACTACGTCAACCTGC	GTATAC	TTGTGGAAACGTCTCAACCGTGACAACTACGTCAACCTGCGTTTAAGAGCTATGCTGGAGTATACAACATGAGACGGAGCTAGAG
LFNG	TGACAACTACGTCAACCTGC	GAGTTT	TTGTGGAAACGTCTCAACCGTGACAACTACGTCAACCTGCGTTTAAGAGCTATGCTGGAGAGTTTAACATGAGACGGAGCTAGAG
LFNG	TGACAACTACGTCAACCTGC	TACGTG	TTGTGGAAACGTCTCAACCGTGACAACTACGTCAACCTGCGTTTAAGAGCTATGCTGGATACGTGAACATGAGACGGAGCTAGAG
LFNG	TGACAACTACGTCAACCTGC	CTCGAC	TTGTGGAAACGTCTCAACCGTGACAACTACGTCAACCTGCGTTTAAGAGCTATGCTGGACTCGACAACATGAGACGGAGCTAGAG
LFNG	GCAGCCGCAGCAGGGCCCGC	ACGTAT	TTGTGGAAACGTCTCAACCGGCAGCCGCAGCAGGGCCCGCGTTTAAGAGCTATGCTGGAACGTATAACATGAGACGGAGCTAGAG
LFNG	GCAGCCGCAGCAGGGCCCGC	GTCCAG	TTGTGGAAACGTCTCAACCGGCAGCCGCAGCAGGGCCCGCGTTTAAGAGCTATGCTGGAGTCCAGAACATGAGACGGAGCTAGAG
LFNG	GCAGCCGCAGCAGGGCCCGC	GAGCAA	TTGTGGAAACGTCTCAACCGGCAGCCGCAGCAGGGCCCGCGTTTAAGAGCTATGCTGGAGAGCAAAACATGAGACGGAGCTAGAG
LFNG	GCAGCCGCAGCAGGGCCCGC	CATGGA	TTGTGGAAACGTCTCAACCGGCAGCCGCAGCAGGGCCCGCGTTTAAGAGCTATGCTGGACATGGAAACATGAGACGGAGCTAGAG
LCORL	TGAGATGATAGCTCCTCTGT	CTGTTC	TTGTGGAAACGTCTCAACCGTGAGATGATAGCTCCTCTGTGTTTAAGAGCTATGCTGGACTGTTCAACATGAGACGGAGCTAGAG
LCORL	TGAGATGATAGCTCCTCTGT	AAACCG	TTGTGGAAACGTCTCAACCGTGAGATGATAGCTCCTCTGTGTTTAAGAGCTATGCTGGAAAACCGAACATGAGACGGAGCTAGAG
LCORL	TGAGATGATAGCTCCTCTGT	CTTTTC	TTGTGGAAACGTCTCAACCGTGAGATGATAGCTCCTCTGTGTTTAAGAGCTATGCTGGACTTTTCAACATGAGACGGAGCTAGAG
LCORL	TGAGATGATAGCTCCTCTGT	CGGAAC	TTGTGGAAACGTCTCAACCGTGAGATGATAGCTCCTCTGTGTTTAAGAGCTATGCTGGACGGAACAACATGAGACGGAGCTAGAG
LCORL	ACAGAGGAGCTATCATCTCA	TATTGG	TTGTGGAAACGTCTCAACCGACAGAGGAGCTATCATCTCAGTTTAAGAGCTATGCTGGATATTGGAACATGAGACGGAGCTAGAG
LCORL	ACAGAGGAGCTATCATCTCA	TATGGT	TTGTGGAAACGTCTCAACCGACAGAGGAGCTATCATCTCAGTTTAAGAGCTATGCTGGATATGGTAACATGAGACGGAGCTAGAG
LCORL	ACAGAGGAGCTATCATCTCA	ACGCGA	TTGTGGAAACGTCTCAACCGACAGAGGAGCTATCATCTCAGTTTAAGAGCTATGCTGGAACGCGAAACATGAGACGGAGCTAGAG
LCORL	ACAGAGGAGCTATCATCTCA	CGAGTC	TTGTGGAAACGTCTCAACCGACAGAGGAGCTATCATCTCAGTTTAAGAGCTATGCTGGACGAGTCAACATGAGACGGAGCTAGAG
LCORL	GCATTCAATCTTATCAGTGT	TCGTTA	TTGTGGAAACGTCTCAACCGGCATTCAATCTTATCAGTGTGTTTAAGAGCTATGCTGGATCGTTAAACATGAGACGGAGCTAGAG
LCORL	GCATTCAATCTTATCAGTGT	ATCGGG	TTGTGGAAACGTCTCAACCGGCATTCAATCTTATCAGTGTGTTTAAGAGCTATGCTGGAATCGGGAACATGAGACGGAGCTAGAG
LCORL	GCATTCAATCTTATCAGTGT	GCTGTG	TTGTGGAAACGTCTCAACCGGCATTCAATCTTATCAGTGTGTTTAAGAGCTATGCTGGAGCTGTGAACATGAGACGGAGCTAGAG
LCORL	GCATTCAATCTTATCAGTGT	AGACGG	TTGTGGAAACGTCTCAACCGGCATTCAATCTTATCAGTGTGTTTAAGAGCTATGCTGGAAGACGGAACATGAGACGGAGCTAGAG
DESI1	TTCACCGGATAGAGATTCGG	CATTAT	TTGTGGAAACGTCTCAACCGTTCACCGGATAGAGATTCGGGTTTAAGAGCTATGCTGGACATTATAACATGAGACGGAGCTAGAG
DESI1	TTCACCGGATAGAGATTCGG	CAACTC	TTGTGGAAACGTCTCAACCGTTCACCGGATAGAGATTCGGGTTTAAGAGCTATGCTGGACAACTCAACATGAGACGGAGCTAGAG
DESI1	TTCACCGGATAGAGATTCGG	TTCGAT	TTGTGGAAACGTCTCAACCGTTCACCGGATAGAGATTCGGGTTTAAGAGCTATGCTGGATTCGATAACATGAGACGGAGCTAGAG
DESI1	TTCACCGGATAGAGATTCGG	CCGGAA	TTGTGGAAACGTCTCAACCGTTCACCGGATAGAGATTCGGGTTTAAGAGCTATGCTGGACCGGAAAACATGAGACGGAGCTAGAG
DESI1	GGAGCCGCCGAATCTCTATC	ATCCAT	TTGTGGAAACGTCTCAACCGGGAGCCGCCGAATCTCTATCGTTTAAGAGCTATGCTGGAATCCATAACATGAGACGGAGCTAGAG
DESI1	GGAGCCGCCGAATCTCTATC	TCCCTC	TTGTGGAAACGTCTCAACCGGGAGCCGCCGAATCTCTATCGTTTAAGAGCTATGCTGGATCCCTCAACATGAGACGGAGCTAGAG
DESI1	GGAGCCGCCGAATCTCTATC	TTGTTC	TTGTGGAAACGTCTCAACCGGGAGCCGCCGAATCTCTATCGTTTAAGAGCTATGCTGGATTGTTCAACATGAGACGGAGCTAGAG
DESI1	GGAGCCGCCGAATCTCTATC	AATGGC	TTGTGGAAACGTCTCAACCGGGAGCCGCCGAATCTCTATCGTTTAAGAGCTATGCTGGAAATGGCAACATGAGACGGAGCTAGAG
DESI1	TCGTACACGTAGAGCTTCAC	CGGCGT	TTGTGGAAACGTCTCAACCGTCGTACACGTAGAGCTTCACGTTTAAGAGCTATGCTGGACGGCGTAACATGAGACGGAGCTAGAG
DESI1	TCGTACACGTAGAGCTTCAC	CCGGTG	TTGTGGAAACGTCTCAACCGTCGTACACGTAGAGCTTCACGTTTAAGAGCTATGCTGGACCGGTGAACATGAGACGGAGCTAGAG
DESI1	TCGTACACGTAGAGCTTCAC	GACAAG	TTGTGGAAACGTCTCAACCGTCGTACACGTAGAGCTTCACGTTTAAGAGCTATGCTGGAGACAAGAACATGAGACGGAGCTAGAG
DESI1	TCGTACACGTAGAGCTTCAC	GACTCC	TTGTGGAAACGTCTCAACCGTCGTACACGTAGAGCTTCACGTTTAAGAGCTATGCTGGAGACTCCAACATGAGACGGAGCTAGAG
RCE1	CGCGGGTCAGGGCGCAATGG	GTACAG	TTGTGGAAACGTCTCAACCGCGCGGGTCAGGGCGCAATGGGTTTAAGAGCTATGCTGGAGTACAGAACATGAGACGGAGCTAGAG
RCE1	CGCGGGTCAGGGCGCAATGG	ACGTAA	TTGTGGAAACGTCTCAACCGCGCGGGTCAGGGCGCAATGGGTTTAAGAGCTATGCTGGAACGTAAAACATGAGACGGAGCTAGAG
RCE1	CGCGGGTCAGGGCGCAATGG	TATGAT	TTGTGGAAACGTCTCAACCGCGCGGGTCAGGGCGCAATGGGTTTAAGAGCTATGCTGGATATGATAACATGAGACGGAGCTAGAG
RCE1	CGCGGGTCAGGGCGCAATGG	GATCGT	TTGTGGAAACGTCTCAACCGCGCGGGTCAGGGCGCAATGGGTTTAAGAGCTATGCTGGAGATCGTAACATGAGACGGAGCTAGAG
RCE1	CTCCAGCCTGAAGCCCATCA	CAGTCC	TTGTGGAAACGTCTCAACCGCTCCAGCCTGAAGCCCATCAGTTTAAGAGCTATGCTGGACAGTCCAACATGAGACGGAGCTAGAG
RCE1	CTCCAGCCTGAAGCCCATCA	GGTAAG	TTGTGGAAACGTCTCAACCGCTCCAGCCTGAAGCCCATCAGTTTAAGAGCTATGCTGGAGGTAAGAACATGAGACGGAGCTAGAG
RCE1	CTCCAGCCTGAAGCCCATCA	CTCGCG	TTGTGGAAACGTCTCAACCGCTCCAGCCTGAAGCCCATCAGTTTAAGAGCTATGCTGGACTCGCGAACATGAGACGGAGCTAGAG
RCE1	CTCCAGCCTGAAGCCCATCA	TTCACC	TTGTGGAAACGTCTCAACCGCTCCAGCCTGAAGCCCATCAGTTTAAGAGCTATGCTGGATTCACCAACATGAGACGGAGCTAGAG
RCE1	CTGATGGGCTTCAGGCTGGA	CCCGGT	TTGTGGAAACGTCTCAACCGCTGATGGGCTTCAGGCTGGAGTTTAAGAGCTATGCTGGACCCGGTAACATGAGACGGAGCTAGAG
RCE1	CTGATGGGCTTCAGGCTGGA	GTGAGC	TTGTGGAAACGTCTCAACCGCTGATGGGCTTCAGGCTGGAGTTTAAGAGCTATGCTGGAGTGAGCAACATGAGACGGAGCTAGAG
RCE1	CTGATGGGCTTCAGGCTGGA	ATTTCC	TTGTGGAAACGTCTCAACCGCTGATGGGCTTCAGGCTGGAGTTTAAGAGCTATGCTGGAATTTCCAACATGAGACGGAGCTAGAG
RCE1	CTGATGGGCTTCAGGCTGGA	AGGCTC	TTGTGGAAACGTCTCAACCGCTGATGGGCTTCAGGCTGGAGTTTAAGAGCTATGCTGGAAGGCTCAACATGAGACGGAGCTAGAG
DOPEY2	TAAGATGGATCCAGAAGAGC	GGCACC	TTGTGGAAACGTCTCAACCGTAAGATGGATCCAGAAGAGCGTTTAAGAGCTATGCTGGAGGCACCAACATGAGACGGAGCTAGAG
DOPEY2	TAAGATGGATCCAGAAGAGC	ATGCGA	TTGTGGAAACGTCTCAACCGTAAGATGGATCCAGAAGAGCGTTTAAGAGCTATGCTGGAATGCGAAACATGAGACGGAGCTAGAG
DOPEY2	TAAGATGGATCCAGAAGAGC	TCCAGA	TTGTGGAAACGTCTCAACCGTAAGATGGATCCAGAAGAGCGTTTAAGAGCTATGCTGGATCCAGAAACATGAGACGGAGCTAGAG
DOPEY2	TAAGATGGATCCAGAAGAGC	CATAAC	TTGTGGAAACGTCTCAACCGTAAGATGGATCCAGAAGAGCGTTTAAGAGCTATGCTGGACATAACAACATGAGACGGAGCTAGAG
DOPEY2	CTACTCTTCAGTGATTGAAA	TACTCC	TTGTGGAAACGTCTCAACCGCTACTCTTCAGTGATTGAAAGTTTAAGAGCTATGCTGGATACTCCAACATGAGACGGAGCTAGAG
DOPEY2	CTACTCTTCAGTGATTGAAA	GTGTGG	TTGTGGAAACGTCTCAACCGCTACTCTTCAGTGATTGAAAGTTTAAGAGCTATGCTGGAGTGTGGAACATGAGACGGAGCTAGAG
DOPEY2	CTACTCTTCAGTGATTGAAA	TACTGT	TTGTGGAAACGTCTCAACCGCTACTCTTCAGTGATTGAAAGTTTAAGAGCTATGCTGGATACTGTAACATGAGACGGAGCTAGAG
DOPEY2	CTACTCTTCAGTGATTGAAA	AGATAG	TTGTGGAAACGTCTCAACCGCTACTCTTCAGTGATTGAAAGTTTAAGAGCTATGCTGGAAGATAGAACATGAGACGGAGCTAGAG
DOPEY2	GAGATCCGCCCATTCACTCG	TGTGCC	TTGTGGAAACGTCTCAACCGGAGATCCGCCCATTCACTCGGTTTAAGAGCTATGCTGGATGTGCCAACATGAGACGGAGCTAGAG
DOPEY2	GAGATCCGCCCATTCACTCG	CCGAGA	TTGTGGAAACGTCTCAACCGGAGATCCGCCCATTCACTCGGTTTAAGAGCTATGCTGGACCGAGAAACATGAGACGGAGCTAGAG
DOPEY2	GAGATCCGCCCATTCACTCG	GCAATC	TTGTGGAAACGTCTCAACCGGAGATCCGCCCATTCACTCGGTTTAAGAGCTATGCTGGAGCAATCAACATGAGACGGAGCTAGAG
DOPEY2	GAGATCCGCCCATTCACTCG	CAGAAT	TTGTGGAAACGTCTCAACCGGAGATCCGCCCATTCACTCGGTTTAAGAGCTATGCTGGACAGAATAACATGAGACGGAGCTAGAG
ATG2A	CCACAGCCATCGTGACATCT	CTTATG	TTGTGGAAACGTCTCAACCGCCACAGCCATCGTGACATCTGTTTAAGAGCTATGCTGGACTTATGAACATGAGACGGAGCTAGAG
ATG2A	CCACAGCCATCGTGACATCT	TAAAAA	TTGTGGAAACGTCTCAACCGCCACAGCCATCGTGACATCTGTTTAAGAGCTATGCTGGATAAAAAAACATGAGACGGAGCTAGAG
ATG2A	CCACAGCCATCGTGACATCT	CAGTCA	TTGTGGAAACGTCTCAACCGCCACAGCCATCGTGACATCTGTTTAAGAGCTATGCTGGACAGTCAAACATGAGACGGAGCTAGAG
ATG2A	CCACAGCCATCGTGACATCT	CCCGGC	TTGTGGAAACGTCTCAACCGCCACAGCCATCGTGACATCTGTTTAAGAGCTATGCTGGACCCGGCAACATGAGACGGAGCTAGAG
ATG2A	CGGTCTCCGAGATGTCACGA	GTAGTT	TTGTGGAAACGTCTCAACCGCGGTCTCCGAGATGTCACGAGTTTAAGAGCTATGCTGGAGTAGTTAACATGAGACGGAGCTAGAG
ATG2A	CGGTCTCCGAGATGTCACGA	GCCGTG	TTGTGGAAACGTCTCAACCGCGGTCTCCGAGATGTCACGAGTTTAAGAGCTATGCTGGAGCCGTGAACATGAGACGGAGCTAGAG
[truncated: 223,570+ more rows]

## Sheet: Table_S3-1(TcdB_0.3)
gene	num	pos|score	pos|p-value	pos|FDR	pos|rank	pos|good sgRNA
[truncated: 19,031 more rows]

## Sheet: Table_S3-2(TcdB_0.3-R1)
gene	num	pos|score	pos|p-value	pos|FDR	pos|rank	pos|good sgRNA
[truncated: 19,025 more rows]

[truncated: 7 more sheets: Table_S3-3(TcdB_0.3-R2), Table_S3-4(TcdB_3), Table_S3-5(TcdB_3-R1), Table_S3-6(TcdB_3-R2), Table_S3-7(TcdB_10), Table_S3-8(TcdB_10-R1), Table_S3-9(TcdB_10-R2)]
