# Supplementary material for: Guide RNAs with embedded barcodes boost CRISPR-pooled screens
Source: Genome Biol. 2019 Jan 24;20:20. doi: 10.1186/s13059-019-1628-0 (PMC6345036; doi:10.1186/s13059-019-1628-0)
Supplement: Supplementary file 3 — Table S4. Results of the human genome-scale sgRNAiBAR library screening at different MOI for the cytotoxicity of TcdB using conventional MAGeCK analysis. Table S5. Results of the human genome-scale sgRNAiBAR library screening for the cytotoxicity of 6-TG using MAGeCKiBAR analysis. Table S6. Results of the human genome-scale sgRNAiBAR library screening for the cytotoxicity of 6-TG using conventional MAGeCK analysis. Table S7. Top 20 gene list of two biological replicates using MAGeCKiBAR and MAGeCK analysis. Table S8. sgRNA design for the functional validation of candidate genes from 6-TG screening and sgRNA design for the test of iBAR effects on activity. Table S9. Primers used for PCR amplification of the genomic DNAs and for library construction. Table S10. Comparison of the numbers of cells required for CRISPR library construction for TcdB screenings at different MOIs. (XLSX 12014 kb) [file 13059_2019_1628_MOESM3_ESM.xlsx]

## Sheet: Table_S4-1(TcdB_0.3) 
gene	num	pos|score	pos|p-value	pos|FDR	pos|rank	pos|good sgRNA
CSPG4	3	8.6613e-14	2.6013e-07	0.002475	1	3
UGP2	3	3.5722e-07	2.6013e-07	0.002475	2	2
negative115	2	0.00012388	0.00012928	0.746142	3	1
RPP25	3	0.0002389	0.00024062	0.746142	4	1
FOXO6	3	0.00029199	0.00028952	0.746142	5	1
HCST	2	0.00033623	0.00032802	0.746142	6	1
CECR2	3	0.00034507	0.00034207	0.746142	7	1
BRSK2	3	0.00039815	0.00039513	0.746142	8	1
HDAC4	3	0.00045123	0.00043623	0.746142	9	1
OR2J3	3	0.00061045	0.00058971	0.746142	10	1
KIAA0100	3	0.00066352	0.00065058	0.746142	11	1
COX8A	3	0.00071659	0.00069584	0.746142	12	1
FOXRED2	3	0.00076966	0.00075359	0.746142	13	1
YPEL3	3	0.00082272	0.00081134	0.746142	14	1
NATD1	3	0.00087579	0.00085868	0.746142	15	1
FBXO11	3	0.00092885	0.00092215	0.746142	16	1
CEACAM20	3	0.00098191	0.00097106	0.746142	17	1
TAOK2	3	0.001088	0.0010647	0.746142	18	1
XIRP2	3	0.0011411	0.0011115	0.746142	19	1
RAB39B	3	0.0011941	0.0011662	0.746142	20	1
SIGMAR1	3	0.0012472	0.001226	0.746142	21	1
KIF5B	3	0.0013002	0.0012671	0.746142	22	1
CYB561D2	1	0.0013362	0.0013077	0.746142	23	0
S1PR3	1	0.0013362	0.0013077	0.746142	24	0
TBC1D9B	1	0.0013362	0.0013077	0.746142	25	0
ARL6IP1	1	0.0013362	0.0013077	0.746142	26	0
TRAPPC6A	1	0.0013362	0.0013077	0.746142	27	0
ZNF683	1	0.0013362	0.0013077	0.746142	28	0
TRIP11	3	0.0013533	0.0013191	0.746142	29	1
EMC3	3	0.0014063	0.0013696	0.746142	30	1
GPR137B	3	0.0014594	0.001419	0.746142	31	1
TAX1BP1	3	0.0015124	0.0014778	0.746142	32	1
OPALIN	3	0.0015654	0.0015251	0.746142	33	1
LYZ	3	0.0016185	0.001585	0.746142	34	1
PABPC5	3	0.0016715	0.0016453	0.746142	35	1
FTMT	2	0.001716	0.001688	0.746142	36	1
TMEM150B	3	0.0017245	0.0016947	0.746142	37	1
FZD2	3	0.0017776	0.0017577	0.746142	38	1
STAR	3	0.0018306	0.0018066	0.746142	39	1
PCGF1	1	0.001876	0.0018524	0.746142	40	0
FBXO31	3	0.0018836	0.0018617	0.746142	41	1
negative247	3	0.0019367	0.0019169	0.746142	42	1
STOX1	3	0.0019897	0.0019694	0.746142	43	1
RNF212B	3	0.0020427	0.0020235	0.746142	44	1
OR2V2	1	0.002053	0.0020339	0.746142	45	0
GBP7	3	0.0020957	0.0020792	0.746142	46	1
PEF1	3	0.0021487	0.0021276	0.746142	47	1
HPRT1	3	0.0022018	0.0021812	0.746142	48	1
GOLGA6L10	3	0.0022548	0.0022358	0.746142	49	1
GATA5	3	0.0023078	0.0022863	0.746142	50	1
CABLES1	3	0.0023608	0.0023409	0.746142	51	1
ASCC3	1	0.0023892	0.0023669	0.746142	52	0
UROS	3	0.0024138	0.0023877	0.746142	53	1
ADM2	3	0.0024668	0.0024439	0.746142	54	1
PTPRZ1	3	0.0025198	0.0025037	0.746142	55	1
COL21A1	3	0.0026258	0.0026093	0.746142	56	1
KCNG4	2	0.0026706	0.0026572	0.746142	57	0
KRT79	2	0.0026706	0.0026572	0.746142	58	0
ZYX	2	0.0026706	0.0026572	0.746142	59	0
PLEKHF1	2	0.0026706	0.0026572	0.746142	60	0
DGCR14	2	0.0026706	0.0026572	0.746142	61	0
MNT	2	0.0026706	0.0026572	0.746142	62	0
TMEM259	2	0.0026706	0.0026572	0.746142	63	0
LOC100129940	2	0.0026706	0.0026572	0.746142	64	0
SLC28A1	2	0.0026706	0.0026572	0.746142	65	0
EID2	2	0.0026706	0.0026572	0.746142	66	0
HGS	2	0.0026706	0.0026572	0.746142	67	0
PRDX2	3	0.0026788	0.0026661	0.746142	68	1
TUBA8	3	0.0027318	0.0027264	0.751973	69	0
EMC4	3	0.0027848	0.0027852	0.757214	70	0
NCF1	3	0.0028378	0.0028336	0.759518	71	0
PSMC4	3	0.0028908	0.0028794	0.76107	72	0
C16orf72	3	0.0029438	0.0029392	0.766242	73	0
TAF6	2	0.0034658	0.0034553	0.7794	74	0
INO80E	2	0.0037484	0.0037331	0.7794	75	0
MTSS1L	2	0.0037484	0.0037331	0.7794	76	0
TMEM130	3	0.0040032	0.0040135	0.7794	77	0
NAT8L	3	0.0040032	0.0040135	0.7794	78	0
DLEC1	3	0.0040032	0.0040135	0.7794	79	0
COLEC12	3	0.0040032	0.0040135	0.7794	80	0
MRPL18	3	0.0040032	0.0040135	0.7794	81	0
COG3	3	0.0040032	0.0040135	0.7794	82	0
PPP6R3	3	0.0040032	0.0040135	0.7794	83	0
ELAC2	3	0.0040032	0.0040135	0.7794	84	0
NYX	3	0.0040032	0.0040135	0.7794	85	0
FBXO2	3	0.0040032	0.0040135	0.7794	86	0
JAK3	3	0.0040032	0.0040135	0.7794	87	0
FBRS	3	0.0040032	0.0040135	0.7794	88	0
YAF2	3	0.0040032	0.0040135	0.7794	89	0
SLIT3	3	0.0040032	0.0040135	0.7794	90	0
UBE3D	3	0.0040032	0.0040135	0.7794	91	0
APPL2	3	0.0040032	0.0040135	0.7794	92	0
CPTP	3	0.0040032	0.0040135	0.7794	93	0
CALB2	3	0.0040032	0.0040135	0.7794	94	0
RANBP2	3	0.0040032	0.0040135	0.7794	95	0
ZFP92	3	0.0040032	0.0040135	0.7794	96	0
SETSIP	3	0.0040032	0.0040135	0.7794	97	0
SNX24	3	0.0040032	0.0040135	0.7794	98	0
PDHA1	2	0.0042077	0.0042143	0.810131	99	0
SNX32	2	0.0044725	0.0044682	0.850347	100	0
TXNDC12	1	0.0048581	0.0048501	0.912495	101	0
DEGS1	1	0.0050173	0.0050082	0.912495	102	0
PMPCA	2	0.0050375	0.0050218	0.912495	103	0
ZFAND3	3	0.0051942	0.0051784	0.912495	104	0
CACNA1B	3	0.0051942	0.0051784	0.912495	105	0
MLYCD	3	0.0051942	0.0051784	0.912495	106	0
BCL2A1	3	0.0051942	0.0051784	0.912495	107	0
RGR	3	0.0051942	0.0051784	0.912495	108	0
C14orf93	1	0.0052651	0.0052455	0.915842	109	0
ZP1	3	0.0056174	0.0056216	0.922286	110	0
AKR1B1	3	0.0056174	0.0056216	0.922286	111	0
CCNI2	3	0.0056174	0.0056216	0.922286	112	0
RPL8	3	0.0056174	0.0056216	0.922286	113	0
TXNDC15	3	0.0056174	0.0056216	0.922286	114	0
TAF13	3	0.0056174	0.0056216	0.922286	115	0
SLC2A11	3	0.0056174	0.0056216	0.922286	116	0
ATG14	1	0.0057872	0.0057699	0.935208	117	0
LIAS	3	0.0059611	0.005952	0.935208	118	0
OR5R1	3	0.0059611	0.005952	0.935208	119	0
TMPRSS5	3	0.0059611	0.005952	0.935208	120	0
DUSP11	1	0.0060084	0.006003	0.935208	121	0
DPH2	3	0.0061462	0.0061419	0.935208	122	0
BUD13	3	0.0061462	0.0061419	0.935208	123	0
FN1	3	0.0061462	0.0061419	0.935208	124	0
OTUD3	3	0.0063048	0.0063021	0.935208	125	0
PCNP	3	0.0063841	0.0063864	0.935208	126	0
ATAD5	3	0.0064634	0.0064733	0.935208	127	0
TREML2	3	0.0064634	0.0064733	0.935208	128	0
SUPT20HL2	2	0.0064669	0.00648	0.935208	129	0
FGF22	3	0.0065427	0.0065539	0.935208	130	0
DEAF1	3	0.006622	0.006621	0.935208	131	0
TGIF1	3	0.006622	0.006621	0.935208	132	0
CSNK1G2	1	0.0067163	0.0067214	0.935208	133	0
CASP6	3	0.0067806	0.0067756	0.935208	134	0
KIAA1549	3	0.0067806	0.0067756	0.935208	135	0
WDR46	3	0.0068599	0.0068421	0.935208	136	0
LDLRAD3	3	0.0069391	0.0069275	0.935208	137	0
ICMT	3	0.0069391	0.0069275	0.935208	138	0
C17orf97	3	0.0070184	0.0070076	0.935208	139	0
FAM19A3	3	0.0070713	0.0070716	0.935208	140	0
negative184	3	0.0071505	0.0071527	0.935208	141	0
KLHL36	3	0.0072562	0.0072646	0.935208	142	0
N6AMT1	3	0.0072562	0.0072646	0.935208	143	0
MRPS31	3	0.0073355	0.0073478	0.935208	144	0
COL4A1	3	0.0074411	0.0074508	0.935208	145	0
ZP2	3	0.0074411	0.0074508	0.935208	146	0
FOXR2	3	0.0074411	0.0074508	0.935208	147	0
DISC1	3	0.0075996	0.0076085	0.935208	148	0
CR1L	1	0.0076632	0.0076751	0.935208	149	0
CYB5R4	3	0.0076788	0.0076907	0.935208	150	0
MRPS33	3	0.0076788	0.0076907	0.935208	151	0
OGFOD3	3	0.0077581	0.0077698	0.935208	152	0
KRT222	3	0.0079165	0.0079316	0.935208	153	0
FAM63B	3	0.0079165	0.0079316	0.935208	154	0
C17orf85	3	0.0079165	0.0079316	0.935208	155	0
OSGEP	3	0.0079165	0.0079316	0.935208	156	0
KCNN4	3	0.0079165	0.0079316	0.935208	157	0
TNFRSF4	2	0.0080011	0.0080169	0.935208	158	0
IL6	3	0.0081013	0.0081079	0.935208	159	0
ASAP3	3	0.0081013	0.0081079	0.935208	160	0
ADAT3	2	0.0081421	0.0081464	0.935208	161	0
CDSN	2	0.0081421	0.0081464	0.935208	162	0
ISM1	3	0.0082598	0.0082588	0.935208	163	0
TAS2R42	3	0.0082598	0.0082588	0.935208	164	0
DGCR6L	3	0.0082598	0.0082588	0.935208	165	0
ENO4	3	0.0082598	0.0082588	0.935208	166	0
FAM43B	2	0.0084769	0.0084836	0.935208	167	0
TRMT1	2	0.0084769	0.0084836	0.935208	168	0
HAS3	3	0.0084973	0.0085023	0.935208	169	0
ANKAR	3	0.0084973	0.0085023	0.935208	170	0
TCEB3	3	0.0084973	0.0085023	0.935208	171	0
VAX1	3	0.0086029	0.0086048	0.935208	172	0
DYNLRB1	3	0.0087349	0.0087489	0.935208	173	0
RBM26	3	0.0087349	0.0087489	0.935208	174	0
EMP3	3	0.0087349	0.0087489	0.935208	175	0
MVB12B	3	0.0087349	0.0087489	0.935208	176	0
DCAF6	3	0.0088668	0.0088795	0.935208	177	0
FCGR2B	3	0.008946	0.0089622	0.935208	178	0
BCAM	3	0.008946	0.0089622	0.935208	179	0
SLC25A23	3	0.0090779	0.0090876	0.935208	180	0
KRTAP4-7	3	0.0090779	0.0090876	0.935208	181	0
LDHC	3	0.0090779	0.0090876	0.935208	182	0
IRF3	3	0.0092362	0.0092343	0.935208	183	0
GALNT16	3	0.0092362	0.0092343	0.935208	184	0
FAU	3	0.0092362	0.0092343	0.935208	185	0
CDH3	2	0.0092874	0.0092894	0.935208	186	0
ANKRD18B	3	0.0094473	0.0094429	0.935208	187	0
SOST	3	0.0094473	0.0094429	0.935208	188	0
SLC25A25	3	0.0094473	0.0094429	0.935208	189	0
RPS9	3	0.0094473	0.0094429	0.935208	190	0
PLD6	3	0.0096056	0.0095891	0.935208	191	0
ZDHHC20	3	0.0096847	0.0096697	0.935208	192	0
NGFR	3	0.0097902	0.009766	0.935208	193	0
FFAR3	3	0.0097902	0.009766	0.935208	194	0
TMEM5	2	0.0098862	0.0098664	0.935208	195	0
CERK	3	0.0099484	0.0099319	0.935208	196	0
GZMA	3	0.0099484	0.0099319	0.935208	197	0
LOC113230	3	0.0099484	0.0099319	0.935208	198	0
TINF2	3	0.0099484	0.0099319	0.935208	199	0
CYP3A7-CYP3A51P	3	0.01008	0.010072	0.935208	200	0
ADCK2	2	0.010115	0.010107	0.935208	201	0
ITGB1BP2	3	0.010133	0.010122	0.935208	202	0
GPSM3	3	0.010186	0.010171	0.935208	203	0
ZNF135	3	0.010318	0.010303	0.935208	204	0
OVCA2	3	0.010318	0.010303	0.935208	205	0
LSG1	3	0.010318	0.010303	0.935208	206	0
THBD	3	0.010318	0.010303	0.935208	207	0
LIMS2	3	0.01066	0.010615	0.935208	208	0
FKBP3	3	0.01066	0.010615	0.935208	209	0
ZKSCAN8	3	0.01066	0.010615	0.935208	210	0
FUBP3	3	0.01066	0.010615	0.935208	211	0
C15orf56	3	0.01066	0.010615	0.935208	212	0
PAGE2B	3	0.01066	0.010615	0.935208	213	0
CCNB2	3	0.01066	0.010615	0.935208	214	0
VN1R4	3	0.01066	0.010615	0.935208	215	0
DNAJC9	3	0.01066	0.010615	0.935208	216	0
ATP6V1H	3	0.010977	0.010908	0.944793	217	0
DDX54	3	0.010977	0.010908	0.944793	218	0
C2orf66	3	0.010977	0.010908	0.944793	219	0
CEBPB	3	0.011108	0.01104	0.944793	220	0
ARFGEF1	3	0.011108	0.01104	0.944793	221	0
CADM2	3	0.011187	0.011119	0.944793	222	0
ZNF48	3	0.011266	0.011193	0.944793	223	0
KRT12	3	0.011266	0.011193	0.944793	224	0
MID1	1	0.011282	0.011211	0.944793	225	0
POU1F1	3	0.011398	0.011328	0.944793	226	0
MRAP2	3	0.011398	0.011328	0.944793	227	0
ARPC4	3	0.011398	0.011328	0.944793	228	0
P3H3	3	0.011582	0.011524	0.944793	229	0
MZB1	3	0.011582	0.011524	0.944793	230	0
C5orf58	3	0.011582	0.011524	0.944793	231	0
KIAA1147	3	0.011582	0.011524	0.944793	232	0
UBE2I	3	0.011741	0.011671	0.944793	233	0
VSIG1	3	0.011741	0.011671	0.944793	234	0
C17orf104	2	0.011805	0.011729	0.944793	235	0
HIRIP3	3	0.011846	0.011766	0.944793	236	0
RIC1	3	0.011846	0.011766	0.944793	237	0
E2F6	3	0.011925	0.011849	0.947437	238	0
TDRD6	3	0.01203	0.011956	0.948763	239	0
APBB1	2	0.012157	0.012085	0.948763	240	0
CXCL13	3	0.012188	0.012114	0.948763	241	0
MARCH10	3	0.012188	0.012114	0.948763	242	0
FNDC5	3	0.012188	0.012114	0.948763	243	0
VMP1	3	0.012346	0.01226	0.955245	244	0
SEC24B	3	0.012399	0.012312	0.955245	245	0
MAP3K8	3	0.012478	0.012398	0.955245	246	0
OR1S2	3	0.012478	0.012398	0.955245	247	0
COBLL1	3	0.012557	0.012462	0.956344	248	0
IGSF1	3	0.012609	0.012525	0.957314	249	0
LDOC1L	3	0.012767	0.012696	0.959237	250	0
FXN	3	0.01282	0.012748	0.959237	251	0
FOXO3	3	0.012873	0.012794	0.959237	252	0
NDUFB2	3	0.012978	0.012898	0.959237	253	0
MAGI1	3	0.012978	0.012898	0.959237	254	0
KIAA1033	3	0.012978	0.012898	0.959237	255	0
ZNF561	3	0.01311	0.013024	0.959237	256	0
KRT24	3	0.01311	0.013024	0.959237	257	0
IL10RA	3	0.013188	0.013108	0.959237	258	0
EPB41L4B	3	0.013241	0.013168	0.959237	259	0
HIST1H4B	3	0.01332	0.013249	0.959237	260	0
POLR2D	3	0.01332	0.013249	0.959237	261	0
NDUFB5	3	0.013399	0.013322	0.959237	262	0
MINK1	3	0.013452	0.013375	0.959237	263	0
METTL2B	3	0.013504	0.013422	0.959237	264	0
DUS1L	2	0.013528	0.013447	0.959237	265	0
NUBP2	3	0.013636	0.013559	0.959237	266	0
ATRN	3	0.013636	0.013559	0.959237	267	0
TRIM35	3	0.013636	0.013559	0.959237	268	0
CSGALNACT1	3	0.013636	0.013559	0.959237	269	0
HIST3H2A	3	0.013794	0.01371	0.962658	270	0
BLK	3	0.013794	0.01371	0.962658	271	0
FUT10	3	0.013899	0.013826	0.962658	272	0
CDC7	3	0.013978	0.013903	0.962658	273	0
CLEC4D	3	0.01403	0.013949	0.962658	274	0
CWC25	2	0.014038	0.013954	0.962658	275	0
TEX14	3	0.014135	0.014062	0.962658	276	0
SLC4A4	3	0.014135	0.014062	0.962658	277	0
TXNDC11	3	0.014135	0.014062	0.962658	278	0
CRTC3	3	0.014293	0.01422	0.963056	279	0
ZNF682	3	0.014293	0.01422	0.963056	280	0
EML1	3	0.014293	0.01422	0.963056	281	0
SUGCT	3	0.014398	0.01433	0.967084	282	0
OCRL	3	0.014451	0.014383	0.967201	283	0
POMT1	3	0.014556	0.014487	0.970803	284	0
TRAPPC2	3	0.014609	0.014542	0.971044	285	0
ESRP2	3	0.014661	0.014594	0.971111	286	0
NF2	3	0.014714	0.01465	0.971418	287	0
HGFAC	3	0.014793	0.014729	0.973271	288	0
BDH1	3	0.014872	0.014797	0.974329	289	0
OR1L8	3	0.014977	0.014898	0.974329	290	0
MRPL1	3	0.014977	0.014898	0.974329	291	0
EIF2AK1	3	0.015134	0.015047	0.974934	292	0
KLHL18	3	0.015134	0.015047	0.974934	293	0
ARHGAP4	3	0.015266	0.015179	0.974934	294	0
TMEM192	3	0.015266	0.015179	0.974934	295	0
DNAJB12	3	0.015345	0.015251	0.974934	296	0
GATSL2	3	0.015423	0.015326	0.974934	297	0
POTED	3	0.015423	0.015326	0.974934	298	0
GRB10	3	0.015528	0.015431	0.974934	299	0
BLNK	3	0.015528	0.015431	0.974934	300	0
MUC1	3	0.015634	0.015539	0.974934	301	0
MORC4	3	0.015634	0.015539	0.974934	302	0
FKBPL	3	0.015791	0.015702	0.974934	303	0
LAMA4	3	0.015791	0.015702	0.974934	304	0
VPS51	3	0.015922	0.015829	0.974934	305	0
GLIS3	3	0.015922	0.015829	0.974934	306	0
PPTC7	3	0.01608	0.015998	0.974934	307	0
RELA	3	0.01608	0.015998	0.974934	308	0
TEX40	3	0.01608	0.015998	0.974934	309	0
LRCH2	2	0.016146	0.016063	0.974934	310	0
MYF5	3	0.016185	0.016105	0.974934	311	0
PSMC6	2	0.016251	0.016166	0.974934	312	0
POLR1C	3	0.016264	0.01618	0.974934	313	0
EPM2A	3	0.016264	0.01618	0.974934	314	0
MESDC1	3	0.016369	0.01628	0.974934	315	0
PATZ1	3	0.016369	0.01628	0.974934	316	0
LOC100129697	3	0.016474	0.016394	0.974934	317	0
CABLES2	3	0.016474	0.016394	0.974934	318	0
C10orf88	2	0.016497	0.016421	0.974934	319	0
SPATA32	3	0.016553	0.016489	0.974934	320	0
EXOC1	3	0.016631	0.016572	0.974934	321	0
BCL6B	3	0.016631	0.016572	0.974934	322	0
LOC554223	3	0.01671	0.016658	0.974934	323	0
BCL7C	3	0.016789	0.016741	0.974934	324	0
ADCY4	3	0.016789	0.016741	0.974934	325	0
TWF1	3	0.016868	0.01682	0.974934	326	0
FOXH1	3	0.01692	0.016871	0.974934	327	0
VARS	1	0.017016	0.016981	0.974934	328	0
PCDHA12	3	0.017051	0.017008	0.974934	329	0
TMEM151B	3	0.017051	0.017008	0.974934	330	0
HSD17B1	3	0.017051	0.017008	0.974934	331	0
DCUN1D2	3	0.017051	0.017008	0.974934	332	0
AARD	3	0.017261	0.017214	0.979921	333	0
CCNYL1	3	0.01734	0.0173	0.979921	334	0
COLGALT1	2	0.017374	0.017334	0.979921	335	0
MRPL44	3	0.017393	0.017355	0.979921	336	0
FATE1	3	0.017497	0.017455	0.979921	337	0
HK2	3	0.017497	0.017455	0.979921	338	0
TANGO6	3	0.017497	0.017455	0.979921	339	0
SLC1A5	3	0.017734	0.017686	0.986159	340	0
NAPEPLD	3	0.017734	0.017686	0.986159	341	0
CYP4F11	3	0.017838	0.017774	0.986159	342	0
SHISA8	3	0.017838	0.017774	0.986159	343	0
TMEM61	3	0.01797	0.017894	0.989029	344	0
LDHD	3	0.018022	0.017957	0.989029	345	0
UCN	3	0.018101	0.018033	0.989029	346	0
MIDN	3	0.018101	0.018033	0.989029	347	0
PLA2G4B	3	0.018232	0.018159	0.991839	348	0
UFD1L	3	0.018311	0.018241	0.991839	349	0
HOMER3	3	0.018311	0.018241	0.991839	350	0
GJB3	3	0.018389	0.018315	0.992899	351	0
BSX	3	0.018494	0.018416	0.992899	352	0
PDZD8	3	0.018547	0.01847	0.992899	353	0
GNG10	3	0.018599	0.018523	0.992899	354	0
RFPL4A	3	0.018651	0.01858	0.992899	355	0
LIMS3L	3	0.018704	0.018634	0.992899	356	0
negative28	3	0.018756	0.018687	0.992899	357	0
RPS6KA6	3	0.018809	0.018741	0.992899	358	0
ZNF302	3	0.018887	0.018816	0.992899	359	0
SNX18	3	0.018887	0.018816	0.992899	360	0
CD55	3	0.018992	0.018919	0.992899	361	0
SLCO3A1	3	0.018992	0.018919	0.992899	362	0
ULBP3	3	0.019123	0.01905	0.992899	363	0
RPL36A-HNRNPH2	3	0.019123	0.01905	0.992899	364	0
VASP	3	0.019123	0.01905	0.992899	365	0
RPL12	3	0.019228	0.019148	0.992899	366	0
ARRB2	3	0.01928	0.019198	0.992899	367	0
CTNNAL1	3	0.019333	0.019246	0.992899	368	0
PPP1R14B	3	0.019411	0.019325	0.992899	369	0
LYPD2	3	0.019411	0.019325	0.992899	370	0
SCML1	3	0.019542	0.01946	0.992899	371	0
JAKMIP1	3	0.019542	0.01946	0.992899	372	0
ILK	3	0.019542	0.01946	0.992899	373	0
GNRH1	3	0.019647	0.019572	0.994072	374	0
HSD17B8	3	0.0197	0.019625	0.994072	375	0
SAMD1	3	0.019752	0.019676	0.994072	376	0
SOS1	3	0.019804	0.019729	0.994072	377	0
MEF2A	3	0.019857	0.019777	0.994072	378	0
SART1	3	0.019935	0.019849	0.994072	379	0
negative265	3	0.019935	0.019849	0.994072	380	0
ANLN	3	0.020066	0.019972	0.996664	381	0
MAF	3	0.020119	0.020024	0.996664	382	0
UBE2S	3	0.020171	0.020074	0.996664	383	0
LACTB2	3	0.020276	0.020184	0.996664	384	0
IL4	3	0.020407	0.020331	0.996664	385	0
DTX3L	3	0.020407	0.020331	0.996664	386	0
BIRC6	3	0.020407	0.020331	0.996664	387	0
MAPK8IP1	3	0.020407	0.020331	0.996664	388	0
ATAT1	3	0.020538	0.020456	0.996664	389	0
PCDHGA10	3	0.02059	0.020513	0.996664	390	0
FOXQ1	3	0.020642	0.020565	0.996664	391	0
MAP3K3	3	0.020695	0.020614	0.996664	392	0
AKIP1	3	0.020826	0.020736	0.996664	393	0
RELN	3	0.020826	0.020736	0.996664	394	0
negative188	3	0.020826	0.020736	0.996664	395	0
MLX	3	0.020983	0.020889	0.996664	396	0
KLHDC7B	3	0.021061	0.020957	0.996664	397	0
CSF3R	3	0.02114	0.021042	0.996664	398	0
ATP2A3	3	0.02114	0.021042	0.996664	399	0
DEFA6	3	0.021218	0.02111	0.996664	400	0
SOX6	3	0.021271	0.021158	0.996664	401	0
PSMA3	2	0.021282	0.021169	0.996664	402	0
LRP11	3	0.021323	0.021207	0.996664	403	0
APBB3	3	0.021375	0.021266	0.996664	404	0
ROR1	2	0.021387	0.021278	0.996664	405	0
VTA1	3	0.021454	0.021343	0.996664	406	0
ZNF383	3	0.021454	0.021343	0.996664	407	0
UBL5	3	0.021532	0.021424	0.996664	408	0
C11orf49	3	0.021585	0.021471	0.996664	409	0
OPRD1	3	0.021637	0.021519	0.996664	410	0
negative288	3	0.021689	0.021565	0.996664	411	0
THEG5	3	0.021742	0.021611	0.996664	412	0
MC5R	3	0.02182	0.021681	0.996664	413	0
TRPC1	3	0.02182	0.021681	0.996664	414	0
KISS1	3	0.021951	0.021819	0.999998	415	0
NELFCD	3	0.022108	0.021971	0.999998	416	0
CLECL1	3	0.022108	0.021971	0.999998	417	0
TRPM8	3	0.022108	0.021971	0.999998	418	0
TRIM46	3	0.022212	0.022069	0.999998	419	0
MT1M	3	0.022317	0.022171	0.999998	420	0
STAT6	3	0.022369	0.02222	0.999998	421	0
TMED4	3	0.022474	0.022341	0.999998	422	0
IFT122	3	0.022552	0.022419	0.999998	423	0
SOX1	3	0.022552	0.022419	0.999998	424	0
KRTAP10-12	3	0.022683	0.022543	0.999998	425	0
MVP	3	0.022683	0.022543	0.999998	426	0
LSM8	3	0.022683	0.022543	0.999998	427	0
C16orf62	3	0.022814	0.022683	0.999998	428	0
TRAPPC11	3	0.022918	0.022785	0.999998	429	0
MOSPD3	3	0.022918	0.022785	0.999998	430	0
SERPINF1	3	0.022997	0.022869	0.999998	431	0
FAM26E	3	0.023075	0.022956	0.999998	432	0
CCDC179	3	0.023075	0.022956	0.999998	433	0
UNC5B	3	0.023154	0.023039	0.999998	434	0
LRRC75A	3	0.023206	0.023089	0.999998	435	0
C1orf100	3	0.023258	0.023142	0.999998	436	0
SIX6	3	0.02331	0.023195	0.999998	437	0
UBE3A	3	0.023363	0.023256	0.999998	438	0
PARP9	3	0.023493	0.02339	0.999998	439	0
SULT2A1	3	0.023493	0.02339	0.999998	440	0
KRT78	3	0.023493	0.02339	0.999998	441	0
CERS5	3	0.023493	0.02339	0.999998	442	0
CCDC150	3	0.023624	0.023516	0.999998	443	0
BCO1	3	0.023702	0.023596	0.999998	444	0
ZNF142	3	0.023702	0.023596	0.999998	445	0
OR51M1	3	0.023859	0.023754	0.999998	446	0
ANKLE2	3	0.023859	0.023754	0.999998	447	0
MAFF	3	0.023859	0.023754	0.999998	448	0
DIRAS2	3	0.023859	0.023754	0.999998	449	0
MYD88	3	0.024016	0.023908	0.999998	450	0
SDC4	3	0.024016	0.023908	0.999998	451	0
negative329	3	0.02412	0.024016	0.999998	452	0
ZNF785	3	0.024199	0.024092	0.999998	453	0
GAL3ST4	3	0.024277	0.02416	0.999998	454	0
PRMT9	3	0.024381	0.024266	0.999998	455	0
DHRSX	3	0.024381	0.024266	0.999998	456	0
MZT2A	3	0.02446	0.024335	0.999998	457	0
CYB5A	3	0.024512	0.024376	0.999998	458	0
UBE2G2	3	0.024564	0.024427	0.999998	459	0
ZNF541	2	0.024571	0.024437	0.999998	460	0
S1PR5	3	0.024643	0.024503	0.999998	461	0
MEI1	3	0.024721	0.024576	0.999998	462	0
HOXB3	3	0.024773	0.024632	0.999998	463	0
TTC26	3	0.024825	0.024687	0.999998	464	0
FAM210B	3	0.02493	0.024783	0.999998	465	0
KIAA0930	3	0.02493	0.024783	0.999998	466	0
PDE6H	3	0.02493	0.024783	0.999998	467	0
CPEB2	3	0.025034	0.024885	0.999998	468	0
negative185	3	0.025086	0.024945	0.999998	469	0
ZNF773	3	0.025139	0.025	0.999998	470	0
PRR4	3	0.025191	0.025056	0.999998	471	0
CD300LB	3	0.025243	0.025109	0.999998	472	0
RNF215	3	0.025295	0.025154	0.999998	473	0
TMEM121	3	0.025373	0.025225	0.999998	474	0
SLC16A8	3	0.025452	0.0253	0.999998	475	0
AQP10	3	0.025504	0.025352	0.999998	476	0
CAGE1	3	0.025556	0.025402	0.999998	477	0
KIAA1614	3	0.025634	0.02549	0.999998	478	0
WDHD1	3	0.025634	0.02549	0.999998	479	0
ARHGEF12	3	0.025713	0.025574	0.999998	480	0
TAS1R1	3	0.025765	0.02562	0.999998	481	0
HMGN1	3	0.025817	0.025678	0.999998	482	0
MFSD7	3	0.025869	0.02573	0.999998	483	0
FZD1	3	0.025947	0.025805	0.999998	484	0
FAM86C1	3	0.026026	0.025881	0.999998	485	0
CFC1	3	0.026104	0.025971	0.999998	486	0
GLRX3	3	0.026104	0.025971	0.999998	487	0
C8orf88	3	0.026208	0.026061	0.999998	488	0
BIRC7	3	0.026208	0.026061	0.999998	489	0
MTG1	3	0.026286	0.026143	0.999998	490	0
FAM166A	3	0.026339	0.026198	0.999998	491	0
C19orf12	3	0.026391	0.02625	0.999998	492	0
CEP41	3	0.026443	0.026309	0.999998	493	0
TIMM17A	3	0.026495	0.026362	0.999998	494	0
FLNC	3	0.026547	0.026419	0.999998	495	0
HOXA7	3	0.026625	0.026496	0.999998	496	0
PRR29	3	0.026625	0.026496	0.999998	497	0
OR4C46	3	0.026704	0.026573	0.999998	498	0
FAM134C	3	0.026756	0.026622	0.999998	499	0
HDAC6	3	0.026808	0.026668	0.999998	500	0
RASAL2	3	0.02686	0.026724	0.999998	501	0
AHCYL2	3	0.026912	0.02677	0.999998	502	0
RNF144B	3	0.026964	0.026817	0.999998	503	0
RCN1	3	0.027043	0.026889	0.999998	504	0
REEP1	3	0.027043	0.026889	0.999998	505	0
KRT2	3	0.027121	0.026964	0.999998	506	0
LAMP2	3	0.027173	0.027007	0.999998	507	0
PPP1R14C	3	0.027277	0.027108	0.999998	508	0
PECAM1	3	0.027355	0.027185	0.999998	509	0
ARV1	3	0.027355	0.027185	0.999998	510	0
DEDD2	3	0.027434	0.027275	0.999998	511	0
GET4	3	0.027486	0.027329	0.999998	512	0
SDHA	3	0.027538	0.027383	0.999998	513	0
PCSK4	3	0.027616	0.027448	0.999998	514	0
CD47	3	0.027616	0.027448	0.999998	515	0
MPDZ	3	0.027694	0.027522	0.999998	516	0
PARP8	3	0.027746	0.027575	0.999998	517	0
MTO1	3	0.027798	0.027621	0.999998	518	0
PI4K2A	3	0.02785	0.027671	0.999998	519	0
OR2M3	3	0.027903	0.027715	0.999998	520	0
HOXA11	3	0.027981	0.027806	0.999998	521	0
KIAA0319L	3	0.027981	0.027806	0.999998	522	0
ELFN2	3	0.028059	0.027901	0.999998	523	0
ARPP19	3	0.028111	0.027955	0.999998	524	0
LSS	3	0.028163	0.028011	0.999998	525	0
USP20	3	0.028215	0.028064	0.999998	526	0
THAP7	3	0.028267	0.028116	0.999998	527	0
SLC4A2	3	0.028345	0.028188	0.999998	528	0
SRR	3	0.028345	0.028188	0.999998	529	0
C10orf53	3	0.028423	0.028274	0.999998	530	0
TRIM17	3	0.028502	0.028351	0.999998	531	0
METAP2	3	0.028502	0.028351	0.999998	532	0
PLA2G2D	2	0.028552	0.028407	0.999998	533	0
SLC37A4	3	0.028632	0.028496	0.999998	534	0
CFAP74	3	0.02871	0.028581	0.999998	535	0
RBL1	3	0.02871	0.028581	0.999998	536	0
ZNF219	3	0.028788	0.028651	0.999998	537	0
BPTF	3	0.028866	0.028726	0.999998	538	0
VPS37B	3	0.028866	0.028726	0.999998	539	0
PMEPA1	3	0.02897	0.028826	0.999998	540	0
TEX9	3	0.02897	0.028826	0.999998	541	0
AMZ2	3	0.029048	0.028907	0.999998	542	0
ROPN1L	3	0.0291	0.028956	0.999998	543	0
RAET1L	3	0.029204	0.029059	0.999998	544	0
PCSK6	3	0.029309	0.029168	0.999998	545	0
DDX46	3	0.029309	0.029168	0.999998	546	0
LRRN2	3	0.029309	0.029168	0.999998	547	0
HES2	3	0.029413	0.029277	0.999998	548	0
RAB20	3	0.029465	0.029328	0.999998	549	0
CRELD1	3	0.029543	0.029396	0.999998	550	0
C4orf27	3	0.029543	0.029396	0.999998	551	0
CHCHD7	3	0.029621	0.029476	0.999998	552	0
KLHDC8A	3	0.029699	0.029566	0.999998	553	0
CTAGE4	3	0.029699	0.029566	0.999998	554	0
NUTM2A	3	0.029803	0.029664	0.999998	555	0
SGCE	3	0.029881	0.029732	0.999998	556	0
HSPB1	3	0.029933	0.029785	0.999998	557	0
ZNF296	3	0.030011	0.029872	0.999998	558	0
PWP2	3	0.030089	0.029951	0.999998	559	0
ATP6V1A	3	0.030141	0.030002	0.999998	560	0
LRRC75B	3	0.030245	0.030109	0.999998	561	0
RRAD	3	0.030245	0.030109	0.999998	562	0
OSBPL1A	3	0.030245	0.030109	0.999998	563	0
PTPN23	3	0.030427	0.030297	0.999998	564	0
DIP2A	3	0.030427	0.030297	0.999998	565	0
EFCAB11	3	0.030505	0.030377	0.999998	566	0
PSMD4	3	0.030687	0.030576	0.999998	567	0
SNRPB2	3	0.030687	0.030576	0.999998	568	0
DUOXA1	3	0.030687	0.030576	0.999998	569	0
HIST1H3H	3	0.030817	0.030706	0.999998	570	0
MAPK3	3	0.030869	0.030765	0.999998	571	0
TECRL	3	0.030921	0.030818	0.999998	572	0
SERINC2	3	0.030999	0.030887	0.999998	573	0
CYTL1	3	0.030999	0.030887	0.999998	574	0
AFF1	3	0.031077	0.030955	0.999998	575	0
C4orf48	3	0.031181	0.031054	0.999998	576	0
CYP2U1	3	0.031233	0.031108	0.999998	577	0
GAB1	2	0.031237	0.031114	0.999998	578	0
GPR50	3	0.031285	0.031168	0.999998	579	0
PPT2	3	0.031389	0.03128	0.999998	580	0
CALD1	3	0.031389	0.03128	0.999998	581	0
ME3	3	0.031389	0.03128	0.999998	582	0
DVL1	2	0.031411	0.03131	0.999998	583	0
TMEM82	3	0.031493	0.031396	0.999998	584	0
SUGP2	3	0.031545	0.031448	0.999998	585	0
CRLF3	3	0.031597	0.031497	0.999998	586	0
PAQR5	3	0.031649	0.031548	0.999998	587	0
SMUG1	3	0.031701	0.031588	0.999998	588	0
ANKRD13D	3	0.031805	0.03168	0.999998	589	0
GAB3	3	0.031909	0.031781	0.999998	590	0
ZNF235	3	0.031909	0.031781	0.999998	591	0
DMRT2	3	0.032013	0.031883	0.999998	592	0
BPIFA1	3	0.032091	0.031965	0.999998	593	0
EMC8	3	0.032091	0.031965	0.999998	594	0
RANBP3	3	0.032221	0.0321	0.999998	595	0
ZW10	3	0.032221	0.0321	0.999998	596	0
HP1BP3	3	0.032221	0.0321	0.999998	597	0
DNAJC21	3	0.032324	0.03221	0.999998	598	0
DDR1	3	0.032376	0.032262	0.999998	599	0
ERAP2	3	0.032428	0.032319	0.999998	600	0
FAM64A	3	0.03248	0.032371	0.999998	601	0
ATF6B	2	0.032508	0.032396	0.999998	602	0
ARID1B	3	0.032532	0.032422	0.999998	603	0
GDE1	3	0.03261	0.032491	0.999998	604	0
KDELR3	3	0.03261	0.032491	0.999998	605	0
IL32	3	0.032688	0.032579	0.999998	606	0
RASGEF1C	3	0.03274	0.03264	0.999998	607	0
GRIN1	3	0.032792	0.032693	0.999998	608	0
MYO5A	3	0.032844	0.032745	0.999998	609	0
COPS6	3	0.032896	0.032799	0.999998	610	0
FAM135B	3	0.032948	0.032855	0.999998	611	0
ATP4B	3	0.033	0.032915	0.999998	612	0
NETO2	3	0.033051	0.032972	0.999998	613	0
GPR18	3	0.033129	0.033051	0.999998	614	0
CASP3	3	0.033129	0.033051	0.999998	615	0
ZFC3H1	3	0.033207	0.033133	0.999998	616	0
URGCP-MRPS24	3	0.033259	0.033189	0.999998	617	0
GDF5	3	0.033311	0.033241	0.999998	618	0
LRP6	3	0.033363	0.033287	0.999998	619	0
ABCC11	3	0.033415	0.033332	0.999998	620	0
CCL23	3	0.033545	0.033462	0.999998	621	0
SPCS1	3	0.033545	0.033462	0.999998	622	0
STRADA	3	0.033622	0.033547	0.999998	623	0
ZFAND4	3	0.033726	0.033657	0.999998	624	0
TPRG1L	3	0.033726	0.033657	0.999998	625	0
ETNK1	3	0.033726	0.033657	0.999998	626	0
HES6	3	0.03383	0.033768	0.999998	627	0
TRIM16	3	0.033908	0.033835	0.999998	628	0
IKZF4	3	0.033908	0.033835	0.999998	629	0
SLC44A3	3	0.033986	0.033918	0.999998	630	0
ZNF879	3	0.034038	0.03397	0.999998	631	0
CCNL1	3	0.034089	0.034027	0.999998	632	0
SRP19	3	0.034141	0.034075	0.999998	633	0
C16orf70	3	0.034193	0.034121	0.999998	634	0
ZNF423	3	0.034245	0.034171	0.999998	635	0
DDX58	3	0.034297	0.03422	0.999998	636	0
KIAA1841	3	0.034349	0.034267	0.999998	637	0
PSMD9	3	0.034427	0.03434	0.999998	638	0
PSG1	3	0.034427	0.03434	0.999998	639	0
C16orf59	3	0.034556	0.034469	0.999998	640	0
SAFB2	3	0.034608	0.034515	0.999998	641	0
HIST1H3C	3	0.03466	0.03457	0.999998	642	0
SNX31	3	0.034712	0.034628	0.999998	643	0
REM1	3	0.034764	0.034681	0.999998	644	0
LARGE	3	0.034816	0.034739	0.999998	645	0
PRSS50	3	0.034919	0.034859	0.999998	646	0
PLEC	3	0.034919	0.034859	0.999998	647	0
MIXL1	3	0.034919	0.034859	0.999998	648	0
TBC1D8	3	0.035023	0.034961	0.999998	649	0
negative218	3	0.035101	0.035038	0.999998	650	0
C1orf131	3	0.035101	0.035038	0.999998	651	0
RNF43	3	0.035178	0.035124	0.999998	652	0
PLCXD3	3	0.03523	0.035169	0.999998	653	0
EPHX3	3	0.035282	0.03522	0.999998	654	0
EGR2	3	0.035334	0.035267	0.999998	655	0
PLA2G3	3	0.035438	0.035367	0.999998	656	0
RASA3	3	0.035438	0.035367	0.999998	657	0
LCE5A	3	0.035541	0.035471	0.999998	658	0
ASPHD2	3	0.035593	0.035516	0.999998	659	0
NDUFB11	3	0.035671	0.035586	0.999998	660	0
PDHB	3	0.035671	0.035586	0.999998	661	0
ANGPT4	3	0.035749	0.035663	0.999998	662	0
PHF6	3	0.035852	0.035769	0.999998	663	0
NOVA2	3	0.035904	0.035822	0.999998	664	0
IDS	3	0.035956	0.035869	0.999998	665	0
ZNF746	3	0.036008	0.035923	0.999998	666	0
SP140L	3	0.03606	0.035971	0.999998	667	0
TEFM	3	0.036111	0.03602	0.999998	668	0
HSDL2	3	0.036163	0.036076	0.999998	669	0
ZNF653	3	0.036215	0.036125	0.999998	670	0
SH3GL1	3	0.036293	0.036205	0.999998	671	0
LRRTM3	3	0.036293	0.036205	0.999998	672	0
PF4V1	3	0.03637	0.036288	0.999998	673	0
HIST1H2BB	3	0.036474	0.036393	0.999998	674	0
TENM1	3	0.036474	0.036393	0.999998	675	0
SRA1	3	0.036474	0.036393	0.999998	676	0
TUBB4A	3	0.036681	0.036581	0.999998	677	0
PRX	1	0.036714	0.036607	0.999998	678	0
ZNF17	3	0.036733	0.036626	0.999998	679	0
ZNF85	2	0.036768	0.036657	0.999998	680	0
SMURF2	3	0.036836	0.03673	0.999998	681	0
RECQL4	3	0.036888	0.036779	0.999998	682	0
RNF40	3	0.03694	0.03683	0.999998	683	0
IGSF9	3	0.036992	0.036878	0.999998	684	0
PRSS35	3	0.037069	0.036961	0.999998	685	0
CCZ1	3	0.037069	0.036961	0.999998	686	0
C15orf48	3	0.037147	0.037049	0.999998	687	0
TIAL1	3	0.037199	0.037102	0.999998	688	0
WRAP73	3	0.037251	0.037151	0.999998	689	0
TRAF5	3	0.037302	0.0372	0.999998	690	0
SEPT6	3	0.03738	0.037278	0.999998	691	0
DERL3	3	0.03738	0.037278	0.999998	692	0
B3GNT9	3	0.037509	0.037391	0.999998	693	0
FTL	3	0.037509	0.037391	0.999998	694	0
RABGGTA	3	0.037613	0.037489	0.999998	695	0
TRIM56	3	0.037742	0.037616	0.999998	696	0
ADRM1	3	0.037742	0.037616	0.999998	697	0
SYBU	3	0.03782	0.037698	0.999998	698	0
LMF2	3	0.037872	0.037758	0.999998	699	0
ZNF431	3	0.037923	0.037816	0.999998	700	0
ASTN1	3	0.037975	0.037869	0.999998	701	0
ZNF575	3	0.038027	0.037926	0.999998	702	0
GSC2	3	0.038079	0.037984	0.999998	703	0
BEX2	1	0.03813	0.038035	0.999998	704	0
EIF2B1	3	0.03813	0.038036	0.999998	705	0
DENND2D	3	0.038182	0.038081	0.999998	706	0
HINT3	3	0.038234	0.038142	0.999998	707	0
RNF144A	3	0.038286	0.038193	0.999998	708	0
CALCB	3	0.038337	0.038243	0.999998	709	0
negative100	3	0.038415	0.038324	0.999998	710	0
THSD7A	3	0.038415	0.038324	0.999998	711	0
OR52E4	3	0.038518	0.038422	0.999998	712	0
FADS3	3	0.038518	0.038422	0.999998	713	0
FIGLA	3	0.038622	0.038523	0.999998	714	0
CLDN19	3	0.038622	0.038523	0.999998	715	0
WNT10A	3	0.038699	0.038605	0.999998	716	0
BUB3	3	0.038751	0.038656	0.999998	717	0
ARSB	3	0.038803	0.038707	0.999998	718	0
XPC	3	0.038855	0.038762	0.999998	719	0
NOP10	3	0.038906	0.038817	0.999998	720	0
SRSF2	3	0.038958	0.038861	0.999998	721	0
SLC35E1	3	0.03901	0.038911	0.999998	722	0
ZIC1	3	0.039061	0.038955	0.999998	723	0
EIF4A1	3	0.039139	0.039043	0.999998	724	0
STX3	3	0.039139	0.039043	0.999998	725	0
TFAP2A	3	0.039242	0.039139	0.999998	726	0
GRM3	3	0.039242	0.039139	0.999998	727	0
OR10J3	3	0.03932	0.039212	0.999998	728	0
SFTPC	3	0.039397	0.039284	0.999998	729	0
TRAPPC3	3	0.039397	0.039284	0.999998	730	0
HPD	3	0.039475	0.03936	0.999998	731	0
CCNF	3	0.039527	0.039416	0.999998	732	0
SLC15A4	3	0.039578	0.039469	0.999998	733	0
KCNJ4	3	0.039656	0.039551	0.999998	734	0
HEMGN	3	0.039656	0.039551	0.999998	735	0
GPAT3	3	0.039733	0.039623	0.999998	736	0
ZNF546	3	0.039785	0.039679	0.999998	737	0
TMBIM4	3	0.039837	0.03973	0.999998	738	0
ZFYVE9	3	0.039914	0.039809	0.999998	739	0
HAPLN2	3	0.039914	0.039809	0.999998	740	0
LPAR6	3	0.040018	0.039905	0.999998	741	0
RBAK	3	0.040018	0.039905	0.999998	742	0
GXYLT1	3	0.040095	0.03998	0.999998	743	0
YTHDC1	3	0.040147	0.040042	0.999998	744	0
MRPL55	3	0.040198	0.040097	0.999998	745	0
MALL	3	0.04025	0.040145	0.999998	746	0
FLNA	3	0.040302	0.040196	0.999998	747	0
C2CD2	3	0.040353	0.040239	0.999998	748	0
RNMT	3	0.040405	0.040294	0.999998	749	0
CYP4F2	3	0.040457	0.040346	0.999998	750	0
RBMXL1	3	0.040508	0.040401	0.999998	751	0
PHB	3	0.040586	0.040477	0.999998	752	0
ATP5G3	3	0.040586	0.040477	0.999998	753	0
SIGLEC14	3	0.040663	0.040559	0.999998	754	0
SMIM7	3	0.040715	0.040612	0.999998	755	0
OR2M5	3	0.040818	0.040723	0.999998	756	0
KRTAP10-2	3	0.04087	0.040768	0.999998	757	0
SNX21	3	0.040921	0.040823	0.999998	758	0
TOP3A	3	0.040973	0.040874	0.999998	759	0
TTC7A	3	0.041025	0.040929	0.999998	760	0
SENP1	3	0.041076	0.040985	0.999998	761	0
FUCA1	3	0.041128	0.041035	0.999998	762	0
MYPOP	3	0.04118	0.041078	0.999998	763	0
SLC7A6OS	3	0.041231	0.041128	0.999998	764	0
IFITM5	3	0.041283	0.041181	0.999998	765	0
KHDC3L	3	0.041334	0.041223	0.999998	766	0
ESYT3	3	0.041386	0.041276	0.999998	767	0
TCF7L2	3	0.041463	0.041357	0.999998	768	0
CCDC159	3	0.041463	0.041357	0.999998	769	0
ATP6V0A4	3	0.041541	0.04143	0.999998	770	0
DUSP4	3	0.041593	0.041482	0.999998	771	0
BCAN	3	0.041644	0.041531	0.999998	772	0
CLDN1	3	0.041696	0.041574	0.999998	773	0
ENKD1	3	0.041799	0.041676	0.999998	774	0
NUDT13	3	0.041851	0.041733	0.999998	775	0
DPY19L1	3	0.041902	0.041785	0.999998	776	0
ARPC5	3	0.041954	0.041841	0.999998	777	0
RBFOX3	3	0.042005	0.041901	0.999998	778	0
CD14	3	0.042057	0.041945	0.999998	779	0
SPTBN5	3	0.042109	0.041994	0.999998	780	0
CLEC5A	3	0.04216	0.04204	0.999998	781	0
NICN1	3	0.042289	0.042161	0.999998	782	0
PSRC1	3	0.042289	0.042161	0.999998	783	0
SKIV2L	3	0.042366	0.042248	0.999998	784	0
TRIM8	3	0.042418	0.042305	0.999998	785	0
SMURF1	3	0.042521	0.042408	0.999998	786	0
WIPF1	3	0.042521	0.042408	0.999998	787	0
FGFRL1	3	0.042624	0.042517	0.999998	788	0
C10orf90	3	0.042676	0.042573	0.999998	789	0
HRH2	3	0.042727	0.042624	0.999998	790	0
E2F3	3	0.042779	0.042676	0.999998	791	0
ZNF735	3	0.042831	0.042723	0.999998	792	0
GPR158	3	0.042882	0.042766	0.999998	793	0
RYK	3	0.042934	0.042818	0.999998	794	0
MKRN1	3	0.042985	0.042865	0.999998	795	0
PLCB2	3	0.043037	0.042916	0.999998	796	0
GBP5	3	0.043088	0.04297	0.999998	797	0
AVPR1A	2	0.043115	0.042997	0.999998	798	0
TAPBP	3	0.043166	0.043054	0.999998	799	0
IL1RAPL1	3	0.043166	0.043054	0.999998	800	0
MRPL4	3	0.043243	0.043135	0.999998	801	0
GZMK	3	0.043295	0.0432	0.999998	802	0
CCNA2	3	0.043346	0.04326	0.999998	803	0
UBE2QL1	3	0.043398	0.043318	0.999998	804	0
SH3GLB1	3	0.043449	0.043363	0.999998	805	0
PARVG	3	0.043501	0.043404	0.999998	806	0
C2CD5	3	0.043552	0.043452	0.999998	807	0
INTS1	3	0.043604	0.043496	0.999998	808	0
TTC13	3	0.043655	0.043548	0.999998	809	0
GPR150	3	0.043707	0.043612	0.999998	810	0
JKAMP	3	0.043759	0.043669	0.999998	811	0
PCBP3	3	0.04381	0.043719	0.999998	812	0
CELSR1	3	0.043862	0.043771	0.999998	813	0
DDX20	3	0.043913	0.043831	0.999998	814	0
OR6K2	3	0.04399	0.043912	0.999998	815	0
HIST1H2AK	3	0.04399	0.043912	0.999998	816	0
RGL1	3	0.044068	0.043994	0.999998	817	0
GRIA4	3	0.044119	0.044045	0.999998	818	0
RBM14-RBM4	3	0.044196	0.044122	0.999998	819	0
ZNF534	3	0.044196	0.044122	0.999998	820	0
CHST13	3	0.044274	0.044201	0.999998	821	0
RNASEH2A	3	0.044325	0.044249	0.999998	822	0
ZNF41	3	0.044377	0.044297	0.999998	823	0
GPI	3	0.044428	0.044351	0.999998	824	0
OR2L13	3	0.04448	0.044403	0.999998	825	0
E2F8	3	0.044531	0.044446	0.999998	826	0
ZP3	3	0.044583	0.0445	0.999998	827	0
VPS29	3	0.044686	0.044607	0.999998	828	0
HTR4	3	0.044686	0.044607	0.999998	829	0
DNA2	3	0.044686	0.044607	0.999998	830	0
ZNF281	3	0.044789	0.044704	0.999998	831	0
RSL1D1	3	0.04484	0.044759	0.999998	832	0
KRTAP2-4	3	0.044943	0.044867	0.999998	833	0
ANKRD13C	3	0.044995	0.044909	0.999998	834	0
GDA	3	0.045046	0.044969	0.999998	835	0
CHRAC1	3	0.045098	0.045025	0.999998	836	0
OLFML3	3	0.045149	0.045073	0.999998	837	0
MCPH1	3	0.045201	0.045131	0.999998	838	0
CRLF1	3	0.045252	0.045178	0.999998	839	0
HIST2H4A	3	0.045304	0.045227	0.999998	840	0
ATM	3	0.045355	0.045266	0.999998	841	0
GOT2	3	0.045407	0.045324	0.999998	842	0
AP3D1	3	0.045458	0.045377	0.999998	843	0
ECHS1	3	0.04551	0.045425	0.999998	844	0
C12orf43	3	0.045561	0.045481	0.999998	845	0
COBL	3	0.045613	0.045531	0.999998	846	0
LGALS12	3	0.045664	0.045581	0.999998	847	0
COG2	3	0.045715	0.045631	0.999998	848	0
MAPKAP1	3	0.045793	0.045713	0.999998	849	0
PROM1	3	0.045793	0.045713	0.999998	850	0
IPPK	3	0.04587	0.04579	0.999998	851	0
KLC3	3	0.045921	0.045843	0.999998	852	0
CA5B	3	0.045973	0.045889	0.999998	853	0
DSCC1	3	0.046024	0.045935	0.999998	854	0
KLK13	3	0.046076	0.045985	0.999998	855	0
LBH	3	0.046127	0.046036	0.999998	856	0
PDE1C	3	0.04623	0.046142	0.999998	857	0
SERPINB3	3	0.046281	0.046193	0.999998	858	0
MKKS	3	0.046333	0.046246	0.999998	859	0
C9orf139	3	0.046384	0.046302	0.999998	860	0
N4BP1	3	0.046436	0.04635	0.999998	861	0
AMBRA1	3	0.046539	0.046464	0.999998	862	0
NPTN	3	0.04659	0.046524	0.999998	863	0
SLFN5	3	0.046641	0.046576	0.999998	864	0
FAM132A	3	0.046693	0.046624	0.999998	865	0
NFX1	3	0.046796	0.046733	0.999998	866	0
ATP6V0E2	3	0.046847	0.046779	0.999998	867	0
ARRB1	3	0.046899	0.046835	0.999998	868	0
HADHB	3	0.04695	0.046898	0.999998	869	0
ANKRD12	3	0.047001	0.046946	0.999998	870	0
MRPS18C	3	0.047053	0.046997	0.999998	871	0
PDCD6	3	0.047156	0.047096	0.999998	872	0
C4orf33	3	0.047207	0.047144	0.999998	873	0
E2F5	3	0.047284	0.047213	0.999998	874	0
CCDC88A	3	0.047284	0.047213	0.999998	875	0
SYNJ2BP-COX16	2	0.0473	0.047225	0.999998	876	0
CD1E	3	0.047361	0.047282	0.999998	877	0
PPIF	3	0.047413	0.04734	0.999998	878	0
GZMH	3	0.04749	0.047406	0.999998	879	0
ITPR1	3	0.04749	0.047406	0.999998	880	0
LRCH3	3	0.047567	0.047486	0.999998	881	0
BCAS4	3	0.047618	0.047527	0.999998	882	0
HPS1	3	0.047695	0.047608	0.999998	883	0
CXCL16	3	0.047695	0.047608	0.999998	884	0
SS18L2	3	0.047772	0.04769	0.999998	885	0
OR51G2	3	0.047824	0.047734	0.999998	886	0
A4GNT	3	0.047875	0.047794	0.999998	887	0
GIT2	3	0.047927	0.047836	0.999998	888	0
SLAMF7	3	0.048004	0.047923	0.999998	889	0
SERAC1	3	0.048004	0.047923	0.999998	890	0
ANKDD1A	3	0.048081	0.048007	0.999998	891	0
CRIP3	3	0.048132	0.048059	0.999998	892	0
TTBK1	3	0.048184	0.04811	0.999998	893	0
FNTB	3	0.048235	0.048158	0.999998	894	0
LYSMD4	3	0.048286	0.048207	0.999998	895	0
RIPK1	3	0.048363	0.048297	0.999998	896	0
TNFSF12	3	0.04844	0.048374	0.999998	897	0
AP1M2	3	0.048492	0.04843	0.999998	898	0
CT47A11	3	0.048543	0.048493	0.999998	899	0
CXCR2	3	0.048594	0.048545	0.999998	900	0
UMOD	3	0.048646	0.048593	0.999998	901	0
PTGES3L	3	0.048697	0.048651	0.999998	902	0
TRIM49D2	3	0.048749	0.048702	0.999998	903	0
VWCE	3	0.0488	0.048755	0.999998	904	0
CARD8	3	0.048851	0.048816	0.999998	905	0
KCTD11	3	0.048903	0.048867	0.999998	906	0
TMEM80	2	0.048923	0.048886	0.999998	907	0
KIF1C	3	0.048954	0.048919	0.999998	908	0
SLC37A2	3	0.049005	0.048967	0.999998	909	0
TNFRSF11B	3	0.049057	0.049029	0.999998	910	0
GEM	3	0.049134	0.0491	0.999998	911	0
DDTL	3	0.049134	0.0491	0.999998	912	0
DTX4	3	0.049211	0.049171	0.999998	913	0
TP53I13	3	0.049313	0.049283	0.999998	914	0
DOCK6	3	0.049365	0.049334	0.999998	915	0
CD8A	3	0.049467	0.049446	0.999998	916	0
CSRP1	3	0.049519	0.049506	0.999998	917	0
IRAK1	3	0.049647	0.049637	0.999998	918	0
ZCCHC17	3	0.049647	0.049637	0.999998	919	0
SPATA2	3	0.049724	0.049712	0.999998	920	0
CLSTN1	3	0.049775	0.049753	0.999998	921	0
OR5D14	3	0.049852	0.049824	0.999998	922	0
RPL3	3	0.049852	0.049824	0.999998	923	0
KEL	3	0.049929	0.049896	0.999998	924	0
COX6B2	3	0.049981	0.049958	0.999998	925	0
ATP6V0A1	3	0.050032	0.050003	0.999998	926	0
DDN	3	0.050083	0.050058	0.999998	927	0
WDR86	3	0.050134	0.050108	0.999998	928	0
CYP2B6	3	0.050237	0.050198	0.999998	929	0
MRPS34	3	0.050288	0.050251	0.999998	930	0
SH2B2	3	0.05034	0.050304	0.999998	931	0
TONSL	3	0.050391	0.050356	0.999998	932	0
RNF224	3	0.050442	0.05041	0.999998	933	0
KRTAP11-1	3	0.050494	0.050458	0.999998	934	0
ZNF16	3	0.050545	0.05051	0.999998	935	0
CDK9	3	0.050596	0.050573	0.999998	936	0
DCBLD2	3	0.050647	0.050621	0.999998	937	0
ATF3	3	0.050699	0.050669	0.999998	938	0
ALDOA	3	0.050801	0.050764	0.999998	939	0
SORCS1	3	0.050852	0.050824	0.999998	940	0
HOXC11	3	0.050904	0.050875	0.999998	941	0
IDNK	3	0.050955	0.05092	0.999998	942	0
ATG16L1	3	0.051006	0.050963	0.999998	943	0
PAPPA	3	0.051058	0.051014	0.999998	944	0
PPP2CA	3	0.051109	0.051061	0.999998	945	0
NPPB	3	0.05116	0.05111	0.999998	946	0
C12orf71	3	0.051211	0.051164	0.999998	947	0
THAP5	3	0.051263	0.05121	0.999998	948	0
GPR89B	3	0.051314	0.051263	0.999998	949	0
ZNF708	3	0.051365	0.051319	0.999998	950	0
TMEM8A	3	0.051416	0.051366	0.999998	951	0
C16orf52	3	0.051468	0.051407	0.999998	952	0
CDC20	3	0.051519	0.051455	0.999998	953	0
FAM187B	3	0.05157	0.051508	0.999998	954	0
HIF1AN	3	0.051621	0.051559	0.999998	955	0
WIPI1	3	0.051673	0.051611	0.999998	956	0
RHOU	3	0.051775	0.051711	0.999998	957	0
ZC3H12C	3	0.051826	0.051758	0.999998	958	0
ATXN1	3	0.051878	0.051809	0.999998	959	0
SNRPD2	3	0.051929	0.051863	0.999998	960	0
HCFC2	3	0.05198	0.051918	0.999998	961	0
HEG1	3	0.052031	0.051977	0.999998	962	0
LRRC58	3	0.052083	0.052034	0.999998	963	0
PPP1CB	3	0.052236	0.052174	0.999998	964	0
TMEM145	3	0.052288	0.052221	0.999998	965	0
CHPT1	3	0.052339	0.052273	0.999998	966	0
PTGIS	3	0.05239	0.052326	0.999998	967	0
IRX3	3	0.052441	0.052379	0.999998	968	0
TMEM185A	3	0.052492	0.052428	0.999998	969	0
NKAIN2	3	0.052544	0.052476	0.999998	970	0
EXOSC10	3	0.052595	0.052533	0.999998	971	0
ATP9B	3	0.052646	0.052587	0.999998	972	0
RAX	3	0.0528	0.052733	0.999998	973	0
PPP1R2	3	0.052851	0.052791	0.999998	974	0
UBE2A	3	0.052902	0.052845	0.999998	975	0
EIF4G3	3	0.052953	0.052905	0.999998	976	0
DGAT1	3	0.053005	0.052952	0.999998	977	0
ATP13A2	3	0.053056	0.052997	0.999998	978	0
CLOCK	3	0.053107	0.053038	0.999998	979	0
FIP1L1	3	0.053158	0.053087	0.999998	980	0
MANBAL	3	0.053209	0.053138	0.999998	981	0
DLEU7	3	0.053261	0.053182	0.999998	982	0
CPXM1	3	0.053312	0.053233	0.999998	983	0
LGALS13	3	0.053363	0.053284	0.999998	984	0
FNDC3A	3	0.053414	0.053336	0.999998	985	0
EMP2	3	0.053465	0.053387	0.999998	986	0
AHSP	3	0.053516	0.053438	0.999998	987	0
TNNT2	3	0.053568	0.053499	0.999998	988	0
CLDN2	3	0.053619	0.053544	0.999998	989	0
BNIP3	3	0.05367	0.053586	0.999998	990	0
MSC	3	0.053721	0.053634	0.999998	991	0
MAU2	3	0.053772	0.053681	0.999998	992	0
CITED2	3	0.053824	0.053726	0.999998	993	0
OR8B3	3	0.053875	0.053778	0.999998	994	0
PRSS57	3	0.053926	0.053821	0.999998	995	0
PIWIL2	3	0.053977	0.053873	0.999998	996	0
KIRREL3	3	0.054028	0.053927	0.999998	997	0
FOXL2	3	0.054079	0.053979	0.999998	998	0
SLITRK2	3	0.054131	0.054024	0.999998	999	0
ZFAND1	3	0.054182	0.054078	0.999998	1000	0
NUDT15	3	0.054233	0.054135	0.999998	1001	0
SLC24A3	3	0.054284	0.054188	0.999998	1002	0
ZBTB8OS	3	0.054335	0.054237	0.999998	1003	0
ANKRD33B	3	0.054386	0.054296	0.999998	1004	0
MRPL20	3	0.054437	0.054342	0.999998	1005	0
SCARB2	3	0.054489	0.054396	0.999998	1006	0
ECHDC2	3	0.05454	0.054446	0.999998	1007	0
PRKCI	3	0.054693	0.054602	0.999998	1008	0
CSF2RA	3	0.054744	0.054655	0.999998	1009	0
NSMCE4A	3	0.054795	0.05472	0.999998	1010	0
PDZRN4	3	0.054847	0.054776	0.999998	1011	0
ZNF626	2	0.054885	0.054818	0.999998	1012	0
SHISA6	3	0.054898	0.054827	0.999998	1013	0
NCALD	3	0.054949	0.054883	0.999998	1014	0
CD109	3	0.055	0.054933	0.999998	1015	0
OR4C12	3	0.055051	0.054982	0.999998	1016	0
UNC5A	3	0.055153	0.05508	0.999998	1017	0
TERF2	3	0.055204	0.055133	0.999998	1018	0
ZNF614	3	0.055256	0.055175	0.999998	1019	0
CAND1	3	0.055358	0.055281	0.999998	1020	0
AIM1L	3	0.055409	0.055331	0.999998	1021	0
PEX6	3	0.05546	0.055384	0.999998	1022	0
ZBTB22	3	0.055511	0.055435	0.999998	1023	0
ARL5B	3	0.055562	0.055483	0.999998	1024	0
PNMA2	3	0.055664	0.055585	0.999998	1025	0
IGF2	3	0.055716	0.055643	0.999998	1026	0
UPF3A	3	0.055767	0.055691	0.999998	1027	0
ZNF717	3	0.055869	0.055803	0.999998	1028	0
LRRC57	3	0.05592	0.05585	0.999998	1029	0
TGOLN2	3	0.055971	0.055901	0.999998	1030	0
GALR2	1	0.055978	0.055909	0.999998	1031	0
FAM127C	3	0.056022	0.055956	0.999998	1032	0
KIR2DS4	3	0.056073	0.056003	0.999998	1033	0
TSPAN17	3	0.056175	0.056104	0.999998	1034	0
AFAP1L1	3	0.056227	0.056161	0.999998	1035	0
RPL23A	3	0.056278	0.056212	0.999998	1036	0
REG3A	3	0.056329	0.056264	0.999998	1037	0
DGKG	3	0.05638	0.056324	0.999998	1038	0
TUSC3	3	0.056431	0.056368	0.999998	1039	0
POLR2L	3	0.056482	0.056421	0.999998	1040	0
LIN37	3	0.056533	0.056474	0.999998	1041	0
BOLL	3	0.056584	0.056523	0.999998	1042	0
RAP2A	3	0.056635	0.05658	0.999998	1043	0
KDM3B	3	0.056686	0.056638	0.999998	1044	0
SKP1	3	0.056737	0.056682	0.999998	1045	0
DUS2	3	0.056788	0.056741	0.999998	1046	0
DCTN3	3	0.056839	0.056783	0.999998	1047	0
FAM135A	3	0.05689	0.056834	0.999998	1048	0
PFDN2	3	0.056942	0.056894	0.999998	1049	0
TXNL1	3	0.056993	0.056954	0.999998	1050	0
TRIM22	2	0.057018	0.056974	0.999998	1051	0
SPR	3	0.057044	0.057001	0.999998	1052	0
IL17RB	3	0.057095	0.057048	0.999998	1053	0
TXNDC5	3	0.057146	0.057104	0.999998	1054	0
TAF4B	3	0.057197	0.057159	0.999998	1055	0
PDIA6	3	0.05735	0.05732	0.999998	1056	0
SOBP	3	0.057401	0.057365	0.999998	1057	0
B4GALT7	3	0.057452	0.057418	0.999998	1058	0
ZPBP	3	0.057503	0.057461	0.999998	1059	0
LCOR	3	0.057554	0.05751	0.999998	1060	0
ZNF799	3	0.057605	0.057561	0.999998	1061	0
USP13	3	0.057656	0.057612	0.999998	1062	0
ERCC6-PGBD3	1	0.057686	0.057638	0.999998	1063	0
P4HTM	3	0.057707	0.057658	0.999998	1064	0
MRPS14	3	0.057758	0.057715	0.999998	1065	0
IRF4	3	0.057809	0.057771	0.999998	1066	0
GZMM	3	0.05786	0.057816	0.999998	1067	0
SLC7A3	3	0.057911	0.057875	0.999998	1068	0
DYNLT1	3	0.057962	0.057923	0.999998	1069	0
PDLIM3	3	0.058013	0.057974	0.999998	1070	0
GATM	3	0.058064	0.058024	0.999998	1071	0
SBDS	3	0.058115	0.058077	0.999998	1072	0
TRIM60	3	0.058166	0.058126	0.999998	1073	0
PSG4	1	0.058199	0.05816	0.999998	1074	0
CLEC2L	3	0.058217	0.058186	0.999998	1075	0
PIWIL4	3	0.058319	0.05828	0.999998	1076	0
ANGPTL6	3	0.058421	0.058372	0.999998	1077	0
IFFO2	3	0.058472	0.058424	0.999998	1078	0
GSTCD	3	0.058523	0.058475	0.999998	1079	0
SSX5	1	0.058536	0.058487	0.999998	1080	0
PRKAB1	3	0.058574	0.058523	0.999998	1081	0
C3orf70	3	0.058625	0.05857	0.999998	1082	0
GSPT2	3	0.058676	0.058624	0.999998	1083	0
ZDHHC2	3	0.058727	0.058666	0.999998	1084	0
TMEM154	3	0.058778	0.058722	0.999998	1085	0
RILPL1	3	0.058829	0.05878	0.999998	1086	0
NPRL3	3	0.05888	0.058835	0.999998	1087	0
ZNF638	3	0.058931	0.058885	0.999998	1088	0
HSH2D	3	0.058982	0.058937	0.999998	1089	0
EML3	3	0.059084	0.059034	0.999998	1090	0
GSTP1	3	0.059135	0.059095	0.999998	1091	0
ST3GAL6	3	0.059186	0.059151	0.999998	1092	0
POLR2A	3	0.059288	0.059253	0.999998	1093	0
ADAMTS2	3	0.059339	0.059293	0.999998	1094	0
CHERP	3	0.05939	0.059351	0.999998	1095	0
ADORA1	3	0.059441	0.059397	0.999998	1096	0
C22orf39	3	0.059492	0.059451	0.999998	1097	0
DDA1	3	0.059543	0.059496	0.999998	1098	0
LMBR1L	3	0.059594	0.059544	0.999998	1099	0
CDK5	3	0.059645	0.059596	0.999998	1100	0
ZNF764	3	0.059721	0.059669	0.999998	1101	0
DLX1	3	0.059721	0.059669	0.999998	1102	0
XKR8	3	0.059798	0.059729	0.999998	1103	0
ZNF839	3	0.059849	0.05978	0.999998	1104	0
IGF2R	3	0.0599	0.059837	0.999998	1105	0
RAD51AP2	3	0.059951	0.059881	0.999998	1106	0
C5orf46	3	0.060002	0.059925	0.999998	1107	0
CD320	3	0.060053	0.059974	0.999998	1108	0
PPP1R13L	3	0.060104	0.060019	0.999998	1109	0
CDKN2AIPNL	3	0.060155	0.060068	0.999998	1110	0
TAX1BP3	3	0.060205	0.060117	0.999998	1111	0
MINOS1	3	0.060256	0.060162	0.999998	1112	0
PERP	3	0.060333	0.06025	0.999998	1113	0
MTX3	3	0.060333	0.06025	0.999998	1114	0
ECSCR	3	0.060409	0.060328	0.999998	1115	0
EXOC3	3	0.06046	0.060378	0.999998	1116	0
OPN1MW	3	0.060511	0.060433	0.999998	1117	0
MLLT10	3	0.060562	0.060486	0.999998	1118	0
TBC1D25	3	0.060613	0.060536	0.999998	1119	0
ZNF292	3	0.060664	0.060591	0.999998	1120	0
EIF4A3	3	0.060715	0.060646	0.999998	1121	0
STRN4	3	0.060766	0.060691	0.999998	1122	0
NECAP1	3	0.060817	0.060734	0.999998	1123	0
PPCDC	3	0.060868	0.060785	0.999998	1124	0
CHURC1-FNTB	3	0.060918	0.060833	0.999998	1125	0
LCA5	3	0.060969	0.060886	0.999998	1126	0
SMARCA5	3	0.06102	0.060931	0.999998	1127	0
ROPN1B	3	0.061071	0.060983	0.999998	1128	0
ALDH8A1	3	0.061122	0.061035	0.999998	1129	0
AGFG2	3	0.061173	0.061079	0.999998	1130	0
ZNF469	3	0.061224	0.061134	0.999998	1131	0
SPTSSA	3	0.061275	0.061179	0.999998	1132	0
YTHDC2	3	0.061326	0.061226	0.999998	1133	0
MAPK12	3	0.061377	0.061279	0.999998	1134	0
WDR87	3	0.061428	0.061329	0.999998	1135	0
ZNF771	3	0.061478	0.061378	0.999998	1136	0
RLIM	3	0.061529	0.061428	0.999998	1137	0
GXYLT2	3	0.06158	0.061482	0.999998	1138	0
BANF1	3	0.061631	0.061526	0.999998	1139	0
MFSD4	3	0.061682	0.06157	0.999998	1140	0
SLC12A3	2	0.061686	0.061575	0.999998	1141	0
CDC42BPG	3	0.061733	0.06162	0.999998	1142	0
ATP5A1	3	0.061784	0.061674	0.999998	1143	0
GRID2IP	3	0.061886	0.061773	0.999998	1144	0
YBX2	3	0.061936	0.061817	0.999998	1145	0
SCN3B	3	0.061987	0.061858	0.999998	1146	0
AKR1A1	3	0.062038	0.061912	0.999998	1147	0
CACNA1I	3	0.062089	0.06197	0.999998	1148	0
PCID2	3	0.06214	0.062019	0.999998	1149	0
CPNE6	3	0.062191	0.062075	0.999998	1150	0
GGT5	3	0.062242	0.062131	0.999998	1151	0
INHBE	3	0.062293	0.062185	0.999998	1152	0
BCORL1	3	0.062343	0.062228	0.999998	1153	0
ZNF718	3	0.062394	0.062277	0.999998	1154	0
NUP153	3	0.062445	0.062336	0.999998	1155	0
THSD1	3	0.062496	0.062392	0.999998	1156	0
PRKX	3	0.062547	0.062437	0.999998	1157	0
DRD3	3	0.062598	0.062491	0.999998	1158	0
MSRB1	3	0.062649	0.062544	0.999998	1159	0
EFS	3	0.062699	0.062583	0.999998	1160	0
CBX5	3	0.062801	0.062686	0.999998	1161	0
SNURF	3	0.062852	0.062733	0.999998	1162	0
ASCL1	3	0.062903	0.06278	0.999998	1163	0
TWIST2	3	0.062954	0.062835	0.999998	1164	0
ZNF205	3	0.063004	0.062886	0.999998	1165	0
NPY2R	3	0.063055	0.062943	0.999998	1166	0
EPPK1	3	0.063106	0.062992	0.999998	1167	0
OPA1	3	0.063157	0.063034	0.999998	1168	0
GRIK3	3	0.063208	0.063089	0.999998	1169	0
CDKL5	3	0.063259	0.063144	0.999998	1170	0
TIGD6	3	0.06336	0.063251	0.999998	1171	0
DHX35	3	0.063513	0.063405	0.999998	1172	0
ART5	3	0.063564	0.063452	0.999998	1173	0
PPP1R7	3	0.063614	0.063513	0.999998	1174	0
SSNA1	3	0.063665	0.06356	0.999998	1175	0
CANX	3	0.063716	0.063606	0.999998	1176	0
FAM213B	3	0.063767	0.063658	0.999998	1177	0
ARF5	3	0.063818	0.063713	0.999998	1178	0
MSANTD3	3	0.063868	0.063763	0.999998	1179	0
CLCNKA	2	0.063896	0.063796	0.999998	1180	0
IRF7	3	0.063919	0.063818	0.999998	1181	0
FAM110D	3	0.064021	0.063924	0.999998	1182	0
POLR2I	3	0.064072	0.063974	0.999998	1183	0
SIRT5	2	0.064119	0.064024	0.999998	1184	0
C10orf25	3	0.064122	0.064029	0.999998	1185	0
RNF175	3	0.064224	0.064125	0.999998	1186	0
HOXD9	3	0.064275	0.064169	0.999998	1187	0
SEPT10	3	0.064326	0.06422	0.999998	1188	0
HAUS3	3	0.064376	0.06427	0.999998	1189	0
SEC16A	3	0.064427	0.064318	0.999998	1190	0
LMTK2	3	0.064478	0.064372	0.999998	1191	0
PGA3	3	0.064529	0.064427	0.999998	1192	0
SDHAF1	3	0.06458	0.064482	0.999998	1193	0
SLC12A5	3	0.06463	0.064535	0.999998	1194	0
KDM5B	3	0.064681	0.06458	0.999998	1195	0
PIK3R3	3	0.064732	0.064632	0.999998	1196	0
DBR1	3	0.064783	0.064683	0.999998	1197	0
TBX10	3	0.064884	0.064788	0.999998	1198	0
KHDRBS3	3	0.064935	0.064841	0.999998	1199	0
BCL11B	3	0.064986	0.064888	0.999998	1200	0
SLC47A2	3	0.065037	0.064942	0.999998	1201	0
GFY	3	0.065087	0.064999	0.999998	1202	0
SPAG7	3	0.065138	0.065047	0.999998	1203	0
ZNF439	3	0.065189	0.065098	0.999998	1204	0
LRRC24	3	0.06524	0.065149	0.999998	1205	0
ZWINT	3	0.06529	0.065203	0.999998	1206	0
NUFIP2	3	0.065341	0.065251	0.999998	1207	0
PCSK1N	3	0.065392	0.065305	0.999998	1208	0
MT3	3	0.065443	0.065357	0.999998	1209	0
SYN1	3	0.065493	0.065412	0.999998	1210	0
SPINT3	3	0.065595	0.065507	0.999998	1211	0
TMEM127	3	0.065646	0.065559	0.999998	1212	0
GPC4	3	0.065696	0.065609	0.999998	1213	0
MYO1G	3	0.065747	0.065666	0.999998	1214	0
BATF2	3	0.065798	0.065719	0.999998	1215	0
DZIP1	3	0.065849	0.065765	0.999998	1216	0
RIMBP3B	3	0.065899	0.065816	0.999998	1217	0
HDHD1	3	0.066001	0.065925	0.999998	1218	0
TRPM3	3	0.066051	0.065977	0.999998	1219	0
TUBGCP2	3	0.066102	0.066036	0.999998	1220	0
MFSD12	3	0.066153	0.066093	0.999998	1221	0
WDR47	3	0.066204	0.066141	0.999998	1222	0
RAB24	3	0.066254	0.066202	0.999998	1223	0
MOB1B	3	0.066305	0.066258	0.999998	1224	0
ZCCHC2	3	0.066356	0.066306	0.999998	1225	0
ANOS1	3	0.066407	0.066362	0.999998	1226	0
PRELP	3	0.066457	0.066405	0.999998	1227	0
GOLM1	3	0.066508	0.066449	0.999998	1228	0
MRPL37	3	0.066559	0.066498	0.999998	1229	0
ANKRD18A	3	0.066609	0.066555	0.999998	1230	0
FBP1	3	0.066711	0.066653	0.999998	1231	0
WIBG	3	0.066762	0.066694	0.999998	1232	0
MED23	1	0.066801	0.066736	0.999998	1233	0
TMEM158	3	0.066812	0.066742	0.999998	1234	0
ANKRD20A1	1	0.066818	0.066746	0.999998	1235	0
ZNF3	3	0.066863	0.066792	0.999998	1236	0
MFSD9	3	0.066914	0.066851	0.999998	1237	0
IQUB	3	0.066964	0.066902	0.999998	1238	0
INPP5A	3	0.067116	0.067054	0.999998	1239	0
ARHGEF3	3	0.067167	0.067098	0.999998	1240	0
FOSL1	3	0.067268	0.067191	0.999998	1241	0
TMEM87B	3	0.067319	0.067237	0.999998	1242	0
ZDHHC7	3	0.06737	0.067293	0.999998	1243	0
GABRQ	3	0.067421	0.067345	0.999998	1244	0
TNFAIP8L2-SCNM1	3	0.067471	0.067396	0.999998	1245	0
C1QC	3	0.067522	0.067439	0.999998	1246	0
GPR174	3	0.067573	0.067488	0.999998	1247	0
TBC1D10B	3	0.067623	0.067541	0.999998	1248	0
GPX8	3	0.067674	0.067588	0.999998	1249	0
DEDD	3	0.067725	0.067637	0.999998	1250	0
PLEKHM2	3	0.067826	0.067745	0.999998	1251	0
RAB43	3	0.067877	0.067798	0.999998	1252	0
SLC46A3	3	0.067927	0.067847	0.999998	1253	0
C9orf72	3	0.067978	0.067895	0.999998	1254	0
ADAMTS8	3	0.068079	0.068005	0.999998	1255	0
CAPN9	3	0.06813	0.068053	0.999998	1256	0
KIF21B	3	0.06818	0.068104	0.999998	1257	0
PIAS1	3	0.068231	0.06816	0.999998	1258	0
STEAP1	3	0.068282	0.068209	0.999998	1259	0
ADRA2B	3	0.068332	0.068257	0.999998	1260	0
RAB40C	3	0.068383	0.068311	0.999998	1261	0
SLC25A13	3	0.068434	0.068354	0.999998	1262	0
EEFSEC	3	0.068484	0.068398	0.999998	1263	0
PLB1	3	0.068535	0.068458	0.999998	1264	0
ADAMTS10	3	0.068636	0.068551	0.999998	1265	0
SIVA1	3	0.068687	0.068594	0.999998	1266	0
C9orf16	3	0.068738	0.068633	0.999998	1267	0
PELI1	3	0.068788	0.068685	0.999998	1268	0
WDR13	3	0.068839	0.06873	0.999998	1269	0
GPR20	3	0.068889	0.068777	0.999998	1270	0
LMO1	3	0.06894	0.068828	0.999998	1271	0
POTEF	3	0.069041	0.068924	0.999998	1272	0
CCDC87	3	0.069092	0.068984	0.999998	1273	0
DDX17	3	0.069143	0.069036	0.999998	1274	0
STAC2	3	0.069193	0.069085	0.999998	1275	0
MEPE	3	0.069244	0.06913	0.999998	1276	0
SPIRE2	3	0.069294	0.069177	0.999998	1277	0
MMP24	3	0.069396	0.069295	0.999998	1278	0
HLA-B	3	0.069446	0.069341	0.999998	1279	0
LGALS4	3	0.069497	0.069387	0.999998	1280	0
PUM1	3	0.069547	0.069438	0.999998	1281	0
ID3	3	0.069699	0.069575	0.999998	1282	0
SFPQ	3	0.06975	0.069622	0.999998	1283	0
CCDC185	3	0.0698	0.069677	0.999998	1284	0
GNLY	3	0.069851	0.069727	0.999998	1285	0
ERAP1	3	0.069902	0.06978	0.999998	1286	0
ABCC1	3	0.069952	0.069827	0.999998	1287	0
GPR3	3	0.070003	0.069876	0.999998	1288	0
DEPDC4	3	0.070053	0.069922	0.999998	1289	0
TUFM	3	0.070155	0.070025	0.999998	1290	0
NGRN	3	0.070205	0.070069	0.999998	1291	0
ERBB4	3	0.070256	0.070112	0.999998	1292	0
B4GALNT3	3	0.070306	0.070153	0.999998	1293	0
negative200	3	0.070357	0.070208	0.999998	1294	0
FAP	3	0.070407	0.070261	0.999998	1295	0
ATP7A	3	0.070458	0.070312	0.999998	1296	0
TCTN2	3	0.070509	0.070363	0.999998	1297	0
GID4	3	0.07061	0.07046	0.999998	1298	0
COX10	3	0.07066	0.070503	0.999998	1299	0
EIF3J	3	0.070711	0.070541	0.999998	1300	0
CSRP2BP	3	0.070761	0.070598	0.999998	1301	0
NDST1	3	0.070812	0.070642	0.999998	1302	0
SKI	3	0.070862	0.070684	0.999998	1303	0
ARPC3	3	0.070913	0.070733	0.999998	1304	0
CD46	3	0.070989	0.0708	0.999998	1305	0
ANP32B	3	0.070989	0.0708	0.999998	1306	0
PPP1R3D	3	0.071065	0.07088	0.999998	1307	0
ACLY	3	0.071115	0.070932	0.999998	1308	0
CDKN3	3	0.071216	0.071032	0.999998	1309	0
FNBP1	3	0.071267	0.071076	0.999998	1310	0
CHRNB2	3	0.071317	0.071125	0.999998	1311	0
TNFRSF19	3	0.071368	0.071173	0.999998	1312	0
GPR101	3	0.071418	0.071227	0.999998	1313	0
ERGIC3	3	0.071469	0.071283	0.999998	1314	0
PLEKHG4	3	0.07152	0.071334	0.999998	1315	0
ZSCAN1	3	0.07157	0.071392	0.999998	1316	0
CCDC181	3	0.071621	0.071442	0.999998	1317	0
ONECUT2	3	0.071722	0.071533	0.999998	1318	0
CIAO1	3	0.071823	0.071641	0.999998	1319	0
VCL	3	0.071873	0.071687	0.999998	1320	0
P2RX1	3	0.071924	0.071739	0.999998	1321	0
CBLC	3	0.071974	0.07178	0.999998	1322	0
TMPRSS11A	3	0.072025	0.071825	0.999998	1323	0
IQCF6	3	0.072075	0.071873	0.999998	1324	0
ABL1	3	0.072126	0.071924	0.999998	1325	0
CCDC17	3	0.072176	0.071978	0.999998	1326	0
TOX2	3	0.072227	0.072031	0.999998	1327	0
SAP30	3	0.072277	0.072085	0.999998	1328	0
CISD2	3	0.072328	0.072141	0.999998	1329	0
RNLS	3	0.072378	0.072195	0.999998	1330	0
ARIH2	3	0.072429	0.072249	0.999998	1331	0
FAM49A	3	0.07253	0.072357	0.999998	1332	0
ZNF596	3	0.07258	0.07241	0.999998	1333	0
SLC6A20	3	0.072681	0.072514	0.999998	1334	0
NDOR1	3	0.072732	0.072562	0.999998	1335	0
FAM155B	3	0.072782	0.072612	0.999998	1336	0
MALSU1	3	0.072833	0.072656	0.999998	1337	0
FA2H	3	0.072934	0.072766	0.999998	1338	0
MZF1	3	0.072984	0.072812	0.999998	1339	0
ABCB9	3	0.073035	0.072866	0.999998	1340	0
WDR88	3	0.073085	0.072918	0.999998	1341	0
KIF11	3	0.073136	0.072966	0.999998	1342	0
SF3B3	3	0.073186	0.07302	0.999998	1343	0
NFKBIL1	3	0.073237	0.073082	0.999998	1344	0
FAHD2A	3	0.073287	0.073126	0.999998	1345	0
FBLN1	3	0.073337	0.07318	0.999998	1346	0
IQSEC3	3	0.073388	0.07323	0.999998	1347	0
GRWD1	3	0.073438	0.073291	0.999998	1348	0
MRAP	3	0.073489	0.073345	0.999998	1349	0
ZBTB16	3	0.073539	0.073392	0.999998	1350	0
RBM14	3	0.07364	0.073498	0.999998	1351	0
DBN1	3	0.073691	0.073557	0.999998	1352	0
FAM49B	3	0.073741	0.073607	0.999998	1353	0
COX17	3	0.073792	0.073659	0.999998	1354	0
TRIML1	3	0.073867	0.073733	0.999998	1355	0
SLC17A5	3	0.073867	0.073733	0.999998	1356	0
SLC7A9	3	0.073943	0.073805	0.999998	1357	0
HN1L	3	0.073993	0.073847	0.999998	1358	0
NLGN3	3	0.074044	0.073891	0.999998	1359	0
USP31	3	0.074094	0.073936	0.999998	1360	0
MATN4	3	0.074145	0.073993	0.999998	1361	0
CBLN1	2	0.074159	0.074007	0.999998	1362	0
SMARCA1	3	0.074246	0.074087	0.999998	1363	0
ACOT2	3	0.074296	0.07414	0.999998	1364	0
C15orf54	3	0.074346	0.074198	0.999998	1365	0
ADCY3	3	0.074397	0.074251	0.999998	1366	0
PIP5K1C	3	0.074447	0.074301	0.999998	1367	0
MAD2L1	3	0.074498	0.074346	0.999998	1368	0
MTA2	3	0.074548	0.074398	0.999998	1369	0
ADAM23	3	0.074599	0.074447	0.999998	1370	0
CLDN7	3	0.074649	0.0745	0.999998	1371	0
PAX3	3	0.074699	0.074551	0.999998	1372	0
IMPA2	3	0.07475	0.074603	0.999998	1373	0
GPATCH11	3	0.0748	0.074652	0.999998	1374	0
NUP133	3	0.074851	0.074704	0.999998	1375	0
GPNMB	3	0.074951	0.074798	0.999998	1376	0
SLC29A1	3	0.075103	0.07494	0.999998	1377	0
C11orf53	3	0.075153	0.074989	0.999998	1378	0
DCAF13	3	0.075203	0.075035	0.999998	1379	0
MYO5B	3	0.075254	0.075083	0.999998	1380	0
CDK13	3	0.075304	0.075131	0.999998	1381	0
PABPC1	3	0.075405	0.075243	0.999998	1382	0
GABRA1	3	0.075455	0.07529	0.999998	1383	0
SETD6	3	0.075506	0.075338	0.999998	1384	0
SERPINE2	3	0.075556	0.075384	0.999998	1385	0
TSC1	3	0.075657	0.075487	0.999998	1386	0
ARHGEF2	3	0.075707	0.075541	0.999998	1387	0
POLR3H	3	0.075758	0.075591	0.999998	1388	0
GCH1	3	0.075808	0.075646	0.999998	1389	0
SLC13A2	3	0.075858	0.075702	0.999998	1390	0
ABHD14B	3	0.075909	0.075752	0.999998	1391	0
CNTFR	3	0.075984	0.075837	0.999998	1392	0
HAUS8	3	0.07606	0.075904	0.999998	1393	0
FAM214B	3	0.07611	0.075944	0.999998	1394	0
PRDM15	3	0.076186	0.07603	0.999998	1395	0
SLC25A19	3	0.076261	0.076105	0.999998	1396	0
TRAPPC2L	3	0.076312	0.076151	0.999998	1397	0
NAA50	3	0.076362	0.076202	0.999998	1398	0
RECQL5	3	0.076412	0.076253	0.999998	1399	0
MACF1	2	0.07644	0.076279	0.999998	1400	0
PTPN20	3	0.076463	0.076295	0.999998	1401	0
EARS2	3	0.076513	0.076351	0.999998	1402	0
POTEJ	3	0.076614	0.076455	0.999998	1403	0
SLC12A4	3	0.076664	0.076501	0.999998	1404	0
HGC6.3	3	0.076714	0.076551	0.999998	1405	0
SGCB	3	0.076765	0.076606	0.999998	1406	0
KCNK15	3	0.076815	0.076654	0.999998	1407	0
DIS3L	3	0.076866	0.076707	0.999998	1408	0
EDA	3	0.076916	0.076761	0.999998	1409	0
SEC14L4	3	0.076966	0.076812	0.999998	1410	0
RUNDC1	3	0.077017	0.076857	0.999998	1411	0
EIF4G2	3	0.077117	0.076961	0.999998	1412	0
DCLK2	3	0.077167	0.07701	0.999998	1413	0
OTX1	3	0.077218	0.077059	0.999998	1414	0
POLM	3	0.077268	0.07712	0.999998	1415	0
MFI2	3	0.077318	0.07717	0.999998	1416	0
ITPRIPL2	3	0.077369	0.07722	0.999998	1417	0
MRAS	3	0.077444	0.077296	0.999998	1418	0
PDK1	3	0.077444	0.077296	0.999998	1419	0
ST8SIA5	3	0.07752	0.077374	0.999998	1420	0
MRPL9	3	0.07757	0.077423	0.999998	1421	0
COL4A4	3	0.07762	0.077473	0.999998	1422	0
BTBD9	3	0.077671	0.077521	0.999998	1423	0
FKBP8	3	0.077721	0.077582	0.999998	1424	0
TPRN	3	0.077771	0.077637	0.999998	1425	0
CSRP2	3	0.077822	0.07768	0.999998	1426	0
PES1	3	0.077922	0.077789	0.999998	1427	0
TCF7L1	3	0.078023	0.077883	0.999998	1428	0
LRFN4	3	0.078073	0.077928	0.999998	1429	0
TOM1L2	3	0.078123	0.077979	0.999998	1430	0
FAM71F2	3	0.078174	0.078034	0.999998	1431	0
MAP4K2	3	0.078224	0.078079	0.999998	1432	0
WWC1	3	0.078274	0.078134	0.999998	1433	0
NOC2L	3	0.078325	0.078171	0.999998	1434	0
PGD	3	0.078375	0.078215	0.999998	1435	0
KCNMB4	3	0.078425	0.078267	0.999998	1436	0
FMOD	3	0.078475	0.078317	0.999998	1437	0
CCNO	3	0.078526	0.078378	0.999998	1438	0
ADAM21	3	0.078576	0.078427	0.999998	1439	0
VCPKMT	3	0.078626	0.07847	0.999998	1440	0
FAM58A	3	0.078676	0.078522	0.999998	1441	0
RPRM	3	0.078727	0.078569	0.999998	1442	0
SHROOM1	3	0.078777	0.07863	0.999998	1443	0
MTMR12	3	0.078827	0.078681	0.999998	1444	0
ARC	3	0.078878	0.078725	0.999998	1445	0
MBIP	3	0.078928	0.078783	0.999998	1446	0
TIMMDC1	3	0.078978	0.078829	0.999998	1447	0
ATP5C1	3	0.079028	0.078874	0.999998	1448	0
PRODH	3	0.079079	0.07892	0.999998	1449	0
LLGL2	3	0.079129	0.078967	0.999998	1450	0
FBXO15	3	0.079229	0.079068	0.999998	1451	0
REL	3	0.07928	0.079115	0.999998	1452	0
KIAA0922	3	0.07933	0.079173	0.999998	1453	0
CYSLTR1	3	0.07943	0.079288	0.999998	1454	0
negative190	3	0.079481	0.079335	0.999998	1455	0
AGFG1	3	0.079531	0.079392	0.999998	1456	0
SPATC1L	3	0.079581	0.07944	0.999998	1457	0
SSBP3	3	0.079631	0.079483	0.999998	1458	0
ZNF579	3	0.079682	0.079522	0.999998	1459	0
DCAF17	3	0.079732	0.079581	0.999998	1460	0
KRI1	3	0.079782	0.079631	0.999998	1461	0
CDH15	3	0.079832	0.07968	0.999998	1462	0
CCHCR1	3	0.079882	0.079728	0.999998	1463	0
MCM4	3	0.079933	0.079786	0.999998	1464	0
ABHD17C	3	0.079983	0.079831	0.999998	1465	0
PID1	3	0.080033	0.07989	0.999998	1466	0
FBLN7	3	0.080083	0.079941	0.999998	1467	0
NR2F6	3	0.080134	0.079995	0.999998	1468	0
ARMS2	3	0.080184	0.080043	0.999998	1469	0
P3H1	3	0.080234	0.080086	0.999998	1470	0
HAND2	3	0.080284	0.080139	0.999998	1471	0
PCMT1	3	0.080334	0.080191	0.999998	1472	0
MAPKAPK3	3	0.080385	0.080241	0.999998	1473	0
IZUMO1	3	0.080435	0.080293	0.999998	1474	0
SPNS3	3	0.080485	0.080355	0.999998	1475	0
EVC	3	0.080535	0.080403	0.999998	1476	0
POLR2M	3	0.080585	0.080459	0.999998	1477	0
IL17C	3	0.080636	0.080515	0.999998	1478	0
GSR	3	0.080686	0.080562	0.999998	1479	0
YPEL5	3	0.080736	0.08061	0.999998	1480	0
CKMT1A	3	0.080887	0.080763	0.999998	1481	0
RHOB	3	0.080937	0.080811	0.999998	1482	0
TRIM13	3	0.080987	0.080862	0.999998	1483	0
SAP30L	3	0.081087	0.080962	0.999998	1484	0
KIF3A	3	0.081138	0.081008	0.999998	1485	0
SAE1	3	0.081263	0.081145	0.999998	1486	0
SMARCC1	3	0.081263	0.081145	0.999998	1487	0
RPUSD1	3	0.081338	0.081223	0.999998	1488	0
UHRF1	3	0.081388	0.081272	0.999998	1489	0
EME1	3	0.081439	0.08132	0.999998	1490	0
SLC6A19	3	0.081489	0.081379	0.999998	1491	0
LSM14B	3	0.081539	0.081441	0.999998	1492	0
LARS2	3	0.081589	0.081495	0.999998	1493	0
WNT9A	3	0.081639	0.081544	0.999998	1494	0
WDR5	3	0.081689	0.08159	0.999998	1495	0
TCP10L2	3	0.08174	0.081635	0.999998	1496	0
SYS1	3	0.08179	0.081689	0.999998	1497	0
PEX14	3	0.08184	0.08174	0.999998	1498	0
NOMO3	3	0.08189	0.081787	0.999998	1499	0
PDF	3	0.08194	0.081832	0.999998	1500	0
NPAS1	3	0.08199	0.081883	0.999998	1501	0
SAMD14	3	0.08204	0.081932	0.999998	1502	0
OXCT2	3	0.082091	0.081983	0.999998	1503	0
GNAT2	3	0.082141	0.082027	0.999998	1504	0
TMEM88	3	0.082191	0.082075	0.999998	1505	0
GCC2	3	0.082291	0.082171	0.999998	1506	0
HIST1H1B	3	0.082341	0.082233	0.999998	1507	0
MACROD1	3	0.082391	0.082284	0.999998	1508	0
NPEPPS	3	0.082442	0.082338	0.999998	1509	0
RPS8	3	0.082492	0.08239	0.999998	1510	0
RASSF10	3	0.082542	0.082438	0.999998	1511	0
ASXL3	3	0.082592	0.082478	0.999998	1512	0
THOC3	3	0.082642	0.082529	0.999998	1513	0
CCDC85C	3	0.082692	0.082574	0.999998	1514	0
GTF3C1	3	0.082742	0.082612	0.999998	1515	0
TBC1D13	3	0.082793	0.082668	0.999998	1516	0
BTN3A1	3	0.082843	0.082714	0.999998	1517	0
ANKRD42	3	0.082893	0.082757	0.999998	1518	0
DEFB130	3	0.082943	0.082809	0.999998	1519	0
ELFN1	3	0.082993	0.082858	0.999998	1520	0
LDB1	3	0.083068	0.082937	0.999998	1521	0
HIPK2	3	0.083068	0.082937	0.999998	1522	0
PRDM5	3	0.083143	0.083025	0.999998	1523	0
GOLGB1	3	0.083193	0.083072	0.999998	1524	0
TMEM189-UBE2V1	3	0.083244	0.083111	0.999998	1525	0
PABPC4	3	0.083344	0.083201	0.999998	1526	0
SMO	3	0.083394	0.083245	0.999998	1527	0
BNIP2	3	0.083444	0.083297	0.999998	1528	0
RPN2	1	0.083454	0.083306	0.999998	1529	0
COPB1	3	0.083519	0.083371	0.999998	1530	0
ATP6V1F	3	0.083519	0.083371	0.999998	1531	0
SSTR4	3	0.083594	0.083446	0.999998	1532	0
DUT	3	0.083644	0.083489	0.999998	1533	0
P2RX2	3	0.083744	0.083595	0.999998	1534	0
GRIP1	3	0.083795	0.083641	0.999998	1535	0
NUPL1	3	0.083845	0.083694	0.999998	1536	0
MMAA	3	0.083895	0.083738	0.999998	1537	0
TARM1	3	0.083945	0.08379	0.999998	1538	0
PGLS	3	0.083995	0.083832	0.999998	1539	0
CDT1	3	0.084045	0.083885	0.999998	1540	0
GPATCH1	3	0.084095	0.083938	0.999998	1541	0
GALK1	3	0.084145	0.083995	0.999998	1542	0
SPATA8	3	0.084195	0.08405	0.999998	1543	0
IFT27	3	0.084245	0.084102	0.999998	1544	0
ZNF831	3	0.084345	0.084204	0.999998	1545	0
TUBGCP4	3	0.084446	0.084305	0.999998	1546	0
ADGRE5	3	0.084496	0.084355	0.999998	1547	0
DNAJC3	3	0.084546	0.084409	0.999998	1548	0
GBX2	3	0.084596	0.084463	0.999998	1549	0
RASL10A	3	0.084646	0.084518	0.999998	1550	0
CTBP2	3	0.084696	0.08457	0.999998	1551	0
RNF168	3	0.084746	0.08462	0.999998	1552	0
C7orf50	3	0.084796	0.08467	0.999998	1553	0
ITGAX	3	0.084846	0.084736	0.999998	1554	0
MAPKBP1	2	0.08489	0.084774	0.999998	1555	0
RBP1	3	0.084921	0.084805	0.999998	1556	0
SEP15	3	0.085046	0.08493	0.999998	1557	0
USO1	3	0.085096	0.084989	0.999998	1558	0
CAMK1	3	0.085146	0.08504	0.999998	1559	0
ARNTL2	3	0.085196	0.085088	0.999998	1560	0
CRMP1	3	0.085271	0.085159	0.999998	1561	0
FAM189A1	3	0.085271	0.085159	0.999998	1562	0
MYBPC1	3	0.085346	0.085227	0.999998	1563	0
HSBP1L1	3	0.085396	0.085274	0.999998	1564	0
TNFRSF10D	3	0.085546	0.085419	0.999998	1565	0
CCPG1	3	0.085596	0.085463	0.999998	1566	0
CCDC173	3	0.085646	0.085514	0.999998	1567	0
TMEM57	3	0.085696	0.085558	0.999998	1568	0
GH1	2	0.085703	0.085566	0.999998	1569	0
UNC119B	3	0.085746	0.085609	0.999998	1570	0
COG7	3	0.085847	0.085707	0.999998	1571	0
RAB40AL	3	0.085897	0.085762	0.999998	1572	0
MAN2A1	3	0.085997	0.085865	0.999998	1573	0
MED10	2	0.086024	0.085893	0.999998	1574	0
ZFP90	3	0.086047	0.085917	0.999998	1575	0
HPSE	3	0.086097	0.085959	0.999998	1576	0
SLC52A1	3	0.086147	0.086008	0.999998	1577	0
ABHD13	3	0.086197	0.086058	0.999998	1578	0
NFXL1	3	0.086247	0.086114	0.999998	1579	0
STK19	3	0.086297	0.086162	0.999998	1580	0
GLRX5	3	0.086347	0.086211	0.999998	1581	0
ACVR1B	3	0.086397	0.086258	0.999998	1582	0
RPS6KA4	3	0.086446	0.086311	0.999998	1583	0
STARD4	3	0.086496	0.086356	0.999998	1584	0
RCCD1	3	0.086546	0.0864	0.999998	1585	0
FAM71D	3	0.086596	0.086453	0.999998	1586	0
HSPB7	3	0.086646	0.086502	0.999998	1587	0
DFNB31	3	0.086696	0.086554	0.999998	1588	0
DMGDH	3	0.086746	0.086602	0.999998	1589	0
ORAI1	3	0.086796	0.086659	0.999998	1590	0
RPP40	3	0.086846	0.086698	0.999998	1591	0
PLEKHJ1	3	0.086896	0.08674	0.999998	1592	0
WDR6	3	0.086946	0.086782	0.999998	1593	0
MKX	3	0.086996	0.086831	0.999998	1594	0
ZFYVE21	3	0.087046	0.086888	0.999998	1595	0
SPDL1	3	0.087096	0.086944	0.999998	1596	0
EGFL6	3	0.087146	0.086987	0.999998	1597	0
NUP62	3	0.087196	0.08704	0.999998	1598	0
HRASLS5	3	0.087246	0.087093	0.999998	1599	0
RAB23	3	0.087296	0.087147	0.999998	1600	0
MRE11A	3	0.087346	0.087193	0.999998	1601	0
ANAPC5	3	0.087396	0.087246	0.999998	1602	0
ZNF213	3	0.087496	0.087338	0.999998	1603	0
CPM	3	0.087546	0.087393	0.999998	1604	0
PRMT5	3	0.087596	0.087437	0.999998	1605	0
POGLUT1	3	0.087646	0.087482	0.999998	1606	0
BTRC	3	0.087746	0.087579	0.999998	1607	0
TXNDC8	3	0.087796	0.087631	0.999998	1608	0
ANGEL1	3	0.087895	0.087728	0.999998	1609	0
FCGRT	3	0.087945	0.087773	0.999998	1610	0
C15orf52	3	0.087995	0.087823	0.999998	1611	0
TMEM238	3	0.088045	0.087869	0.999998	1612	0
RIF1	3	0.088095	0.087922	0.999998	1613	0
ZNF500	3	0.08817	0.087991	0.999998	1614	0
SEPT7	3	0.08817	0.087991	0.999998	1615	0
C6orf106	3	0.088245	0.088059	0.999998	1616	0
ZNF346	3	0.088295	0.088113	0.999998	1617	0
KRTAP5-5	3	0.088345	0.088169	0.999998	1618	0
TSPAN10	3	0.088395	0.088217	0.999998	1619	0
LRRC10B	3	0.088519	0.08834	0.999998	1620	0
RCAN1	3	0.088519	0.08834	0.999998	1621	0
CHMP2A	3	0.088594	0.088403	0.999998	1622	0
CNTNAP2	3	0.088644	0.088461	0.999998	1623	0
C7orf31	3	0.088694	0.088516	0.999998	1624	0
IGF1R	2	0.088712	0.088539	0.999998	1625	0
KIT	3	0.088744	0.088569	0.999998	1626	0
CXCL6	3	0.088794	0.088623	0.999998	1627	0
ZNF91	2	0.088797	0.088626	0.999998	1628	0
TAF10	3	0.088844	0.088668	0.999998	1629	0
PDXK	3	0.088894	0.088715	0.999998	1630	0
NARR	3	0.088944	0.088765	0.999998	1631	0
CACHD1	3	0.088994	0.088818	0.999998	1632	0
CLIP4	3	0.089043	0.088873	0.999998	1633	0
HOXD13	3	0.089093	0.088925	0.999998	1634	0
ANO8	3	0.089143	0.088978	0.999998	1635	0
APLP1	3	0.089193	0.089027	0.999998	1636	0
ROGDI	3	0.089243	0.089074	0.999998	1637	0
COQ10A	3	0.089293	0.089128	0.999998	1638	0
F8A1	3	0.089343	0.089175	0.999998	1639	0
CEBPD	3	0.089393	0.089228	0.999998	1640	0
ACOX1	3	0.089442	0.089282	0.999998	1641	0
ASB1	3	0.089492	0.089328	0.999998	1642	0
C8orf58	3	0.089642	0.089471	0.999998	1643	0
SLCO6A1	3	0.089692	0.089523	0.999998	1644	0
OXTR	3	0.089891	0.089715	0.999998	1645	0
LRPAP1	3	0.089941	0.089771	0.999998	1646	0
TMTC4	3	0.089991	0.089816	0.999998	1647	0
SLC7A5	3	0.090091	0.0899	0.999998	1648	0
SBF1	3	0.090141	0.089954	0.999998	1649	0
ARGLU1	2	0.090232	0.090041	0.999998	1650	0
SOSTDC1	3	0.09024	0.09005	0.999998	1651	0
NRAS	3	0.09029	0.090101	0.999998	1652	0
HNMT	3	0.09034	0.090141	0.999998	1653	0
FLYWCH2	3	0.09039	0.090201	0.999998	1654	0
CMPK1	3	0.09044	0.090256	0.999998	1655	0
TLL1	3	0.09049	0.090316	0.999998	1656	0
TM6SF2	3	0.090539	0.090369	0.999998	1657	0
VPS11	3	0.090589	0.09042	0.999998	1658	0
DHRS4L2	3	0.090639	0.090478	0.999998	1659	0
PSMF1	3	0.090689	0.090534	0.999998	1660	0
TEAD2	3	0.090739	0.090584	0.999998	1661	0
CLTCL1	3	0.090789	0.090637	0.999998	1662	0
OSBPL11	3	0.090838	0.09068	0.999998	1663	0
NBN	3	0.090888	0.090725	0.999998	1664	0
PYCARD	3	0.090938	0.090782	0.999998	1665	0
FSCN2	3	0.090988	0.090833	0.999998	1666	0
KRTAP9-8	3	0.091038	0.09088	0.999998	1667	0
SRRM2	3	0.091137	0.090971	0.999998	1668	0
MAOB	3	0.091187	0.091018	0.999998	1669	0
PSMB6	3	0.091237	0.091074	0.999998	1670	0
CEP78	3	0.091337	0.09117	0.999998	1671	0
GNRH2	3	0.091386	0.091215	0.999998	1672	0
KANK2	3	0.091436	0.091265	0.999998	1673	0
NMNAT2	3	0.091486	0.09131	0.999998	1674	0
NOTCH3	3	0.091586	0.091415	0.999998	1675	0
FGF4	3	0.091635	0.091471	0.999998	1676	0
ADGRB2	3	0.091685	0.091522	0.999998	1677	0
CCDC107	3	0.091735	0.091571	0.999998	1678	0
CEBPE	3	0.091785	0.091627	0.999998	1679	0
TBC1D10C	3	0.091835	0.091675	0.999998	1680	0
C11orf80	3	0.091934	0.091779	0.999998	1681	0
IPP	3	0.091984	0.091829	0.999998	1682	0
AK4	3	0.092034	0.091888	0.999998	1683	0
ZNF692	3	0.092083	0.09194	0.999998	1684	0
NTAN1	3	0.092183	0.092027	0.999998	1685	0
QSOX1	3	0.092233	0.092081	0.999998	1686	0
GOLGA2	3	0.092307	0.092162	0.999998	1687	0
FAM132B	3	0.092407	0.092265	0.999998	1688	0
LCN10	3	0.092407	0.092265	0.999998	1689	0
NDUFS8	3	0.092482	0.092335	0.999998	1690	0
SLC12A1	3	0.092531	0.092389	0.999998	1691	0
FKBP1A	3	0.092581	0.092437	0.999998	1692	0
USP53	3	0.092631	0.092493	0.999998	1693	0
TMEM59L	3	0.092681	0.092542	0.999998	1694	0
ABCE1	3	0.092731	0.092595	0.999998	1695	0
HSPB2	3	0.09278	0.092642	0.999998	1696	0
SAYSD1	3	0.09283	0.092705	0.999998	1697	0
PPA2	3	0.09288	0.092757	0.999998	1698	0
TELO2	3	0.092954	0.092833	0.999998	1699	0
AJAP1	3	0.092954	0.092833	0.999998	1700	0
DCTD	3	0.093104	0.092992	0.999998	1701	0
PVR	3	0.093178	0.093079	0.999998	1702	0
SYT13	3	0.093228	0.093123	0.999998	1703	0
FGF1	3	0.093278	0.093172	0.999998	1704	0
SRP54	3	0.093327	0.093225	0.999998	1705	0
RPS24	3	0.093427	0.09332	0.999998	1706	0
NSF	3	0.093477	0.093373	0.999998	1707	0
ZBTB14	3	0.093526	0.093415	0.999998	1708	0
NIPAL4	3	0.093576	0.093466	0.999998	1709	0
STAU1	3	0.093626	0.093516	0.999998	1710	0
FUT7	3	0.093676	0.093566	0.999998	1711	0
SLC38A7	3	0.093725	0.093617	0.999998	1712	0
C1QL2	3	0.093775	0.093663	0.999998	1713	0
RRAGA	3	0.093825	0.093716	0.999998	1714	0
R3HDML	3	0.093874	0.093777	0.999998	1715	0
TAAR2	3	0.093924	0.093819	0.999998	1716	0
RIMS1	3	0.093974	0.093864	0.999998	1717	0
BOP1	3	0.094024	0.093918	0.999998	1718	0
PODNL1	3	0.094098	0.093997	0.999998	1719	0
TRAT1	3	0.094098	0.093997	0.999998	1720	0
PLCD3	3	0.094173	0.094073	0.999998	1721	0
EIF3D	3	0.094222	0.09413	0.999998	1722	0
WBP2	3	0.094297	0.09419	0.999998	1723	0
ZFP91	2	0.094346	0.094237	0.999998	1724	0
SPPL2B	3	0.094372	0.094264	0.999998	1725	0
NASP	3	0.094471	0.094359	0.999998	1726	0
PRPF18	3	0.094521	0.094411	0.999998	1727	0
SPRR2A	3	0.09457	0.094462	0.999998	1728	0
OR52K2	3	0.09467	0.094556	0.999998	1729	0
TPR	3	0.094719	0.094609	0.999998	1730	0
AVL9	3	0.094868	0.094755	0.999998	1731	0
TP53INP2	3	0.094968	0.094859	0.999998	1732	0
GALNT12	3	0.095017	0.094907	0.999998	1733	0
LMBR1	3	0.095117	0.095016	0.999998	1734	0
DNM3	3	0.095216	0.095109	0.999998	1735	0
HNRNPLL	1	0.095223	0.095113	0.999998	1736	0
MCHR2	3	0.095266	0.095164	0.999998	1737	0
CYLD	3	0.095315	0.09521	0.999998	1738	0
RSRC2	3	0.095365	0.095261	0.999998	1739	0
LANCL1	3	0.095415	0.095322	0.999998	1740	0
MED25	3	0.095464	0.095368	0.999998	1741	0
HABP4	3	0.095514	0.095419	0.999998	1742	0
MOGS	3	0.095613	0.095529	0.999998	1743	0
NUDT3	3	0.095663	0.095574	0.999998	1744	0
ASB13	3	0.095713	0.095625	0.999998	1745	0
RAB3IL1	3	0.095762	0.095675	0.999998	1746	0
HIST1H4L	3	0.095812	0.095724	0.999998	1747	0
C19orf43	2	0.095862	0.095773	0.999998	1748	0
SLC22A1	3	0.095862	0.095773	0.999998	1749	0
ERG	3	0.095911	0.095823	0.999998	1750	0
BID	3	0.095961	0.09588	0.999998	1751	0
FTHL17	3	0.096011	0.095922	0.999998	1752	0
PCDHA8	3	0.09611	0.096022	0.999998	1753	0
WASF2	3	0.09616	0.096065	0.999998	1754	0
GPR61	3	0.096259	0.096156	0.999998	1755	0
LOC79999	3	0.096308	0.096202	0.999998	1756	0
FDXACB1	3	0.096358	0.096251	0.999998	1757	0
AGO2	3	0.096457	0.096354	0.999998	1758	0
SCO2	3	0.096557	0.096441	0.999998	1759	0
ZNF37A	3	0.096656	0.096545	0.999998	1760	0
TMEM38A	3	0.096705	0.096595	0.999998	1761	0
KCNH3	3	0.096755	0.096641	0.999998	1762	0
ESAM	3	0.096805	0.09669	0.999998	1763	0
TTYH1	3	0.096854	0.09674	0.999998	1764	0
VWDE	3	0.096904	0.09679	0.999998	1765	0
ESPN	3	0.096953	0.096835	0.999998	1766	0
XAGE3	3	0.097003	0.096882	0.999998	1767	0
PAK1IP1	3	0.097053	0.096931	0.999998	1768	0
C1orf167	3	0.097102	0.096987	0.999998	1769	0
SIK1	3	0.097152	0.097042	0.999998	1770	0
C6orf52	3	0.097201	0.097098	0.999998	1771	0
DCBLD1	3	0.097251	0.097147	0.999998	1772	0
BECN1	3	0.097301	0.097196	0.999998	1773	0
INSL3	3	0.09735	0.097244	0.999998	1774	0
GRK5	3	0.0974	0.097298	0.999998	1775	0
SMARCB1	3	0.097449	0.097341	0.999998	1776	0
OGG1	3	0.097499	0.097384	0.999998	1777	0
SH3D19	3	0.097549	0.09743	0.999998	1778	0
CD3EAP	3	0.097598	0.097477	0.999998	1779	0
VAT1	3	0.097648	0.097525	0.999998	1780	0
SOD2	3	0.097697	0.097579	0.999998	1781	0
FAIM	3	0.097747	0.097633	0.999998	1782	0
DNAJB3	3	0.097796	0.097678	0.999998	1783	0
KXD1	3	0.097846	0.09772	0.999998	1784	0
PCDHGC3	3	0.097896	0.097759	0.999998	1785	0
TRAF3IP1	3	0.097945	0.097809	0.999998	1786	0
FGF20	3	0.098044	0.097915	0.999998	1787	0
GOLGA7	3	0.098094	0.097972	0.999998	1788	0
LEPROTL1	3	0.098143	0.098019	0.999998	1789	0
RPIA	3	0.098193	0.098065	0.999998	1790	0
COMMD1	3	0.098292	0.098164	0.999998	1791	0
CDR2L	3	0.098391	0.098269	0.999998	1792	0
RPLP1	3	0.098441	0.098324	0.999998	1793	0
FBXW8	3	0.09849	0.098366	0.999998	1794	0
PSMA1	3	0.09854	0.09842	0.999998	1795	0
GTF3C4	3	0.098589	0.098472	0.999998	1796	0
LELP1	3	0.098639	0.098521	0.999998	1797	0
TAF7	3	0.098713	0.098602	0.999998	1798	0
GNAI3	3	0.098713	0.098602	0.999998	1799	0
ANKRD30B	3	0.098787	0.09868	0.999998	1800	0
PI16	3	0.098837	0.098731	0.999998	1801	0
KISS1R	3	0.098887	0.098791	0.999998	1802	0
METTL17	3	0.098936	0.098833	0.999998	1803	0
PIAS2	3	0.099085	0.098978	0.999998	1804	0
UBE2D4	3	0.099184	0.099078	0.999998	1805	0
BMPR1B	3	0.099233	0.099125	0.999998	1806	0
CCNJ	3	0.099283	0.099172	0.999998	1807	0
POMT2	3	0.099332	0.099212	0.999998	1808	0
TSHB	3	0.099407	0.099281	0.999998	1809	0
SPPL2A	3	0.099407	0.099281	0.999998	1810	0
MARCH2	3	0.099481	0.099352	0.999998	1811	0
KLHL35	3	0.09953	0.099399	0.999998	1812	0
AREG	3	0.09958	0.099449	0.999998	1813	0
MAP6D1	3	0.099629	0.099497	0.999998	1814	0
IGF2BP3	3	0.099679	0.099548	0.999998	1815	0
SLC16A10	3	0.099728	0.099603	0.999998	1816	0
TBX18	3	0.099778	0.099646	0.999998	1817	0
GNPTG	3	0.099827	0.099696	0.999998	1818	0
ADGRB1	3	0.099877	0.099747	0.999998	1819	0
ERCC6L2	3	0.099926	0.099796	0.999998	1820	0
CLEC18C	3	0.10003	0.099906	0.999998	1821	0
SLC7A4	3	0.10007	0.09996	0.999998	1822	0
C1orf189	3	0.10012	0.10001	0.999998	1823	0
ZCCHC11	3	0.10022	0.1001	0.999998	1824	0
SPOP	3	0.10032	0.1002	0.999998	1825	0
SYCP1	3	0.10037	0.10025	0.999998	1826	0
KRT20	3	0.10042	0.10029	0.999998	1827	0
PPP2R3C	3	0.10047	0.10035	0.999998	1828	0
negative84	3	0.10057	0.10045	0.999998	1829	0
TBX1	3	0.10062	0.1005	0.999998	1830	0
HIST1H4K	3	0.10067	0.10056	0.999998	1831	0
KCNQ1	3	0.10072	0.10061	0.999998	1832	0
ZNF484	3	0.10077	0.10066	0.999998	1833	0
CCDC109B	3	0.10082	0.10071	0.999998	1834	0
OLFML2A	3	0.10087	0.10077	0.999998	1835	0
TAGLN3	3	0.10092	0.10082	0.999998	1836	0
negative196	3	0.10097	0.10088	0.999998	1837	0
CCDC148	3	0.10101	0.10094	0.999998	1838	0
NEDD4L	3	0.10106	0.10099	0.999998	1839	0
S100A7A	3	0.10111	0.10103	0.999998	1840	0
MTA1	3	0.10116	0.10108	0.999998	1841	0
KLK5	3	0.10121	0.10114	0.999998	1842	0
KBTBD6	3	0.10126	0.10119	0.999998	1843	0
RTP1	3	0.10131	0.10124	0.999998	1844	0
DGKQ	3	0.10136	0.10129	0.999998	1845	0
MAPRE2	3	0.10141	0.10134	0.999998	1846	0
DESI1	3	0.10156	0.10149	0.999998	1847	0
PNMAL2	3	0.10161	0.10153	0.999998	1848	0
JPH2	3	0.10168	0.1016	0.999998	1849	0
APEX2	3	0.10168	0.1016	0.999998	1850	0
FN3K	3	0.10186	0.10176	0.999998	1851	0
MED8	3	0.1019	0.10182	0.999998	1852	0
TRIM41	3	0.10195	0.10188	0.999998	1853	0
NIPAL3	3	0.102	0.10193	0.999998	1854	0
ESYT2	3	0.10205	0.10198	0.999998	1855	0
IL37	3	0.1021	0.10203	0.999998	1856	0
C6orf10	2	0.10211	0.10203	0.999998	1857	0
BNIP3L	3	0.10215	0.10208	0.999998	1858	0
SERPINA11	3	0.1022	0.10212	0.999998	1859	0
CGGBP1	3	0.10225	0.10217	0.999998	1860	0
ROM1	3	0.1023	0.10222	0.999998	1861	0
ORAI2	3	0.1024	0.10232	0.999998	1862	0
PAPOLB	3	0.1025	0.10241	0.999998	1863	0
GTF2A1L	3	0.10255	0.10246	0.999998	1864	0
CTSO	3	0.10265	0.10256	0.999998	1865	0
IL4R	3	0.1027	0.10261	0.999998	1866	0
GRIFIN	3	0.10274	0.10265	0.999998	1867	0
ARHGAP36	3	0.10279	0.1027	0.999998	1868	0
MUL1	3	0.10284	0.10275	0.999998	1869	0
RTP3	3	0.10289	0.1028	0.999998	1870	0
ACTA1	3	0.10294	0.10285	0.999998	1871	0
C12orf56	3	0.10299	0.1029	0.999998	1872	0
RPL38	3	0.10304	0.10295	0.999998	1873	0
PRR7	3	0.10309	0.103	0.999998	1874	0
FMR1	3	0.10314	0.10305	0.999998	1875	0
RAVER2	3	0.10319	0.1031	0.999998	1876	0
PHLDB2	3	0.10324	0.10316	0.999998	1877	0
CUEDC1	3	0.10329	0.10321	0.999998	1878	0
VIMP	3	0.10334	0.10326	0.999998	1879	0
CCDC90B	3	0.10339	0.1033	0.999998	1880	0
ID4	3	0.10344	0.10335	0.999998	1881	0
CDKL4	3	0.10349	0.1034	0.999998	1882	0
ITM2A	3	0.10353	0.10345	0.999998	1883	0
GABRR2	3	0.10358	0.10349	0.999998	1884	0
TPD52	3	0.10363	0.10353	0.999998	1885	0
AHSG	3	0.10368	0.10358	0.999998	1886	0
DPH3	3	0.10373	0.10363	0.999998	1887	0
TRPC6	3	0.10378	0.10368	0.999998	1888	0
SF3B2	3	0.10383	0.10373	0.999998	1889	0
OPCML	3	0.10388	0.10378	0.999998	1890	0
PKN3	3	0.10393	0.10384	0.999998	1891	0
LRRC14	3	0.10398	0.10388	0.999998	1892	0
SLC18A3	3	0.10403	0.10393	0.999998	1893	0
NFATC2	3	0.10408	0.10398	0.999998	1894	0
NUDT10	3	0.10413	0.10403	0.999998	1895	0
EPHX4	3	0.10418	0.10407	0.999998	1896	0
AGER	3	0.10423	0.10412	0.999998	1897	0
HENMT1	3	0.1043	0.1042	0.999998	1898	0
TNRC6B	3	0.1043	0.1042	0.999998	1899	0
TSPAN33	3	0.10442	0.10431	0.999998	1900	0
STAT5A	3	0.10447	0.10436	0.999998	1901	0
NAV2	3	0.10452	0.10441	0.999998	1902	0
IPMK	3	0.10457	0.10446	0.999998	1903	0
OTOA	3	0.10467	0.10455	0.999998	1904	0
DSC1	3	0.10472	0.10459	0.999998	1905	0
YLPM1	3	0.10477	0.10465	0.999998	1906	0
PPP1R14D	3	0.10482	0.10471	0.999998	1907	0
BFSP1	3	0.10487	0.10476	0.999998	1908	0
CARD14	3	0.10501	0.10491	0.999998	1909	0
TOP2B	2	0.10503	0.10492	0.999998	1910	0
LGI1	3	0.10506	0.10496	0.999998	1911	0
CDH18	3	0.10511	0.10501	0.999998	1912	0
PRPF40A	3	0.10516	0.10506	0.999998	1913	0
PPIP5K1	3	0.10521	0.10512	0.999998	1914	0
SAPCD2	3	0.10531	0.10523	0.999998	1915	0
POLD3	3	0.10536	0.10528	0.999998	1916	0
KCNG3	3	0.10541	0.10533	0.999998	1917	0
PSMB9	3	0.10546	0.10539	0.999998	1918	0
ARL14EPL	3	0.10553	0.10547	0.999998	1919	0
ZMYND11	3	0.10561	0.10555	0.999998	1920	0
PAWR	3	0.10575	0.10567	0.999998	1921	0
CAMP	3	0.1058	0.10571	0.999998	1922	0
TNK2	3	0.10585	0.10576	0.999998	1923	0
TNFAIP6	3	0.1059	0.10581	0.999998	1924	0
CRCT1	3	0.10595	0.10585	0.999998	1925	0
BOD1L1	3	0.106	0.10591	0.999998	1926	0
SOCS5	3	0.10605	0.10596	0.999998	1927	0
FGD1	3	0.1061	0.10601	0.999998	1928	0
P2RY2	3	0.1062	0.10609	0.999998	1929	0
HYAL2	3	0.10625	0.10614	0.999998	1930	0
STXBP3	3	0.1063	0.10619	0.999998	1931	0
TAAR9	3	0.10635	0.10624	0.999998	1932	0
TACSTD2	3	0.10639	0.10629	0.999998	1933	0
IL6ST	3	0.10644	0.10633	0.999998	1934	0
SIRPA	3	0.10649	0.10638	0.999998	1935	0
TCEAL3	3	0.10654	0.10643	0.999998	1936	0
MDM4	3	0.10659	0.10648	0.999998	1937	0
EPHA5	3	0.10664	0.10654	0.999998	1938	0
ITLN1	3	0.10669	0.10659	0.999998	1939	0
RLF	3	0.10674	0.10664	0.999998	1940	0
PKP2	3	0.10679	0.10669	0.999998	1941	0
KNSTRN	3	0.10684	0.10674	0.999998	1942	0
POLR2G	3	0.10689	0.10678	0.999998	1943	0
ICA1L	3	0.10694	0.10684	0.999998	1944	0
PCDHA9	3	0.10699	0.10688	0.999998	1945	0
ASPSCR1	3	0.10708	0.10697	0.999998	1946	0
RXFP4	3	0.10713	0.10702	0.999998	1947	0
PHLDB3	3	0.10718	0.10707	0.999998	1948	0
NEMF	3	0.10723	0.10712	0.999998	1949	0
FBXL5	2	0.10724	0.10713	0.999998	1950	0
TRPC7	3	0.10728	0.10718	0.999998	1951	0
DGCR8	3	0.10733	0.10723	0.999998	1952	0
P2RX5	3	0.10738	0.10727	0.999998	1953	0
TM2D2	3	0.10743	0.10732	0.999998	1954	0
TENM2	3	0.10748	0.10736	0.999998	1955	0
KCNK7	3	0.10753	0.10741	0.999998	1956	0
SNAP47	3	0.10758	0.10746	0.999998	1957	0
CASZ1	3	0.10763	0.10751	0.999998	1958	0
PTDSS2	3	0.10767	0.10756	0.999998	1959	0
GAPDHS	3	0.10777	0.10767	0.999998	1960	0
ACAD9	3	0.10782	0.10772	0.999998	1961	0
HOXC8	3	0.10787	0.10777	0.999998	1962	0
GHRL	3	0.10792	0.10782	0.999998	1963	0
CPT1B	3	0.10797	0.10787	0.999998	1964	0
PRRT2	3	0.10802	0.10791	0.999998	1965	0
ETNK2	3	0.10807	0.10796	0.999998	1966	0
PPP4C	3	0.10812	0.108	0.999998	1967	0
KCNK16	3	0.10817	0.10805	0.999998	1968	0
CAMK2A	3	0.10827	0.10816	0.999998	1969	0
GABRD	3	0.10831	0.1082	0.999998	1970	0
DNAAF2	3	0.10836	0.10825	0.999998	1971	0
FAM229B	3	0.10841	0.1083	0.999998	1972	0
E2F4	3	0.10846	0.10835	0.999998	1973	0
SETDB1	3	0.10851	0.1084	0.999998	1974	0
CHID1	3	0.10856	0.10845	0.999998	1975	0
TMEM8B	3	0.10861	0.1085	0.999998	1976	0
SLC20A1	3	0.10871	0.10859	0.999998	1977	0
FAM120AOS	3	0.10876	0.10863	0.999998	1978	0
RNF208	3	0.10886	0.10873	0.999998	1979	0
RIMS2	3	0.1089	0.10879	0.999998	1980	0
PDE12	3	0.10895	0.10883	0.999998	1981	0
TARP	3	0.109	0.10888	0.999998	1982	0
ACTR5	3	0.1091	0.10898	0.999998	1983	0
MCAT	3	0.1092	0.10907	0.999998	1984	0
C17orf59	1	0.10924	0.10911	0.999998	1985	0
CEP112	3	0.10925	0.10912	0.999998	1986	0
HIST1H2AG	3	0.1093	0.10917	0.999998	1987	0
HINFP	3	0.10935	0.10921	0.999998	1988	0
SHOX2	3	0.1094	0.10927	0.999998	1989	0
C8orf86	3	0.10945	0.10931	0.999998	1990	0
FBXO28	3	0.10954	0.10941	0.999998	1991	0
C5orf34	3	0.10959	0.10946	0.999998	1992	0
SLC2A12	3	0.10964	0.1095	0.999998	1993	0
ACBD4	3	0.10969	0.10955	0.999998	1994	0
PLEKHA8	3	0.10974	0.1096	0.999998	1995	0
ACP1	3	0.10979	0.10965	0.999998	1996	0
MAPK11	3	0.10984	0.1097	0.999998	1997	0
MAB21L1	3	0.10989	0.10975	0.999998	1998	0
NLRP6	3	0.10994	0.10981	0.999998	1999	0
[truncated: 17,032 more rows]

## Sheet: Table_S4-2(TcdB_0.3-R1)
gene	num	pos|score	pos|p-value	pos|FDR	pos|rank	pos|good sgRNA
CSPG4	3	5.1551e-13	2.6021e-07	0.00495	1	3
HCST	2	5.3454e-05	4.3975e-05	0.418317	2	1
BRSK2	3	0.00013363	0.00013713	0.869637	3	1
COX8A	3	0.00029397	0.00028961	0.999988	4	1
CEACAM20	3	0.00034742	0.00033749	0.999988	5	1
GPR158	3	0.00040086	0.00039474	0.999988	6	1
UGP2	3	0.0004543	0.00043585	0.999988	7	1
negative115	2	0.00048104	0.00047384	0.999988	8	0
FZD2	3	0.00050774	0.00049986	0.999988	9	1
DUSP8	3	0.00056117	0.00055138	0.999988	10	0
ZNF322	3	0.00061461	0.00059666	0.999988	11	0
AIM1L	3	0.00066804	0.00065547	0.999988	12	0
PCBP3	3	0.0007749	0.00075643	0.999988	13	0
FAM120B	3	0.00082832	0.00081628	0.999988	14	0
PABPC5	3	0.00088175	0.00086936	0.999988	15	0
EMC2	3	0.00093517	0.00093129	0.999988	16	0
NR1I3	3	0.00098859	0.00098125	0.999988	17	0
EMC3	3	0.001042	0.0010328	0.999988	18	0
DEFB125	3	0.0010954	0.0010765	0.999988	19	0
ZMAT3	3	0.0011488	0.001127	0.999988	20	0
EMC4	3	0.0012023	0.0011853	0.999988	21	0
RPP25	3	0.0012557	0.0012394	0.999988	22	0
FBXO11	3	0.0013091	0.0012826	0.999988	23	0
MTMR1	3	0.0013625	0.0013289	0.999988	24	0
XIRP2	3	0.0014159	0.0013835	0.999988	25	0
PSMC4	3	0.0014693	0.0014299	0.999988	26	0
PSAP	3	0.0015761	0.0015402	0.999988	27	0
GPBAR1	3	0.0016295	0.0015979	0.999988	28	0
RACGAP1	3	0.0016829	0.0016604	0.999988	29	0
GOLGA6L10	3	0.0017363	0.0017067	0.999988	30	0
MAPKAP1	3	0.0017897	0.001766	0.999988	31	0
STRA8	3	0.0018431	0.0018139	0.999988	32	0
FTMT	2	0.00187	0.0018405	0.999988	33	0
MRPL4	3	0.0018965	0.001868	0.999988	34	0
GPR63	3	0.0019498	0.0019222	0.999988	35	0
LINGO4	3	0.0020032	0.0019773	0.999988	36	0
PRAC2	3	0.0020566	0.0020341	0.999988	37	0
PIH1D3	3	0.00211	0.0020861	0.999988	38	0
RABL6	3	0.0021634	0.0021371	0.999988	39	0
PTCD1	3	0.0022167	0.0021912	0.999988	40	0
TPK1	3	0.0022701	0.0022438	0.999988	41	0
ELK1	3	0.0023235	0.0022974	0.999988	42	0
UTS2	3	0.0023769	0.0023484	0.999988	43	0
negative247	3	0.0024302	0.0023984	0.999988	44	0
TAOK2	3	0.0024836	0.0024546	0.999988	45	0
SAT2	3	0.002537	0.002505	0.999988	46	0
G6PC	3	0.0025903	0.0025659	0.999988	47	0
ERVH48-1	3	0.0026437	0.0026211	0.999988	48	0
ZNF81	3	0.002697	0.0026809	0.999988	49	0
YY1AP1	3	0.0027504	0.0027444	0.999988	50	0
C9orf173	3	0.0028571	0.0028428	0.999988	51	0
RASA1	3	0.0029105	0.0028948	0.999988	52	0
TNFSF8	3	0.0029638	0.0029521	0.999988	53	0
RAB39B	3	0.0030172	0.003002	0.999988	54	0
TRIP11	3	0.0030705	0.0030536	0.999988	55	0
SIGMAR1	3	0.0031239	0.0031061	0.999988	56	0
SELENBP1	3	0.0031772	0.003155	0.999988	57	0
IDH1	3	0.0032305	0.0032113	0.999988	58	0
ACBD6	3	0.0032839	0.0032695	0.999988	59	0
ANOS1	3	0.0033372	0.0033263	0.999988	60	0
SCO2	3	0.0033906	0.0033731	0.999988	61	0
TAX1BP1	3	0.0034439	0.0034283	0.999988	62	0
CECR2	3	0.0034972	0.0034741	0.999988	63	0
TMEM150B	3	0.0035505	0.0035344	0.999988	64	0
EXOSC10	3	0.0036039	0.0035797	0.999988	65	0
CSF2RB	3	0.0036572	0.0036281	0.999988	66	0
ADH4	3	0.0037105	0.0036781	0.999988	67	0
HDLBP	3	0.0037638	0.0037395	0.999988	68	0
CSTF2T	3	0.0038172	0.0037988	0.999988	69	0
GART	3	0.0038705	0.0038649	0.999988	70	0
GPR137B	3	0.0039238	0.0039123	0.999988	71	0
AIP	3	0.0039771	0.0039648	0.999988	72	0
HPRT1	3	0.0040304	0.0040215	0.999988	73	0
LOR	3	0.0040837	0.0040772	0.999988	74	0
IFNGR2	3	0.004137	0.0041173	0.999988	75	0
TEX13B	3	0.0041903	0.0041782	0.999988	76	0
MMP8	3	0.0042437	0.0042287	0.999988	77	0
OPALIN	3	0.004297	0.0042766	0.999988	78	0
RNF212B	3	0.0043503	0.0043281	0.999988	79	0
SSUH2	3	0.0044036	0.0043801	0.999988	80	0
STAR	3	0.0044569	0.0044337	0.999988	81	0
FBXO31	3	0.0045101	0.0044873	0.999988	82	0
C19orf73	3	0.0045634	0.0045321	0.999988	83	0
GBP7	3	0.0046167	0.0045878	0.999988	84	0
USPL1	3	0.00467	0.0046341	0.999988	85	0
SBNO2	3	0.0047233	0.0046877	0.999988	86	0
NCF1	3	0.0047766	0.0047439	0.999988	87	0
HOXB1	3	0.0048299	0.0047985	0.999988	88	0
FOXO6	3	0.0048832	0.0048501	0.999988	89	0
GABRG2	3	0.0049364	0.0048964	0.999988	90	0
SPIRE1	3	0.0049897	0.0049531	0.999988	91	0
TRIM28	3	0.005043	0.0050083	0.999988	92	0
OTOL1	3	0.0050963	0.0050577	0.999988	93	0
PGAP2	3	0.0051495	0.005116	0.999988	94	0
EDN2	3	0.0052028	0.0051665	0.999988	95	0
OR2J3	3	0.0052561	0.005218	0.999988	96	0
GAD2	3	0.0053093	0.0052719	0.999988	97	0
ZFP69	3	0.0053626	0.0053382	0.999988	98	0
ATP6AP2	3	0.0054159	0.0053876	0.999988	99	0
ZNF750	3	0.0054691	0.0054407	0.999988	100	0
LBX1	3	0.0055224	0.0055006	0.999988	101	0
HDAC4	3	0.0055756	0.0055526	0.999988	102	0
VMA21	3	0.0056289	0.0056083	0.999988	103	0
ANAPC7	3	0.0056822	0.0056505	0.999988	104	0
DCAF4	3	0.0057354	0.0057004	0.999988	105	0
ISG15	3	0.0057887	0.0057514	0.999988	106	0
GPR152	3	0.0058419	0.0058003	0.999988	107	0
STOX1	3	0.0058952	0.0058644	0.999988	108	0
NUMA1	3	0.0059484	0.0059226	0.999988	109	0
PAGE2B	3	0.0060016	0.0059814	0.999988	110	0
ZCCHC18	3	0.0060549	0.0060392	0.999988	111	0
GALNT2	3	0.0061081	0.0060991	0.999988	112	0
ELL2	3	0.0061614	0.006149	0.999988	113	0
SOAT1	3	0.0062146	0.006199	0.999988	114	0
NUDT13	3	0.0062678	0.0062588	0.999988	115	0
PKD1L2	3	0.006321	0.006314	0.999988	116	0
LYZ	3	0.0063743	0.0063759	0.999988	117	0
MFSD6	3	0.0064275	0.00643	0.999988	118	0
ANGPT4	3	0.0064807	0.0064961	0.999988	119	0
RNF135	3	0.006534	0.0065477	0.999988	120	0
GATA5	3	0.0065872	0.0065935	0.999988	121	0
SCD5	3	0.0066404	0.0066356	0.999988	122	0
CMPK2	3	0.0066936	0.0066939	0.999988	123	0
OOSP2	3	0.0067468	0.0067459	0.999988	124	0
CYP27B1	3	0.0068	0.0067969	0.999988	125	0
CADPS	3	0.0068532	0.0068412	0.999988	126	0
PEF1	3	0.0069065	0.0069015	0.999988	127	0
PRKAG1	3	0.0069597	0.0069489	0.999988	128	0
XPOT	3	0.0070129	0.007002	0.999988	129	0
RFFL	3	0.0070661	0.0070655	0.999988	130	0
SAP30L	3	0.0071193	0.0071144	0.999988	131	0
C18orf25	3	0.0071725	0.00718	0.999988	132	0
CCDC121	3	0.0072257	0.0072367	0.999988	133	0
SMARCE1	3	0.0072789	0.0072872	0.999988	134	0
DEFB1	3	0.0073321	0.0073423	0.999988	135	0
PLP2	3	0.0073853	0.0073913	0.999988	136	0
GHRL	3	0.0074384	0.0074496	0.999988	137	0
KRBA2	3	0.0075448	0.0075427	0.999988	138	0
PCBD2	3	0.007598	0.0076005	0.999988	139	0
SLC9A2	3	0.0076512	0.0076572	0.999988	140	0
SNX31	3	0.0077044	0.0077124	0.999988	141	0
HSPA12A	3	0.0077576	0.0077618	0.999988	142	0
KCP	3	0.0078107	0.007817	0.999988	143	0
SOX1	2	0.0078424	0.0078492	0.999988	144	0
TBC1D9	3	0.0078639	0.0078768	0.999988	145	0
TUBA8	3	0.0079171	0.0079252	0.999988	146	0
VEGFB	3	0.0079702	0.0079845	0.999988	147	0
FAM175B	3	0.0080766	0.008085	0.999988	148	0
UROS	3	0.0081298	0.0081349	0.999988	149	0
IGSF1	3	0.0081829	0.0081953	0.999988	150	0
MMP23B	3	0.0082361	0.0082442	0.999988	151	0
WDR87	3	0.0082892	0.0082932	0.999988	152	0
TMEM185A	3	0.0083424	0.0083478	0.999988	153	0
GTF2F2	3	0.0083956	0.008403	0.999988	154	0
F2	3	0.0084487	0.0084534	0.999988	155	0
MS4A18	3	0.0085019	0.0085096	0.999988	156	0
ONECUT3	3	0.008555	0.0085674	0.999988	157	0
LMNTD1	3	0.0086082	0.0086195	0.999988	158	0
PRR4	3	0.0086613	0.008671	0.999988	159	0
SSMEM1	3	0.0087145	0.0087287	0.999988	160	0
SLC6A20	3	0.0087676	0.0087902	0.999988	161	0
GRIPAP1	3	0.0088207	0.0088458	0.999988	162	0
HIGD1C	3	0.0088739	0.0088963	0.999988	163	0
SLC16A10	3	0.008927	0.008952	0.999988	164	0
TERF2IP	3	0.0089801	0.009003	0.999988	165	0
KIAA1683	3	0.0090333	0.0090571	0.999988	166	0
negative120	3	0.0090864	0.0091019	0.999988	167	0
CCL18	3	0.0091395	0.0091508	0.999988	168	0
ZNF519	2	0.0091554	0.0091607	0.999988	169	0
PXMP4	3	0.0091927	0.0091992	0.999988	170	0
FAM24A	3	0.0092458	0.0092528	0.999988	171	0
COL21A1	3	0.0092989	0.0093069	0.999988	172	0
TMEM176A	3	0.009352	0.0093611	0.999988	173	0
PRDX2	3	0.0094052	0.0094105	0.999988	174	0
MMP17	3	0.0094583	0.0094579	0.999988	175	0
SCLT1	2	0.0095101	0.0095036	0.999988	176	0
RNFT2	3	0.0095114	0.0095042	0.999988	177	0
FGF22	3	0.0095645	0.0095567	0.999988	178	0
negative230	3	0.0096707	0.0096624	0.999988	179	0
RNF133	3	0.0097238	0.0097175	0.999988	180	0
CD200R1	3	0.009777	0.009768	0.999988	181	0
MIER2	3	0.0098301	0.0098128	0.999988	182	0
NCAPH	3	0.0098832	0.0098669	0.999988	183	0
MATK	3	0.0099363	0.009921	0.999988	184	0
MYO15B	3	0.0099894	0.0099788	0.999988	185	0
FASTKD1	3	0.010042	0.010035	0.999988	186	0
UNC13C	3	0.010096	0.010087	0.999988	187	0
TTLL7	3	0.010149	0.010139	0.999988	188	0
LAG3	3	0.010202	0.010187	0.999988	189	0
FEZ1	3	0.010255	0.010241	0.999988	190	0
KLRB1	3	0.010308	0.010302	0.999988	191	0
HIST1H2AH	3	0.010361	0.010359	0.999988	192	0
LHX3	3	0.010414	0.010399	0.999988	193	0
EPHA1	3	0.010467	0.010447	0.999988	194	0
RUFY3	3	0.01052	0.0105	0.999988	195	0
KIF25	3	0.010573	0.010553	0.999988	196	0
KIFC3	3	0.010626	0.010594	0.999988	197	0
SETD1B	3	0.010679	0.010646	0.999988	198	0
THSD7B	3	0.010733	0.0107	0.999988	199	0
TTL	3	0.010786	0.010748	0.999988	200	0
OTUD6B	3	0.010839	0.010799	0.999988	201	0
FAT2	3	0.010892	0.010841	0.999988	202	0
JPH1	3	0.010945	0.010895	0.999988	203	0
TSPAN8	3	0.010998	0.010947	0.999988	204	0
C17orf80	3	0.011051	0.010998	0.999988	205	0
AGR2	3	0.011104	0.011054	0.999988	206	0
ZNF716	3	0.011157	0.011102	0.999988	207	0
C1orf167	3	0.01121	0.011171	0.999988	208	0
PPP1R16A	3	0.011263	0.011213	0.999988	209	0
ATRX	3	0.011316	0.011264	0.999988	210	0
FOXRED2	3	0.011369	0.011319	0.999988	211	0
PIH1D2	3	0.011422	0.01137	0.999988	212	0
NEUROD6	3	0.011475	0.011427	0.999988	213	0
LSM12	3	0.011528	0.011484	0.999988	214	0
GLRA4	3	0.011581	0.011541	0.999988	215	0
THPO	3	0.011634	0.011598	0.999988	216	0
TP63	3	0.011688	0.011645	0.999988	217	0
TAOK1	3	0.011794	0.011741	0.999988	218	0
TRIM68	3	0.011847	0.011792	0.999988	219	0
MOB1A	3	0.0119	0.011842	0.999988	220	0
TMEM130	3	0.011953	0.011904	0.999988	221	0
ITM2A	3	0.012006	0.011963	0.999988	222	0
RANGRF	3	0.012059	0.012012	0.999988	223	0
RTCB	3	0.012112	0.012067	0.999988	224	0
MRPL9	3	0.012165	0.012124	0.999988	225	0
RFWD2	3	0.012218	0.012175	0.999988	226	0
NDUFA10	3	0.012271	0.012225	0.999988	227	0
SCGB1C2	3	0.012324	0.012276	0.999988	228	0
MAP1S	2	0.012345	0.012293	0.999988	229	0
CCKAR	3	0.012377	0.012323	0.999988	230	0
GTSE1	3	0.01243	0.012386	0.999988	231	0
MPP6	3	0.012483	0.012441	0.999988	232	0
DLG2	3	0.012536	0.012487	0.999988	233	0
TAMM41	3	0.012589	0.012542	0.999988	234	0
DYTN	3	0.012642	0.012599	0.999988	235	0
BEND7	3	0.012695	0.01265	0.999988	236	0
ZNF729	3	0.012748	0.012707	0.999988	237	0
KIAA0100	3	0.012801	0.012764	0.999988	238	0
SETD3	3	0.012854	0.012809	0.999988	239	0
IFI35	3	0.012907	0.012854	0.999988	240	0
HGC6.3	3	0.01296	0.01291	0.999988	241	0
SLC7A5	3	0.013013	0.012964	0.999988	242	0
SYPL1	3	0.013066	0.01302	0.999988	243	0
CPSF7	3	0.013119	0.013066	0.999988	244	0
GRIP2	3	0.013172	0.01312	0.999988	245	0
GTPBP8	3	0.013225	0.013179	0.999988	246	0
SLC27A1	3	0.013278	0.013231	0.999988	247	0
FBXO25	3	0.013331	0.013291	0.999988	248	0
GNB5	3	0.013384	0.013338	0.999988	249	0
NDC1	3	0.013437	0.013391	0.999988	250	0
TMUB2	3	0.01349	0.01344	0.999988	251	0
TRAF3IP3	3	0.013543	0.013492	0.999988	252	0
CRACR2A	3	0.013596	0.013542	0.999988	253	0
DLG5	3	0.013649	0.013598	0.999988	254	0
DCK	3	0.013755	0.013705	0.999988	255	0
U2AF1L4	3	0.013808	0.013753	0.999988	256	0
XDH	3	0.01386	0.013805	0.999988	257	0
ACTG1	3	0.013913	0.013869	0.999988	258	0
LRRC6	3	0.013966	0.013918	0.999988	259	0
ANKUB1	3	0.014019	0.013967	0.999988	260	0
CTSF	3	0.014072	0.014017	0.999988	261	0
KCNK5	3	0.014125	0.014079	0.999988	262	0
C6orf141	3	0.014178	0.014133	0.999988	263	0
UBR2	3	0.014284	0.014238	0.999988	264	0
YPEL3	3	0.014337	0.014291	0.999988	265	0
NATD1	3	0.01439	0.014348	0.999988	266	0
CATSPER2	3	0.014443	0.014402	0.999988	267	0
REM2	3	0.014496	0.014451	0.999988	268	0
LRRC63	3	0.014549	0.014512	0.999988	269	0
USP33	3	0.014602	0.014559	0.999988	270	0
CCNT1	3	0.014655	0.014612	0.999988	271	0
CARD16	3	0.014708	0.014667	0.999988	272	0
OBSCN	3	0.014761	0.014722	0.999988	273	0
CABLES1	3	0.014813	0.014769	0.999988	274	0
PRPSAP1	3	0.014866	0.014817	0.999988	275	0
KIF5B	3	0.014919	0.014867	0.999988	276	0
OR6B1	3	0.014972	0.014919	0.999988	277	0
MYF6	3	0.015025	0.014962	0.999988	278	0
DCLRE1B	3	0.015078	0.015019	0.999988	279	0
DMPK	3	0.015131	0.015069	0.999988	280	0
CNGA1	3	0.015184	0.015126	0.999988	281	0
FAM133B	3	0.015237	0.015179	0.999988	282	0
PROKR1	3	0.01529	0.015226	0.999988	283	0
FRY	3	0.015343	0.01527	0.999988	284	0
SCAMP1	3	0.015396	0.015322	0.999988	285	0
ANKRD30B	3	0.015448	0.015368	0.999988	286	0
LRRTM1	3	0.015501	0.015417	0.999988	287	0
RILPL2	3	0.015554	0.01547	0.999988	288	0
TMEM89	3	0.015607	0.015526	0.999988	289	0
KCNK10	3	0.015713	0.01564	0.999988	290	0
UGT1A5	3	0.015766	0.015691	0.999988	291	0
TXNIP	3	0.015819	0.015749	0.999988	292	0
RGSL1	3	0.015872	0.015803	0.999988	293	0
TAS1R1	3	0.015924	0.01585	0.999988	294	0
OR2L3	3	0.015977	0.015909	0.999988	295	0
CHI3L1	2	0.016008	0.015941	0.999988	296	0
CLCNKB	3	0.016083	0.016022	0.999988	297	0
CEP104	3	0.016136	0.016073	0.999988	298	0
TMEM167A	3	0.016189	0.016135	0.999988	299	0
PROSER1	3	0.016242	0.016181	0.999988	300	0
MUC16	3	0.016295	0.016232	0.999988	301	0
S100A10	3	0.016348	0.016276	0.999988	302	0
PLCL1	3	0.0164	0.016334	0.999988	303	0
KSR2	3	0.016506	0.016453	0.999988	304	0
MAGI2	3	0.016559	0.016511	0.999988	305	0
TMTC1	2	0.016608	0.016562	0.999988	306	0
TIGD7	3	0.016612	0.016567	0.999988	307	0
OR13G1	3	0.016665	0.016622	0.999988	308	0
MPPED1	3	0.016718	0.01668	0.999988	309	0
ATAD3B	3	0.01677	0.01674	0.999988	310	0
KIAA1755	3	0.016823	0.016789	0.999988	311	0
CYP51A1	3	0.016876	0.016843	0.999988	312	0
NME1	3	0.016929	0.016894	0.999988	313	0
GNG12	3	0.016982	0.016956	0.999988	314	0
RFC3	3	0.017035	0.017009	0.999988	315	0
LOC200726	3	0.017088	0.01706	0.999988	316	0
OR5H2	3	0.01714	0.017121	0.999988	317	0
TRIB2	3	0.017193	0.017168	0.999988	318	0
OR5T2	3	0.017246	0.017214	0.999988	319	0
CDH11	3	0.017299	0.017272	0.999988	320	0
OGT	3	0.017352	0.017331	0.999988	321	0
CMIP	3	0.017405	0.017379	0.999988	322	0
CWC22	3	0.017457	0.017432	0.999988	323	0
OR10X1	3	0.017537	0.017513	0.999988	324	0
IQCK	3	0.017537	0.017513	0.999988	325	0
RPTOR	3	0.017616	0.017588	0.999988	326	0
ZNF705A	3	0.017669	0.017647	0.999988	327	0
TRIM8	3	0.017722	0.017694	0.999988	328	0
ZNF574	3	0.017774	0.017737	0.999988	329	0
RAB35	3	0.017827	0.01779	0.999988	330	0
UCK2	3	0.01788	0.017835	0.999988	331	0
CYP4F22	3	0.017933	0.017877	0.999988	332	0
C17orf74	3	0.017986	0.01793	0.999988	333	0
AKR1E2	3	0.018038	0.017988	0.999988	334	0
BIRC8	3	0.018091	0.018043	0.999988	335	0
ZNF329	3	0.018144	0.018094	0.999988	336	0
SPAG9	3	0.018197	0.018151	0.999988	337	0
PAX4	3	0.01825	0.0182	0.999988	338	0
IFNA8	3	0.018302	0.018255	0.999988	339	0
FAM102A	3	0.018355	0.018305	0.999988	340	0
RRP12	2	0.018375	0.018323	0.999988	341	0
KCNN2	3	0.018408	0.018352	0.999988	342	0
SLC22A10	3	0.018514	0.018453	0.999988	343	0
PRKCI	3	0.018566	0.01851	0.999988	344	0
ZNF35	3	0.018619	0.018566	0.999988	345	0
MCOLN3	3	0.018672	0.018618	0.999988	346	0
ITLN2	3	0.018725	0.018677	0.999988	347	0
FOXA3	3	0.018778	0.018729	0.999988	348	0
TEFM	2	0.018798	0.018749	0.999988	349	0
RAB7A	3	0.01883	0.018785	0.999988	350	0
ZNF749	3	0.018883	0.018831	0.999988	351	0
RP2	2	0.018904	0.018852	0.999988	352	0
FLJ44635	3	0.018936	0.018882	0.999988	353	0
ZC3H12D	3	0.018989	0.018937	0.999988	354	0
YTHDF3	3	0.019041	0.018983	0.999988	355	0
CCL1	3	0.019094	0.01904	0.999988	356	0
IFIT2	3	0.019147	0.01909	0.999988	357	0
GTPBP10	3	0.0192	0.01914	0.999988	358	0
SLC22A11	3	0.019253	0.019192	0.999988	359	0
SCRG1	3	0.019305	0.019241	0.999988	360	0
TEX33	3	0.019358	0.019291	0.999988	361	0
PADI1	3	0.019411	0.019345	0.999988	362	0
TMEM14E	3	0.019464	0.019397	0.999988	363	0
WDR48	3	0.019516	0.019454	0.999988	364	0
SPP2	3	0.019569	0.019506	0.999988	365	0
SLC17A8	3	0.019675	0.019625	0.999988	366	0
CHSY3	3	0.019727	0.019669	0.999988	367	0
AGXT2	3	0.019806	0.019752	0.999988	368	0
TNNC1	3	0.019806	0.019752	0.999988	369	0
C10orf12	3	0.019886	0.019822	0.999988	370	0
CYP4A22	3	0.019938	0.019874	0.999988	371	0
MCM2	3	0.019991	0.019926	0.999988	372	0
PFKFB2	3	0.020044	0.019972	0.999988	373	0
SMIM14	3	0.020097	0.020029	0.999988	374	0
C19orf47	3	0.020149	0.020072	0.999988	375	0
SNRNP70	3	0.020202	0.020126	0.999988	376	0
OR2M4	3	0.020307	0.02024	0.999988	377	0
MMP16	3	0.02036	0.020296	0.999988	378	0
LIN9	3	0.020413	0.020356	0.999988	379	0
LRRC74A	3	0.020466	0.020404	0.999988	380	0
ALG1L	3	0.020518	0.020458	0.999988	381	0
C10orf128	3	0.020571	0.020511	0.999988	382	0
DEFB131	3	0.020624	0.020563	0.999988	383	0
COMMD2	3	0.020703	0.020637	0.999988	384	0
GLYATL3	3	0.020703	0.020637	0.999988	385	0
OR56A1	3	0.020782	0.020715	0.999988	386	0
EPB42	3	0.020835	0.020764	0.999988	387	0
FASTKD3	3	0.020887	0.020818	0.999988	388	0
MAGOH	3	0.02094	0.02086	0.999988	389	0
SEPW1	3	0.020993	0.020916	0.999988	390	0
ZBBX	3	0.021072	0.020991	0.999988	391	0
CTRL	3	0.021072	0.020991	0.999988	392	0
KLRC2	3	0.021177	0.021101	0.999988	393	0
FGF9	3	0.021177	0.021101	0.999988	394	0
GIMAP4	3	0.021309	0.021215	0.999988	395	0
OR4S2	3	0.021362	0.021272	0.999988	396	0
PYGO2	3	0.021414	0.021322	0.999988	397	0
FRMD3	3	0.021467	0.021377	0.999988	398	0
HTR1F	3	0.02152	0.021429	0.999988	399	0
TBX19	3	0.021572	0.021481	0.999988	400	0
CBWD6	3	0.021625	0.021528	0.999988	401	0
CFAP221	3	0.021678	0.021576	0.999988	402	0
MTRNR2L2	3	0.02173	0.021619	0.999988	403	0
CXCL13	2	0.021744	0.02163	0.999988	404	0
PHF11	2	0.021779	0.021662	0.999988	405	0
RFPL1	3	0.021783	0.021668	0.999988	406	0
FRZB	3	0.021836	0.021722	0.999988	407	0
URAD	3	0.021889	0.021773	0.999988	408	0
ACTC1	3	0.021941	0.021832	0.999988	409	0
NHLH1	3	0.021994	0.021884	0.999988	410	0
PMFBP1	3	0.022073	0.02196	0.999988	411	0
ZC2HC1B	3	0.022073	0.02196	0.999988	412	0
ARHGAP19	3	0.022152	0.02203	0.999988	413	0
LRIF1	3	0.022205	0.022088	0.999988	414	0
ING2	3	0.022283	0.022168	0.999988	415	0
CALY	3	0.022283	0.022168	0.999988	416	0
ZNF800	3	0.022362	0.022249	0.999988	417	0
ADAMTS1	3	0.022415	0.022307	0.999988	418	0
SDR16C5	3	0.022494	0.02239	0.999988	419	0
CNP	3	0.022494	0.02239	0.999988	420	0
RWDD2A	2	0.022554	0.02245	0.999988	421	0
NDN	3	0.022573	0.022467	0.999988	422	0
USP42	3	0.022626	0.02252	0.999988	423	0
TSACC	3	0.022678	0.022567	0.999988	424	0
UGT3A1	3	0.022731	0.022612	0.999988	425	0
BIK	3	0.022784	0.022674	0.999988	426	0
MRPL47	3	0.022836	0.022733	0.999988	427	0
NMI	3	0.022889	0.022787	0.999988	428	0
DCST2	3	0.022942	0.022832	0.999988	429	0
TMIGD2	3	0.022994	0.022891	0.999988	430	0
PROK1	3	0.023047	0.022952	0.999988	431	0
OR1A1	3	0.023099	0.023002	0.999988	432	0
ARHGAP9	3	0.023178	0.023087	0.999988	433	0
RAPH1	3	0.023178	0.023087	0.999988	434	0
WHAMM	3	0.023257	0.023167	0.999988	435	0
ARAP2	3	0.02331	0.023221	0.999988	436	0
C1QB	3	0.023363	0.023281	0.999988	437	0
OR8D2	3	0.023442	0.023356	0.999988	438	0
TNS4	3	0.023442	0.023356	0.999988	439	0
RBBP8NL	3	0.02352	0.023441	0.999988	440	0
MTFR1	3	0.023573	0.023484	0.999988	441	0
AEBP2	3	0.023652	0.023574	0.999988	442	0
GKN2	3	0.023652	0.023574	0.999988	443	0
GNL2	3	0.023757	0.023681	0.999988	444	0
RALB	3	0.023757	0.023681	0.999988	445	0
EXTL3	3	0.023836	0.023758	0.999988	446	0
ANTXR1	3	0.023915	0.023835	0.999988	447	0
C5AR1	3	0.023994	0.023913	0.999988	448	0
LY6G5C	3	0.024046	0.023959	0.999988	449	0
TMEM179	3	0.024099	0.024016	0.999988	450	0
CTAGE5	3	0.024178	0.024098	0.999988	451	0
TEX22	3	0.024178	0.024098	0.999988	452	0
TLR7	3	0.024257	0.024173	0.999988	453	0
OR11H2	3	0.024309	0.024216	0.999988	454	0
SVOPL	3	0.024388	0.024291	0.999988	455	0
C6orf62	3	0.024388	0.024291	0.999988	456	0
TP53TG5	3	0.024467	0.024362	0.999988	457	0
ANHX	3	0.02452	0.024411	0.999988	458	0
PALM2	3	0.024572	0.02446	0.999988	459	0
PPM1M	3	0.024625	0.024508	0.999988	460	0
ZGRF1	3	0.024677	0.024555	0.999988	461	0
DIS3L	3	0.02473	0.024603	0.999988	462	0
DTX4	3	0.024809	0.024687	0.999988	463	0
CMTM2	3	0.024888	0.024756	0.999988	464	0
CAPN5	3	0.02494	0.02481	0.999988	465	0
YIPF6	3	0.024993	0.024853	0.999988	466	0
COL1A1	3	0.025098	0.024973	0.999988	467	0
KRT86	3	0.025177	0.025052	0.999988	468	0
SLC37A1	3	0.025177	0.025052	0.999988	469	0
ZHX1-C8orf76	3	0.025256	0.025134	0.999988	470	0
OR8U8	3	0.025308	0.025181	0.999988	471	0
TAF1C	3	0.025387	0.025259	0.999988	472	0
BDNF	3	0.025387	0.025259	0.999988	473	0
ZNF518B	3	0.025466	0.025331	0.999988	474	0
MNS1	3	0.025518	0.025385	0.999988	475	0
OXSM	3	0.025623	0.025498	0.999988	476	0
ANKRD34C	3	0.025676	0.025552	0.999988	477	0
PGAM1	3	0.025729	0.025605	0.999988	478	0
PSMC1	3	0.025781	0.025656	0.999988	479	0
SYCP2L	3	0.025834	0.025715	0.999988	480	0
GALNT6	3	0.025886	0.02577	0.999988	481	0
TGM5	3	0.025939	0.025819	0.999988	482	0
BTF3L4	3	0.025991	0.025878	0.999988	483	0
CD40LG	3	0.026044	0.025927	0.999988	484	0
TFPT	3	0.026096	0.025987	0.999988	485	0
LDLRAD3	3	0.026149	0.026036	0.999988	486	0
PTGES2	3	0.02628	0.026159	0.999988	487	0
ACSM6	3	0.02628	0.026159	0.999988	488	0
ZNF443	3	0.02628	0.026159	0.999988	489	0
NANOGNB	3	0.02628	0.026159	0.999988	490	0
OR1S2	2	0.026285	0.026164	0.999988	491	0
TMEM125	3	0.026411	0.026292	0.999988	492	0
CCT4	3	0.026464	0.026348	0.999988	493	0
ASTN2	3	0.026516	0.026406	0.999988	494	0
OR6Y1	3	0.026595	0.02649	0.999988	495	0
HRH2	3	0.026595	0.02649	0.999988	496	0
IQCF2	3	0.026674	0.026571	0.999988	497	0
HSD17B7	3	0.026726	0.02662	0.999988	498	0
CSRNP1	3	0.026779	0.026663	0.999988	499	0
USP17L27	3	0.026831	0.026719	0.999988	500	0
PRKAR2A	3	0.026884	0.02677	0.999988	501	0
ZAR1	3	0.026936	0.026815	0.999988	502	0
ZNF33A	3	0.027015	0.026891	0.999988	503	0
IL10RB	3	0.027015	0.026891	0.999988	504	0
PAGR1	3	0.02712	0.026989	0.999988	505	0
GABRG3	3	0.027199	0.027059	0.999988	506	0
CNR2	3	0.027251	0.027109	0.999988	507	0
MPEG1	3	0.027304	0.027158	0.999988	508	0
PNMA1	3	0.027356	0.027212	0.999988	509	0
GJA8	3	0.027435	0.027301	0.999988	510	0
FASN	3	0.027514	0.02738	0.999988	511	0
HSD17B3	3	0.027592	0.027458	0.999988	512	0
RRM2B	3	0.027592	0.027458	0.999988	513	0
WDR27	3	0.027671	0.027523	0.999988	514	0
ANKRD45	3	0.027723	0.027579	0.999988	515	0
ARFGEF1	2	0.027744	0.027599	0.999988	516	0
PADI3	3	0.027776	0.02763	0.999988	517	0
SACS	3	0.027855	0.027701	0.999988	518	0
SLU7	3	0.027855	0.027701	0.999988	519	0
CWC27	3	0.027933	0.027777	0.999988	520	0
EMG1	3	0.027986	0.027839	0.999988	521	0
TRPM1	3	0.028064	0.027932	0.999988	522	0
RPF2	3	0.028143	0.028018	0.999988	523	0
MBLAC2	3	0.028222	0.028095	0.999988	524	0
SYNDIG1L	3	0.0283	0.028172	0.999988	525	0
PDCL	3	0.028353	0.028219	0.999988	526	0
MAGEA1	3	0.028405	0.028279	0.999988	527	0
TNFRSF9	3	0.028484	0.028365	0.999988	528	0
COLEC10	3	0.028484	0.028365	0.999988	529	0
ZNF184	3	0.028563	0.028446	0.999988	530	0
ALX1	2	0.028587	0.028475	0.999988	531	0
DCAF11	3	0.028615	0.028506	0.999988	532	0
SLC26A2	3	0.02872	0.028621	0.999988	533	0
LSM7	3	0.028799	0.028691	0.999988	534	0
IQCF5	3	0.028799	0.028691	0.999988	535	0
RNF213	3	0.028877	0.028769	0.999988	536	0
TNC	3	0.02893	0.028812	0.999988	537	0
MAB21L1	3	0.028982	0.028875	0.999988	538	0
OGDHL	3	0.029034	0.028929	0.999988	539	0
RBBP5	3	0.029113	0.028994	0.999988	540	0
HEXDC	3	0.029113	0.028994	0.999988	541	0
OR2AT4	3	0.029192	0.029077	0.999988	542	0
NME7	3	0.029244	0.029136	0.999988	543	0
RPS6KB2	3	0.029296	0.029185	0.999988	544	0
ADSSL1	3	0.029349	0.029235	0.999988	545	0
HOXB13	3	0.029401	0.029295	0.999988	546	0
negative71	3	0.029454	0.029349	0.999988	547	0
MRPS27	3	0.029506	0.029397	0.999988	548	0
FBXO18	3	0.029558	0.029446	0.999988	549	0
MS4A3	3	0.029611	0.029501	0.999988	550	0
SPATA21	3	0.029663	0.029559	0.999988	551	0
ITIH3	3	0.029716	0.029614	0.999988	552	0
TMEM147	3	0.029768	0.029664	0.999988	553	0
RAB3IL1	3	0.02982	0.029717	0.999988	554	0
CD52	3	0.029899	0.029783	0.999988	555	0
SPNS1	3	0.029899	0.029783	0.999988	556	0
CLCA1	3	0.029978	0.029862	0.999988	557	0
BPIFB4	3	0.03003	0.029924	0.999988	558	0
MRPL30	3	0.030082	0.029976	0.999988	559	0
WDR81	3	0.030161	0.030052	0.999988	560	0
C2CD4C	3	0.030239	0.030138	0.999988	561	0
MELK	3	0.030292	0.030195	0.999988	562	0
OVCH1	3	0.030344	0.030244	0.999988	563	0
SERPINB12	3	0.030397	0.030296	0.999988	564	0
DDX47	3	0.030449	0.030353	0.999988	565	0
POLL	3	0.030501	0.030406	0.999988	566	0
LPA	3	0.030606	0.030517	0.999988	567	0
CXCL8	3	0.030606	0.030517	0.999988	568	0
GRAMD1C	3	0.030606	0.030517	0.999988	569	0
PFKFB1	3	0.030711	0.030634	0.999988	570	0
JKAMP	2	0.030728	0.030655	0.999988	571	0
KRT23	3	0.030763	0.030685	0.999988	572	0
FRS3	3	0.030815	0.030737	0.999988	573	0
OIT3	3	0.030868	0.030797	0.999988	574	0
PUS10	3	0.03092	0.030853	0.999988	575	0
IFNK	3	0.030973	0.030901	0.999988	576	0
C15orf39	3	0.031051	0.030972	0.999988	577	0
CDK5RAP1	3	0.031051	0.030972	0.999988	578	0
SYT10	3	0.03113	0.031046	0.999988	579	0
IFI44	3	0.031182	0.031101	0.999988	580	0
TFDP1	3	0.031234	0.031156	0.999988	581	0
TACR2	3	0.031313	0.031243	0.999988	582	0
negative24	3	0.031313	0.031243	0.999988	583	0
SPRR2B	3	0.031391	0.031325	0.999988	584	0
GREB1L	3	0.031444	0.031392	0.999988	585	0
SPA17	3	0.031496	0.031444	0.999988	586	0
CCDC65	3	0.031548	0.031497	0.999988	587	0
UQCRHL	3	0.031601	0.031544	0.999988	588	0
DSN1	3	0.031653	0.031598	0.999988	589	0
TRIM3	3	0.031757	0.031689	0.999988	590	0
CELF3	3	0.031757	0.031689	0.999988	591	0
MDC1	3	0.031757	0.031689	0.999988	592	0
FAM134B	2	0.031816	0.031732	0.999988	593	0
FNDC3A	3	0.031862	0.031777	0.999988	594	0
RIT2	3	0.031941	0.03186	0.999988	595	0
F7	3	0.031941	0.03186	0.999988	596	0
WDR92	3	0.032045	0.031967	0.999988	597	0
RAET1G	3	0.032045	0.031967	0.999988	598	0
CRISPLD2	3	0.032202	0.032125	0.999988	599	0
OR8K1	3	0.032202	0.032125	0.999988	600	0
TMEM186	3	0.032281	0.032218	0.999988	601	0
WWP1	3	0.032333	0.03227	0.999988	602	0
QSER1	3	0.032594	0.032515	0.999988	603	0
CNTN1	3	0.032594	0.032515	0.999988	604	0
RCBTB2	3	0.032594	0.032515	0.999988	605	0
MMP2	3	0.032699	0.032635	0.999988	606	0
OR6C65	3	0.032777	0.032717	0.999988	607	0
MTRNR2L10	3	0.032777	0.032717	0.999988	608	0
TTLL6	3	0.032856	0.032798	0.999988	609	0
SLFN13	3	0.032908	0.032854	0.999988	610	0
RIPK1	3	0.03296	0.032911	0.999988	611	0
DOK1	3	0.033013	0.032973	0.999988	612	0
OR10A6	3	0.033065	0.033023	0.999988	613	0
SAV1	3	0.033117	0.033072	0.999988	614	0
YWHAE	3	0.033169	0.033135	0.999988	615	0
FBXL7	3	0.033222	0.033181	0.999988	616	0
PRUNE	3	0.0333	0.033263	0.999988	617	0
MRPS11	3	0.033431	0.033377	0.999988	618	0
FCAMR	3	0.033431	0.033377	0.999988	619	0
MOCS2	3	0.033431	0.033377	0.999988	620	0
SCAP	3	0.033535	0.033494	0.999988	621	0
TM9SF4	3	0.03364	0.033607	0.999988	622	0
MAGEB3	3	0.03364	0.033607	0.999988	623	0
PJA1	3	0.03377	0.033744	0.999988	624	0
ITGA2B	3	0.03377	0.033744	0.999988	625	0
ZNF2	3	0.033875	0.033842	0.999988	626	0
COL5A2	3	0.033875	0.033842	0.999988	627	0
IQGAP3	3	0.033953	0.033921	0.999988	628	0
TMEM60	3	0.034005	0.033976	0.999988	629	0
DCP1A	3	0.034136	0.03411	0.999988	630	0
PRSS16	3	0.034136	0.03411	0.999988	631	0
DEFB114	3	0.034136	0.03411	0.999988	632	0
PAPPA2	3	0.034136	0.03411	0.999988	633	0
CFAP61	3	0.034319	0.034278	0.999988	634	0
PARM1	3	0.034319	0.034278	0.999988	635	0
ZNF528	3	0.034319	0.034278	0.999988	636	0
NRIP3	3	0.034423	0.034372	0.999988	637	0
PDE6C	3	0.034475	0.034418	0.999988	638	0
OTUD7A	3	0.034528	0.034479	0.999988	639	0
CARD18	3	0.034632	0.034573	0.999988	640	0
USP17L2	3	0.034632	0.034573	0.999988	641	0
negative265	2	0.034689	0.034632	0.999988	642	0
RER1	3	0.034736	0.034681	0.999988	643	0
ICAM5	3	0.034789	0.034736	0.999988	644	0
NEBL	3	0.034867	0.034823	0.999988	645	0
EPAS1	3	0.034867	0.034823	0.999988	646	0
SPIN4	3	0.034945	0.034907	0.999988	647	0
CAT	3	0.034998	0.034959	0.999988	648	0
OR8B2	3	0.03505	0.035015	0.999988	649	0
SCPEP1	3	0.035128	0.035092	0.999988	650	0
OR1G1	3	0.035128	0.035092	0.999988	651	0
HR	3	0.035206	0.035171	0.999988	652	0
CCDC37	3	0.035258	0.035217	0.999988	653	0
GPX6	3	0.035311	0.035265	0.999988	654	0
CD69	3	0.035389	0.035342	0.999988	655	0
HOXA2	3	0.035389	0.035342	0.999988	656	0
CDIPT	3	0.035519	0.035464	0.999988	657	0
ZNF397	3	0.035519	0.035464	0.999988	658	0
FAM170B	3	0.035624	0.035556	0.999988	659	0
ZMIZ2	3	0.035702	0.035633	0.999988	660	0
MRPL45	3	0.035702	0.035633	0.999988	661	0
PTGDS	3	0.03578	0.035704	0.999988	662	0
SEMA5A	3	0.035832	0.035766	0.999988	663	0
OR7A5	3	0.035885	0.035821	0.999988	664	0
PDLIM1	3	0.035963	0.035892	0.999988	665	0
ZNF697	3	0.036041	0.035974	0.999988	666	0
FAM168B	3	0.036093	0.036023	0.999988	667	0
ZNF90	3	0.036145	0.036077	0.999988	668	0
FBXO9	3	0.036224	0.036157	0.999988	669	0
DOPEY2	3	0.036224	0.036157	0.999988	670	0
ZNF28	3	0.036328	0.036263	0.999988	671	0
GRB7	3	0.036328	0.036263	0.999988	672	0
KDM1B	3	0.036406	0.036348	0.999988	673	0
OR9G4	3	0.036484	0.03643	0.999988	674	0
ATF1	3	0.036615	0.036548	0.999988	675	0
NEK9	3	0.036615	0.036548	0.999988	676	0
STEAP4	3	0.036615	0.036548	0.999988	677	0
NABP1	3	0.036719	0.03664	0.999988	678	0
POLN	3	0.036771	0.036686	0.999988	679	0
negative27	3	0.036849	0.036765	0.999988	680	0
LAD1	3	0.036849	0.036765	0.999988	681	0
TLR5	3	0.036928	0.036842	0.999988	682	0
NSMCE1	3	0.037006	0.036919	0.999988	683	0
ATP6V1B1	3	0.037006	0.036919	0.999988	684	0
AP4B1	3	0.03711	0.037027	0.999988	685	0
ERICH3	3	0.03711	0.037027	0.999988	686	0
OR10G3	3	0.037214	0.037139	0.999988	687	0
PAPSS1	3	0.037214	0.037139	0.999988	688	0
TMEM180	3	0.037345	0.037265	0.999988	689	0
CALN1	3	0.037345	0.037265	0.999988	690	0
PNPLA6	3	0.037345	0.037265	0.999988	691	0
OR6C6	3	0.037449	0.037366	0.999988	692	0
OR51F2	3	0.037501	0.037409	0.999988	693	0
TDRD7	3	0.037553	0.037467	0.999988	694	0
UHRF1BP1	3	0.037631	0.037535	0.999988	695	0
TBATA	3	0.037631	0.037535	0.999988	696	0
ZNF843	3	0.037709	0.037611	0.999988	697	0
TRAP1	3	0.037788	0.037695	0.999988	698	0
H1FOO	3	0.037788	0.037695	0.999988	699	0
AMZ1	3	0.037866	0.037778	0.999988	700	0
PPP3R1	3	0.03797	0.037887	0.999988	701	0
RNF152	3	0.038048	0.037976	0.999988	702	0
CEACAM7	3	0.038048	0.037976	0.999988	703	0
MOB3A	3	0.038126	0.038057	0.999988	704	0
TRIM51	3	0.038204	0.038127	0.999988	705	0
KRT81	3	0.038204	0.038127	0.999988	706	0
KCNH6	3	0.038282	0.038215	0.999988	707	0
UBFD1	3	0.038413	0.038344	0.999988	708	0
TRIM6-TRIM34	3	0.038413	0.038344	0.999988	709	0
PSD2	3	0.038413	0.038344	0.999988	710	0
MPC1L	3	0.038413	0.038344	0.999988	711	0
CST2	3	0.038543	0.038466	0.999988	712	0
SMIM4	2	0.038572	0.038489	0.999988	713	0
THEMIS	2	0.038572	0.038489	0.999988	714	0
CHMP1A	3	0.038621	0.038544	0.999988	715	0
NIT2	3	0.038621	0.038544	0.999988	716	0
WLS	3	0.038699	0.038623	0.999988	717	0
SFMBT1	3	0.038777	0.038699	0.999988	718	0
TTF1	3	0.038777	0.038699	0.999988	719	0
OLFM2	3	0.038881	0.038807	0.999988	720	0
SERP1	3	0.038881	0.038807	0.999988	721	0
PLTP	3	0.038959	0.038884	0.999988	722	0
ACSS1	3	0.039011	0.038932	0.999988	723	0
APPBP2	3	0.039089	0.039012	0.999988	724	0
CD5	3	0.039089	0.039012	0.999988	725	0
HLA-DOB	2	0.039165	0.039096	0.999988	726	0
ZNF185	3	0.03922	0.039149	0.999988	727	0
CEP135	3	0.039298	0.039222	0.999988	728	0
C4orf51	3	0.039298	0.039222	0.999988	729	0
ASH1L	3	0.039376	0.039293	0.999988	730	0
OR1D2	3	0.039506	0.039426	0.999988	731	0
CTAGE1	3	0.039506	0.039426	0.999988	732	0
SYNCRIP	3	0.039506	0.039426	0.999988	733	0
BCO1	3	0.039506	0.039426	0.999988	734	0
SMAD4	3	0.039662	0.039588	0.999988	735	0
KIF12	3	0.039662	0.039588	0.999988	736	0
PAIP2B	3	0.03974	0.039657	0.999988	737	0
NDNF	3	0.039792	0.039712	0.999988	738	0
ZNF287	3	0.03987	0.039794	0.999988	739	0
RGS2	3	0.03987	0.039794	0.999988	740	0
LAMP5	3	0.039948	0.039864	0.999988	741	0
AIG1	3	0.04	0.039914	0.999988	742	0
DEFA6	2	0.040039	0.039944	0.999988	743	0
SFTPD	3	0.040052	0.039957	0.999988	744	0
ZNF74	3	0.040156	0.040069	0.999988	745	0
CER1	3	0.04026	0.040172	0.999988	746	0
IL1R1	3	0.04026	0.040172	0.999988	747	0
C3orf35	3	0.04026	0.040172	0.999988	748	0
KRTAP12-3	3	0.040364	0.040263	0.999988	749	0
COX6A2	3	0.04052	0.040424	0.999988	750	0
MST1L	3	0.04052	0.040424	0.999988	751	0
ANXA13	3	0.04052	0.040424	0.999988	752	0
RBM3	3	0.04052	0.040424	0.999988	753	0
PZP	3	0.04052	0.040424	0.999988	754	0
AGTPBP1	3	0.040676	0.040584	0.999988	755	0
USP17L13	3	0.040754	0.040662	0.999988	756	0
AQP3	3	0.040754	0.040662	0.999988	757	0
GRHPR	2	0.040807	0.040723	0.999988	758	0
TAS2R38	3	0.040884	0.040789	0.999988	759	0
NDST4	3	0.040884	0.040789	0.999988	760	0
TRABD	3	0.040884	0.040789	0.999988	761	0
ZNF844	3	0.040988	0.040901	0.999988	762	0
POTEM	3	0.04104	0.040963	0.999988	763	0
CYLC2	3	0.04117	0.041082	0.999988	764	0
DNAJA4	3	0.04117	0.041082	0.999988	765	0
GMFB	3	0.04117	0.041082	0.999988	766	0
IER2	3	0.04117	0.041082	0.999988	767	0
GNE	3	0.041326	0.041236	0.999988	768	0
SLCO4A1	3	0.04143	0.04134	0.999988	769	0
MED31	2	0.041487	0.041391	0.999988	770	0
ESRRG	3	0.041508	0.04142	0.999988	771	0
SPATA9	3	0.04156	0.041467	0.999988	772	0
TSSK3	3	0.041638	0.041544	0.999988	773	0
GAS8	3	0.041742	0.041633	0.999988	774	0
UBE2E2	3	0.041742	0.041633	0.999988	775	0
UBQLNL	3	0.04182	0.041709	0.999988	776	0
HHEX	3	0.041924	0.041822	0.999988	777	0
OXNAD1	3	0.041924	0.041822	0.999988	778	0
NR2C2	3	0.041924	0.041822	0.999988	779	0
RAPGEFL1	3	0.042027	0.041933	0.999988	780	0
TSFM	3	0.042079	0.041978	0.999988	781	0
ABHD16A	3	0.042131	0.042022	0.999988	782	0
HMBS	3	0.042183	0.042067	0.999988	783	0
WDR66	3	0.042261	0.042142	0.999988	784	0
IFNA1	3	0.042261	0.042142	0.999988	785	0
negative65	3	0.042417	0.04231	0.999988	786	0
ADO	3	0.042417	0.04231	0.999988	787	0
SH3RF3	3	0.042573	0.042466	0.999988	788	0
FAM161B	3	0.042573	0.042466	0.999988	789	0
FCGBP	3	0.042573	0.042466	0.999988	790	0
PPP1R26	2	0.042673	0.042571	0.999988	791	0
APPL1	3	0.042729	0.042626	0.999988	792	0
ADAL	3	0.042729	0.042626	0.999988	793	0
SHB	3	0.042806	0.042703	0.999988	794	0
SSC5D	3	0.042858	0.042748	0.999988	795	0
ZNF362	3	0.042936	0.042823	0.999988	796	0
LOC100132146	3	0.042936	0.042823	0.999988	797	0
SLC27A5	3	0.043014	0.042897	0.999988	798	0
AGAP11	3	0.043092	0.042979	0.999988	799	0
FAM90A1	3	0.043092	0.042979	0.999988	800	0
BPIFA3	3	0.04317	0.043058	0.999988	801	0
MPP5	3	0.043274	0.043171	0.999988	802	0
ZNF668	3	0.043274	0.043171	0.999988	803	0
CALHM1	3	0.043274	0.043171	0.999988	804	0
PVRL4	3	0.043377	0.04329	0.999988	805	0
XKR3	3	0.043455	0.043362	0.999988	806	0
FPGT-TNNI3K	3	0.043455	0.043362	0.999988	807	0
DEPDC7	2	0.04351	0.043406	0.999988	808	0
CCDC179	2	0.043632	0.043519	0.999988	809	0
MAP3K4	3	0.043637	0.043524	0.999988	810	0
NOTUM	3	0.043637	0.043524	0.999988	811	0
BOD1	3	0.043637	0.043524	0.999988	812	0
ZNF283	3	0.043637	0.043524	0.999988	813	0
RXFP1	3	0.043637	0.043524	0.999988	814	0
COMTD1	3	0.043793	0.043703	0.999988	815	0
MPP7	3	0.043896	0.043809	0.999988	816	0
PLXNA3	3	0.043896	0.043809	0.999988	817	0
GDI1	3	0.043896	0.043809	0.999988	818	0
CLEC2D	3	0.044	0.043922	0.999988	819	0
DGAT2L6	3	0.044104	0.044025	0.999988	820	0
PLCD3	3	0.044104	0.044025	0.999988	821	0
negative7	3	0.044104	0.044025	0.999988	822	0
USP34	3	0.044233	0.044162	0.999988	823	0
C11orf58	3	0.044389	0.044309	0.999988	824	0
CCM2L	3	0.044389	0.044309	0.999988	825	0
DDX4	3	0.044389	0.044309	0.999988	826	0
PSMD14	3	0.044389	0.044309	0.999988	827	0
SNX20	3	0.044519	0.044429	0.999988	828	0
ITM2C	3	0.044622	0.044543	0.999988	829	0
TPD52L1	3	0.044622	0.044543	0.999988	830	0
AZGP1	3	0.044622	0.044543	0.999988	831	0
TCTEX1D2	3	0.044726	0.044642	0.999988	832	0
ZNF114	3	0.044778	0.044697	0.999988	833	0
OVOL1	3	0.04483	0.044749	0.999988	834	0
GRAMD4	3	0.044908	0.044833	0.999988	835	0
ARHGEF5	3	0.044908	0.044833	0.999988	836	0
NBL1	1	0.045071	0.044991	0.999988	837	0
NEUROD4	3	0.045089	0.04501	0.999988	838	0
KLK8	3	0.045089	0.04501	0.999988	839	0
IFNAR1	3	0.045089	0.04501	0.999988	840	0
DYNAP	3	0.045089	0.04501	0.999988	841	0
OR8D4	3	0.045296	0.045213	0.999988	842	0
NADK	3	0.045296	0.045213	0.999988	843	0
SPDYE3	3	0.045296	0.045213	0.999988	844	0
IFIT1B	3	0.045504	0.045415	0.999988	845	0
EBI3	3	0.045504	0.045415	0.999988	846	0
HLA-G	3	0.045504	0.045415	0.999988	847	0
CPLX1	3	0.045504	0.045415	0.999988	848	0
ZBTB41	3	0.045504	0.045415	0.999988	849	0
SGK223	3	0.045737	0.045641	0.999988	850	0
NFKBIE	3	0.045737	0.045641	0.999988	851	0
B4GALNT4	3	0.045737	0.045641	0.999988	852	0
FLJ45513	3	0.045892	0.0458	0.999988	853	0
DOT1L	3	0.045892	0.0458	0.999988	854	0
SMCHD1	3	0.045996	0.045892	0.999988	855	0
JARID2	3	0.046074	0.045963	0.999988	856	0
FRYL	3	0.046151	0.046041	0.999988	857	0
PFDN4	3	0.046151	0.046041	0.999988	858	0
OVCH2	3	0.046255	0.046145	0.999988	859	0
NET1	3	0.046255	0.046145	0.999988	860	0
HAVCR1	3	0.046384	0.046276	0.999988	861	0
OR2T1	3	0.046384	0.046276	0.999988	862	0
negative4	3	0.046384	0.046276	0.999988	863	0
SEMA3G	3	0.046566	0.04646	0.999988	864	0
ANKAR	3	0.046566	0.04646	0.999988	865	0
IL25	3	0.046566	0.04646	0.999988	866	0
PER3	3	0.046721	0.046615	0.999988	867	0
LAP3	3	0.046721	0.046615	0.999988	868	0
ATAD1	3	0.046799	0.046698	0.999988	869	0
KIAA1211L	3	0.04685	0.046745	0.999988	870	0
ZNF474	3	0.046902	0.046803	0.999988	871	0
DPT	3	0.047006	0.046914	0.999988	872	0
BRD4	3	0.047006	0.046914	0.999988	873	0
CMA1	3	0.047006	0.046914	0.999988	874	0
IFITM3	3	0.047161	0.047062	0.999988	875	0
NSUN6	3	0.047161	0.047062	0.999988	876	0
MMP9	3	0.047161	0.047062	0.999988	877	0
RXRG	3	0.047342	0.047229	0.999988	878	0
TEP1	3	0.047342	0.047229	0.999988	879	0
AFP	3	0.047342	0.047229	0.999988	880	0
NLRP2	3	0.047497	0.047386	0.999988	881	0
OR1I1	3	0.047575	0.047467	0.999988	882	0
ZNF654	3	0.047704	0.047592	0.999988	883	0
GPR65	3	0.047704	0.047592	0.999988	884	0
MMP19	3	0.047704	0.047592	0.999988	885	0
GPR82	3	0.047704	0.047592	0.999988	886	0
SUPT3H	3	0.047834	0.047718	0.999988	887	0
IL9R	3	0.047911	0.047791	0.999988	888	0
C2orf47	3	0.047911	0.047791	0.999988	889	0
NKD1	3	0.047989	0.047879	0.999988	890	0
BCAP31	3	0.048041	0.047929	0.999988	891	0
TAS2R13	3	0.048092	0.047982	0.999988	892	0
GLRA1	3	0.048144	0.048036	0.999988	893	0
EID1	3	0.048248	0.048132	0.999988	894	0
OR2M2	3	0.048248	0.048132	0.999988	895	0
ROCK1	3	0.048248	0.048132	0.999988	896	0
HBP1	3	0.048351	0.048245	0.999988	897	0
NIT1	1	0.048359	0.048255	0.999988	898	0
LOC101927844	3	0.048403	0.048298	0.999988	899	0
TMPRSS11A	3	0.048532	0.048443	0.999988	900	0
FCER1G	3	0.048532	0.048443	0.999988	901	0
ANXA1	3	0.048532	0.048443	0.999988	902	0
FAM195A	3	0.048532	0.048443	0.999988	903	0
SERINC2	2	0.048591	0.048504	0.999988	904	0
RAP1GAP	3	0.048713	0.048629	0.999988	905	0
SPIN3	3	0.048713	0.048629	0.999988	906	0
MYLK4	3	0.048713	0.048629	0.999988	907	0
EIF2S1	3	0.048868	0.048793	0.999988	908	0
CCDC30	3	0.048997	0.048923	0.999988	909	0
EIF3K	3	0.048997	0.048923	0.999988	910	0
GAPDH	3	0.048997	0.048923	0.999988	911	0
ZC3HC1	3	0.048997	0.048923	0.999988	912	0
PLEC	2	0.049095	0.049033	0.999988	913	0
DHX15	3	0.049126	0.049062	0.999988	914	0
TRMT10C	3	0.049178	0.049104	0.999988	915	0
OR51I1	3	0.04923	0.04916	0.999988	916	0
KCNIP1	3	0.049307	0.049241	0.999988	917	0
DPF1	3	0.049307	0.049241	0.999988	918	0
TLR6	3	0.049411	0.049355	0.999988	919	0
USP36	3	0.049411	0.049355	0.999988	920	0
USP3	3	0.049488	0.049439	0.999988	921	0
ANKRD44	3	0.049566	0.049515	0.999988	922	0
CASP4	3	0.049566	0.049515	0.999988	923	0
APOBEC2	3	0.049643	0.0496	0.999988	924	0
ACOT1	3	0.049721	0.049676	0.999988	925	0
RPS27L	3	0.049721	0.049676	0.999988	926	0
TXLNA	3	0.049798	0.049742	0.999988	927	0
A3GALT2	3	0.04985	0.049789	0.999988	928	0
LETM1	3	0.049927	0.049864	0.999988	929	0
CSN3	3	0.049927	0.049864	0.999988	930	0
BRS3	3	0.050031	0.049973	0.999988	931	0
TMEM63A	3	0.050031	0.049973	0.999988	932	0
TPTE	3	0.05016	0.050095	0.999988	933	0
GHRHR	3	0.05016	0.050095	0.999988	934	0
ALG14	3	0.05016	0.050095	0.999988	935	0
CRIP1	3	0.050341	0.050271	0.999988	936	0
TRAF7	3	0.050341	0.050271	0.999988	937	0
OR5C1	3	0.050341	0.050271	0.999988	938	0
RHBDD3	3	0.050341	0.050271	0.999988	939	0
MAS1L	3	0.050521	0.050458	0.999988	940	0
EZH1	3	0.050521	0.050458	0.999988	941	0
negative12	2	0.050624	0.050563	0.999988	942	0
SLC26A3	3	0.050625	0.050564	0.999988	943	0
CPNE8	3	0.050676	0.05062	0.999988	944	0
CFD	3	0.05078	0.050712	0.999988	945	0
PCDH10	3	0.05078	0.050712	0.999988	946	0
SEMA4A	3	0.05078	0.050712	0.999988	947	0
TMPRSS4	3	0.05096	0.050891	0.999988	948	0
HHLA1	3	0.05096	0.050891	0.999988	949	0
MCTP2	3	0.05096	0.050891	0.999988	950	0
GTF2E2	3	0.05096	0.050891	0.999988	951	0
GTF2IRD2	3	0.051089	0.051002	0.999988	952	0
NUP214	3	0.051167	0.051081	0.999988	953	0
NAALADL2	3	0.051167	0.051081	0.999988	954	0
UTRN	3	0.05127	0.051184	0.999988	955	0
NR3C2	3	0.05127	0.051184	0.999988	956	0
EXPH5	3	0.051425	0.051334	0.999988	957	0
KCNG1	3	0.051425	0.051334	0.999988	958	0
LOC100130451	3	0.051425	0.051334	0.999988	959	0
WNT8B	3	0.051425	0.051334	0.999988	960	0
DKK1	3	0.05158	0.051483	0.999988	961	0
PLCL2	3	0.051683	0.051584	0.999988	962	0
APC2	3	0.051683	0.051584	0.999988	963	0
SLC2A6	3	0.05176	0.051662	0.999988	964	0
TTC32	3	0.051812	0.051714	0.999988	965	0
FAM199X	3	0.051863	0.051761	0.999988	966	0
JAK2	3	0.051967	0.051872	0.999988	967	0
NR2F1	3	0.051967	0.051872	0.999988	968	0
PMP2	3	0.05207	0.051991	0.999988	969	0
GRIN2B	3	0.052121	0.052035	0.999988	970	0
GBE1	3	0.052173	0.052078	0.999988	971	0
GDI2	3	0.052225	0.052131	0.999988	972	0
ABR	3	0.052276	0.052185	0.999988	973	0
ZG16B	3	0.052353	0.052267	0.999988	974	0
C3AR1	3	0.052353	0.052267	0.999988	975	0
MMAA	3	0.052457	0.052369	0.999988	976	0
TRPV2	3	0.052457	0.052369	0.999988	977	0
HBE1	3	0.05256	0.052468	0.999988	978	0
SLC22A8	3	0.05256	0.052468	0.999988	979	0
ADAM11	3	0.052663	0.052579	0.999988	980	0
GPRIN1	3	0.052663	0.052579	0.999988	981	0
TBX15	3	0.052766	0.05269	0.999988	982	0
CGRRF1	3	0.052766	0.05269	0.999988	983	0
VAMP7	3	0.052946	0.05288	0.999988	984	0
TMEM133	3	0.052946	0.05288	0.999988	985	0
HIST1H3I	3	0.052946	0.05288	0.999988	986	0
LARP1	3	0.052946	0.05288	0.999988	987	0
MYO15A	3	0.052946	0.05288	0.999988	988	0
SIRT1	3	0.053101	0.053021	0.999988	989	0
PSG8	3	0.053204	0.053122	0.999988	990	0
ANKRD34B	3	0.053204	0.053122	0.999988	991	0
TIE1	3	0.053204	0.053122	0.999988	992	0
ARHGEF37	3	0.053333	0.053244	0.999988	993	0
MRGPRX3	3	0.053333	0.053244	0.999988	994	0
KREMEN1	3	0.053488	0.053398	0.999988	995	0
SLC10A6	3	0.053488	0.053398	0.999988	996	0
FCGR2C	3	0.053488	0.053398	0.999988	997	0
PRMT6	3	0.053488	0.053398	0.999988	998	0
SMCP	3	0.053642	0.053548	0.999988	999	0
EPS8	3	0.053642	0.053548	0.999988	1000	0
SHISA4	3	0.053771	0.053665	0.999988	1001	0
EIF4E2	3	0.053771	0.053665	0.999988	1002	0
ATP6V1E2	3	0.0539	0.05378	0.999988	1003	0
VGLL3	3	0.0539	0.05378	0.999988	1004	0
FRRS1L	3	0.053977	0.053856	0.999988	1005	0
WDR83OS	3	0.054054	0.053934	0.999988	1006	0
APBA3	3	0.054054	0.053934	0.999988	1007	0
C16orf70	3	0.054183	0.054056	0.999988	1008	0
OR1J4	3	0.054183	0.054056	0.999988	1009	0
DLGAP4	3	0.054183	0.054056	0.999988	1010	0
PLCD4	3	0.054338	0.054216	0.999988	1011	0
negative33	3	0.054338	0.054216	0.999988	1012	0
TMEM74B	3	0.054338	0.054216	0.999988	1013	0
NDUFA1	3	0.054466	0.054343	0.999988	1014	0
ACKR1	3	0.054466	0.054343	0.999988	1015	0
LMO4	3	0.054544	0.054422	0.999988	1016	0
CRYGB	3	0.054621	0.054503	0.999988	1017	0
OLIG1	3	0.054621	0.054503	0.999988	1018	0
CCDC24	3	0.054724	0.054608	0.999988	1019	0
GAL3ST1	3	0.054724	0.054608	0.999988	1020	0
MLANA	3	0.054827	0.054732	0.999988	1021	0
AADAC	3	0.054827	0.054732	0.999988	1022	0
SLC1A5	2	0.05489	0.054797	0.999988	1023	0
LCE2B	3	0.054904	0.054812	0.999988	1024	0
DHRS7B	3	0.054955	0.054861	0.999988	1025	0
C2orf81	3	0.055033	0.054936	0.999988	1026	0
TUBE1	3	0.055033	0.054936	0.999988	1027	0
SLC12A9	3	0.05511	0.055013	0.999988	1028	0
ZNF780B	3	0.055213	0.055117	0.999988	1029	0
KRTAP9-6	3	0.055213	0.055117	0.999988	1030	0
CBX7	3	0.055213	0.055117	0.999988	1031	0
C9orf152	2	0.055219	0.055124	0.999988	1032	0
GIMD1	3	0.055419	0.055324	0.999988	1033	0
TRIM52	3	0.055419	0.055324	0.999988	1034	0
LRIT3	3	0.055419	0.055324	0.999988	1035	0
APOBEC4	3	0.055419	0.055324	0.999988	1036	0
SPATA6	3	0.055419	0.055324	0.999988	1037	0
UCHL3	3	0.055599	0.055499	0.999988	1038	0
CCL5	3	0.055599	0.055499	0.999988	1039	0
PDCL3	3	0.055702	0.055609	0.999988	1040	0
GSG1L	3	0.055702	0.055609	0.999988	1041	0
DBF4	3	0.05583	0.055749	0.999988	1042	0
GPR162	3	0.05583	0.055749	0.999988	1043	0
TMEM109	3	0.05583	0.055749	0.999988	1044	0
DNAJC7	3	0.055933	0.055847	0.999988	1045	0
FGFR1	3	0.056113	0.056022	0.999988	1046	0
SLC4A1	3	0.056113	0.056022	0.999988	1047	0
negative82	3	0.056113	0.056022	0.999988	1048	0
FBXO16	3	0.056113	0.056022	0.999988	1049	0
ZFP62	3	0.056242	0.056154	0.999988	1050	0
ZBTB10	3	0.056319	0.05623	0.999988	1051	0
KIR3DL3	3	0.056319	0.05623	0.999988	1052	0
negative128	3	0.056448	0.056354	0.999988	1053	0
ARMC2	3	0.056448	0.056354	0.999988	1054	0
IGIP	3	0.056448	0.056354	0.999988	1055	0
HOXB3	2	0.056483	0.056394	0.999988	1056	0
OTC	3	0.056628	0.056543	0.999988	1057	0
PALM3	3	0.056628	0.056543	0.999988	1058	0
TMC3	3	0.056628	0.056543	0.999988	1059	0
DRD1	3	0.056756	0.056678	0.999988	1060	0
VGLL4	3	0.056833	0.056753	0.999988	1061	0
EFNA1	3	0.056833	0.056753	0.999988	1062	0
OR1F1	3	0.056962	0.056894	0.999988	1063	0
RAB29	3	0.056962	0.056894	0.999988	1064	0
NAP1L4	3	0.056962	0.056894	0.999988	1065	0
C12orf66	3	0.05709	0.05702	0.999988	1066	0
negative40	3	0.05709	0.05702	0.999988	1067	0
WFIKKN2	3	0.057167	0.057104	0.999988	1068	0
M6PR	3	0.05745	0.057403	0.999988	1069	0
ACSS2	3	0.057604	0.057555	0.999988	1070	0
TFEC	3	0.057604	0.057555	0.999988	1071	0
ATP6V1G3	3	0.057604	0.057555	0.999988	1072	0
C10orf91	3	0.057835	0.057784	0.999988	1073	0
VOPP1	3	0.057835	0.057784	0.999988	1074	0
CLPSL2	3	0.057835	0.057784	0.999988	1075	0
UEVLD	3	0.057835	0.057784	0.999988	1076	0
SLC25A17	3	0.057989	0.057937	0.999988	1077	0
ADORA3	3	0.058066	0.058014	0.999988	1078	0
FMO4	3	0.058066	0.058014	0.999988	1079	0
SMIM9	3	0.058169	0.058112	0.999988	1080	0
RPA2	2	0.058195	0.058137	0.999988	1081	0
FRAS1	3	0.058246	0.058189	0.999988	1082	0
GALNT5	3	0.058298	0.058238	0.999988	1083	0
HSPB11	3	0.0584	0.058332	0.999988	1084	0
RAB15	3	0.0584	0.058332	0.999988	1085	0
C7orf43	3	0.0584	0.058332	0.999988	1086	0
GRM2	3	0.058503	0.058434	0.999988	1087	0
OR6X1	3	0.058606	0.058527	0.999988	1088	0
CCDC63	2	0.05861	0.058532	0.999988	1089	0
SERINC5	3	0.058734	0.058659	0.999988	1090	0
NQO1	3	0.058734	0.058659	0.999988	1091	0
CDK2AP1	3	0.058862	0.058798	0.999988	1092	0
SPANXN5	3	0.058914	0.058853	0.999988	1093	0
RGCC	3	0.058991	0.058932	0.999988	1094	0
HMHA1	3	0.058991	0.058932	0.999988	1095	0
F8	3	0.059068	0.059007	0.999988	1096	0
FBXL3	3	0.059145	0.059092	0.999988	1097	0
RNF165	3	0.059145	0.059092	0.999988	1098	0
CABP1	3	0.059222	0.059178	0.999988	1099	0
UNC13B	3	0.059299	0.05925	0.999988	1100	0
PEA15	3	0.059299	0.05925	0.999988	1101	0
CASP12	3	0.059376	0.059323	0.999988	1102	0
ARSE	3	0.059453	0.059397	0.999988	1103	0
NPIPB9	3	0.05953	0.059473	0.999988	1104	0
E2F6	3	0.059632	0.059578	0.999988	1105	0
ANGPTL2	3	0.059632	0.059578	0.999988	1106	0
PTP4A3	3	0.059632	0.059578	0.999988	1107	0
CTNNA1	3	0.059786	0.059716	0.999988	1108	0
CYP20A1	3	0.059786	0.059716	0.999988	1109	0
VAC14	3	0.059786	0.059716	0.999988	1110	0
MGAT5	3	0.059914	0.059842	0.999988	1111	0
SUCO	3	0.059914	0.059842	0.999988	1112	0
PTPRD	3	0.060068	0.059988	0.999988	1113	0
SKIV2L2	3	0.060068	0.059988	0.999988	1114	0
HGD	3	0.060068	0.059988	0.999988	1115	0
PDSS2	3	0.060068	0.059988	0.999988	1116	0
CPSF4L	2	0.060114	0.060031	0.999988	1117	0
TRIM56	2	0.060114	0.060031	0.999988	1118	0
SNX25	3	0.060197	0.060112	0.999988	1119	0
ZFP36	3	0.060248	0.060154	0.999988	1120	0
CCDC82	3	0.06035	0.060264	0.999988	1121	0
KBTBD12	3	0.06035	0.060264	0.999988	1122	0
KIAA2012	3	0.060453	0.060368	0.999988	1123	0
HPS3	3	0.060581	0.060499	0.999988	1124	0
SLC6A17	3	0.060581	0.060499	0.999988	1125	0
negative39	3	0.060581	0.060499	0.999988	1126	0
TANC1	3	0.060786	0.060694	0.999988	1127	0
GPR153	3	0.060786	0.060694	0.999988	1128	0
JMJD7	3	0.060786	0.060694	0.999988	1129	0
DNAJB9	3	0.060786	0.060694	0.999988	1130	0
TSNARE1	3	0.06094	0.060839	0.999988	1131	0
C11orf31	3	0.06094	0.060839	0.999988	1132	0
CFAP99	3	0.061017	0.060916	0.999988	1133	0
INO80B	3	0.061119	0.061022	0.999988	1134	0
OPLAH	3	0.061119	0.061022	0.999988	1135	0
DENND1C	3	0.061119	0.061022	0.999988	1136	0
MTHFSD	3	0.061273	0.061169	0.999988	1137	0
PRDM4	3	0.061324	0.06122	0.999988	1138	0
KY	3	0.061401	0.061298	0.999988	1139	0
GPR21	3	0.061401	0.061298	0.999988	1140	0
CA6	3	0.061581	0.061481	0.999988	1141	0
FCN2	3	0.061581	0.061481	0.999988	1142	0
HOXD10	3	0.061581	0.061481	0.999988	1143	0
EPS15L1	3	0.061581	0.061481	0.999988	1144	0
GRHL2	3	0.061786	0.061673	0.999988	1145	0
ASIC5	3	0.061786	0.061673	0.999988	1146	0
PEX1	3	0.061914	0.061799	0.999988	1147	0
ZNF70	3	0.061914	0.061799	0.999988	1148	0
ANKZF1	3	0.062093	0.061979	0.999988	1149	0
APLN	3	0.062093	0.061979	0.999988	1150	0
ADIPOR2	3	0.062093	0.061979	0.999988	1151	0
TMPPE	3	0.062093	0.061979	0.999988	1152	0
FHDC1	3	0.062093	0.061979	0.999988	1153	0
ZDHHC11	3	0.062247	0.062137	0.999988	1154	0
C9orf43	3	0.062349	0.062244	0.999988	1155	0
LOC100287036	3	0.062349	0.062244	0.999988	1156	0
PACS2	3	0.062451	0.062352	0.999988	1157	0
PLCZ1	3	0.062503	0.062402	0.999988	1158	0
RNF2	3	0.062554	0.062446	0.999988	1159	0
KANK1	3	0.062631	0.062528	0.999988	1160	0
SERPINA2	3	0.062631	0.062528	0.999988	1161	0
SCML2	3	0.062759	0.062643	0.999988	1162	0
TMEM182	3	0.062759	0.062643	0.999988	1163	0
ADAMTS6	3	0.062759	0.062643	0.999988	1164	0
RAD21	2	0.062859	0.062737	0.999988	1165	0
negative15	3	0.062912	0.062786	0.999988	1166	0
PTPN18	3	0.062912	0.062786	0.999988	1167	0
ST6GALNAC5	3	0.062912	0.062786	0.999988	1168	0
RGS8	3	0.06304	0.06292	0.999988	1169	0
IRS1	3	0.06304	0.06292	0.999988	1170	0
MTCH1	3	0.063142	0.063019	0.999988	1171	0
ERO1A	3	0.063142	0.063019	0.999988	1172	0
PPIE	3	0.063322	0.063211	0.999988	1173	0
ALDH7A1	3	0.063322	0.063211	0.999988	1174	0
PRRT4	3	0.063322	0.063211	0.999988	1175	0
FREM2	3	0.063322	0.063211	0.999988	1176	0
RUFY4	3	0.063475	0.063366	0.999988	1177	0
PELO	3	0.063552	0.063439	0.999988	1178	0
ACTL6A	3	0.063552	0.063439	0.999988	1179	0
PTH2R	3	0.063705	0.063588	0.999988	1180	0
TCP11L2	3	0.063705	0.063588	0.999988	1181	0
GPR141	3	0.063705	0.063588	0.999988	1182	0
TPRG1	3	0.063705	0.063588	0.999988	1183	0
SUV420H1	3	0.06391	0.063803	0.999988	1184	0
AKAP5	3	0.06391	0.063803	0.999988	1185	0
APOBEC3A_B	3	0.06391	0.063803	0.999988	1186	0
CKM	3	0.06391	0.063803	0.999988	1187	0
SRRM5	2	0.064014	0.063905	0.999988	1188	0
HERC3	3	0.064089	0.063976	0.999988	1189	0
RPS27	3	0.064089	0.063976	0.999988	1190	0
HAPLN2	2	0.064186	0.064074	0.999988	1191	0
C7orf77	3	0.064217	0.064105	0.999988	1192	0
CALML6	3	0.064217	0.064105	0.999988	1193	0
SLC39A6	3	0.06437	0.064249	0.999988	1194	0
GOLGA5	3	0.064549	0.064434	0.999988	1195	0
MAP9	3	0.064549	0.064434	0.999988	1196	0
CXCL9	3	0.064651	0.06454	0.999988	1197	0
HLA-DRB1	3	0.064728	0.064614	0.999988	1198	0
PDE11A	3	0.06483	0.064719	0.999988	1199	0
ZNF14	3	0.06483	0.064719	0.999988	1200	0
TSPAN6	3	0.064907	0.064798	0.999988	1201	0
GPHN	3	0.064984	0.064874	0.999988	1202	0
IL5	3	0.064984	0.064874	0.999988	1203	0
TRHR	3	0.065137	0.065037	0.999988	1204	0
TXNDC17	3	0.065137	0.065037	0.999988	1205	0
ARHGAP22	3	0.065137	0.065037	0.999988	1206	0
MBNL2	3	0.065137	0.065037	0.999988	1207	0
TFF3	3	0.065316	0.065214	0.999988	1208	0
ERVV-2	3	0.065316	0.065214	0.999988	1209	0
CNTD1	3	0.065495	0.065401	0.999988	1210	0
IFIT1	3	0.065495	0.065401	0.999988	1211	0
EMP1	3	0.065495	0.065401	0.999988	1212	0
ENTPD8	3	0.065495	0.065401	0.999988	1213	0
negative38	3	0.065648	0.065548	0.999988	1214	0
SEMA6C	3	0.065648	0.065548	0.999988	1215	0
FOXR2	2	0.065651	0.065552	0.999988	1216	0
TAC1	3	0.06575	0.065655	0.999988	1217	0
TP53	3	0.065852	0.065753	0.999988	1218	0
MRPL40	3	0.065852	0.065753	0.999988	1219	0
ZNF77	3	0.065955	0.065866	0.999988	1220	0
LYPD6B	3	0.065955	0.065866	0.999988	1221	0
PCMTD2	3	0.066184	0.066103	0.999988	1222	0
ZNFX1	3	0.066184	0.066103	0.999988	1223	0
TMED6	3	0.066184	0.066103	0.999988	1224	0
ZNF420	3	0.066184	0.066103	0.999988	1225	0
YEATS2	3	0.066184	0.066103	0.999988	1226	0
CA11	3	0.066184	0.066103	0.999988	1227	0
LAMTOR4	3	0.066184	0.066103	0.999988	1228	0
TMEM183B	3	0.066491	0.066411	0.999988	1229	0
RNASE3	3	0.066491	0.066411	0.999988	1230	0
PFN1	3	0.066491	0.066411	0.999988	1231	0
CHEK2	3	0.066491	0.066411	0.999988	1232	0
SERAC1	3	0.066644	0.066565	0.999988	1233	0
GDNF-AS1	3	0.066721	0.066638	0.999988	1234	0
POU3F4	3	0.066721	0.066638	0.999988	1235	0
negative106	3	0.066797	0.066711	0.999988	1236	0
CMC2	3	0.066925	0.066844	0.999988	1237	0
APOC3	3	0.066925	0.066844	0.999988	1238	0
ZNF133	3	0.066925	0.066844	0.999988	1239	0
PHF20	3	0.066925	0.066844	0.999988	1240	0
ATP8B2	3	0.067078	0.066992	0.999988	1241	0
RBMX	3	0.067078	0.066992	0.999988	1242	0
PITX1	3	0.067154	0.067068	0.999988	1243	0
CLEC10A	2	0.067269	0.067171	0.999988	1244	0
SAP18	3	0.067282	0.067182	0.999988	1245	0
ZMYM4	3	0.067282	0.067182	0.999988	1246	0
EIF3I	3	0.067282	0.067182	0.999988	1247	0
IFNL2	3	0.067282	0.067182	0.999988	1248	0
RWDD2B	3	0.067461	0.067369	0.999988	1249	0
SLFN12L	3	0.067461	0.067369	0.999988	1250	0
ATOH7	3	0.067639	0.067536	0.999988	1251	0
UCHL1	3	0.067639	0.067536	0.999988	1252	0
UBTFL1	3	0.067639	0.067536	0.999988	1253	0
BUB1	3	0.067767	0.067664	0.999988	1254	0
CAPZA3	3	0.067945	0.067849	0.999988	1255	0
DNAJC9	3	0.067945	0.067849	0.999988	1256	0
SLC2A2	3	0.067945	0.067849	0.999988	1257	0
BCDIN3D	3	0.067945	0.067849	0.999988	1258	0
NOC3L	3	0.067945	0.067849	0.999988	1259	0
negative77	3	0.067945	0.067849	0.999988	1260	0
HNRNPA3	3	0.068149	0.068062	0.999988	1261	0
TIMM17A	3	0.068149	0.068062	0.999988	1262	0
LY6G6D	3	0.068226	0.068144	0.999988	1263	0
ACCSL	3	0.068353	0.068265	0.999988	1264	0
SYNDIG1	3	0.068353	0.068265	0.999988	1265	0
CFAP52	3	0.068353	0.068265	0.999988	1266	0
GPR78	3	0.068532	0.068441	0.999988	1267	0
TRAK1	3	0.068532	0.068441	0.999988	1268	0
TMEM230	3	0.068532	0.068441	0.999988	1269	0
FOXD4L4	3	0.06871	0.068603	0.999988	1270	0
LEAP2	3	0.06871	0.068603	0.999988	1271	0
CCT5	3	0.06871	0.068603	0.999988	1272	0
CRY2	3	0.06871	0.068603	0.999988	1273	0
SPINK7	2	0.068731	0.068621	0.999988	1274	0
PICALM	3	0.068914	0.068793	0.999988	1275	0
OR5K2	3	0.068914	0.068793	0.999988	1276	0
KLK1	3	0.068914	0.068793	0.999988	1277	0
ARHGAP28	3	0.069067	0.068945	0.999988	1278	0
SLC3A1	3	0.069067	0.068945	0.999988	1279	0
LRG1	3	0.069169	0.069054	0.999988	1280	0
LCORL	3	0.069169	0.069054	0.999988	1281	0
MFSD6L	3	0.069245	0.069123	0.999988	1282	0
RD3L	3	0.069398	0.069292	0.999988	1283	0
E2F7	3	0.069398	0.069292	0.999988	1284	0
PLSCR5	3	0.069398	0.069292	0.999988	1285	0
VPS35	3	0.069398	0.069292	0.999988	1286	0
negative66	3	0.069398	0.069292	0.999988	1287	0
SERPINB3	2	0.069539	0.06942	0.999988	1288	0
RPL22	3	0.069551	0.069432	0.999988	1289	0
DHX29	3	0.069627	0.069507	0.999988	1290	0
RPUSD2	3	0.069627	0.069507	0.999988	1291	0
AMT	3	0.069755	0.06962	0.999988	1292	0
SLC39A2	3	0.069755	0.06962	0.999988	1293	0
KCND2	3	0.069755	0.06962	0.999988	1294	0
ARL14EP	3	0.069908	0.069779	0.999988	1295	0
GBP1	3	0.069908	0.069779	0.999988	1296	0
TMEM191B	3	0.069908	0.069779	0.999988	1297	0
LIN28B	3	0.070086	0.069939	0.999988	1298	0
RPS11	3	0.070086	0.069939	0.999988	1299	0
IDH3A	3	0.070086	0.069939	0.999988	1300	0
C19orf80	3	0.070086	0.069939	0.999988	1301	0
ZRSR2	3	0.070239	0.070086	0.999988	1302	0
ZNF695	3	0.070239	0.070086	0.999988	1303	0
FMR1NB	3	0.07034	0.070177	0.999988	1304	0
HSPB9	3	0.07034	0.070177	0.999988	1305	0
PRKCH	3	0.070417	0.070257	0.999988	1306	0
CLDN23	3	0.070468	0.070306	0.999988	1307	0
TMEM155	3	0.070519	0.070355	0.999988	1308	0
AGA	3	0.070595	0.070429	0.999988	1309	0
ST6GALNAC1	3	0.070595	0.070429	0.999988	1310	0
LSM3	2	0.070605	0.07044	0.999988	1311	0
ZNF100	3	0.070748	0.07057	0.999988	1312	0
SCEL	3	0.070748	0.07057	0.999988	1313	0
GABRA5	3	0.070748	0.07057	0.999988	1314	0
THAP6	3	0.070748	0.07057	0.999988	1315	0
NEUROG2	3	0.0709	0.070711	0.999988	1316	0
BIN2	3	0.0709	0.070711	0.999988	1317	0
HTR3C	3	0.070977	0.070778	0.999988	1318	0
ZW10	3	0.071129	0.070937	0.999988	1319	0
BSND	3	0.071129	0.070937	0.999988	1320	0
FAM200B	3	0.071129	0.070937	0.999988	1321	0
KCTD5	3	0.071384	0.071175	0.999988	1322	0
PCDHGA6	3	0.071384	0.071175	0.999988	1323	0
AICDA	3	0.071384	0.071175	0.999988	1324	0
C10orf113	3	0.071384	0.071175	0.999988	1325	0
IFT88	3	0.071384	0.071175	0.999988	1326	0
PEX16	3	0.071384	0.071175	0.999988	1327	0
YRDC	2	0.071429	0.071222	0.999988	1328	0
TRIM9	3	0.071613	0.071425	0.999988	1329	0
CASP14	3	0.071613	0.071425	0.999988	1330	0
POT1	3	0.071765	0.071569	0.999988	1331	0
NOL6	3	0.071765	0.071569	0.999988	1332	0
BAG3	3	0.071765	0.071569	0.999988	1333	0
EPO	3	0.071765	0.071569	0.999988	1334	0
SSR4	3	0.071994	0.071791	0.999988	1335	0
BLOC1S1	3	0.071994	0.071791	0.999988	1336	0
EVPL	3	0.071994	0.071791	0.999988	1337	0
VNN1	3	0.071994	0.071791	0.999988	1338	0
SH2D2A	3	0.072172	0.071977	0.999988	1339	0
ELMOD2	3	0.072325	0.07214	0.999988	1340	0
ZC3H14	3	0.072325	0.07214	0.999988	1341	0
BUD13	3	0.072325	0.07214	0.999988	1342	0
XKR7	3	0.072477	0.072307	0.999988	1343	0
PANX3	3	0.072477	0.072307	0.999988	1344	0
PHC1	3	0.072579	0.072411	0.999988	1345	0
CDK10	3	0.072731	0.072572	0.999988	1346	0
negative17	3	0.072731	0.072572	0.999988	1347	0
ASB12	3	0.072731	0.072572	0.999988	1348	0
SLC35A4	3	0.072935	0.072777	0.999988	1349	0
VHLL	3	0.072935	0.072777	0.999988	1350	0
TSHZ1	2	0.072974	0.072816	0.999988	1351	0
STAB1	3	0.073113	0.072947	0.999988	1352	0
TIMM50	3	0.073113	0.072947	0.999988	1353	0
C22orf29	3	0.073113	0.072947	0.999988	1354	0
SLC38A7	3	0.073113	0.072947	0.999988	1355	0
ARHGEF10	3	0.073113	0.072947	0.999988	1356	0
PHF23	3	0.073316	0.073175	0.999988	1357	0
TWSG1	3	0.073316	0.073175	0.999988	1358	0
ATP6V1G1	3	0.073316	0.073175	0.999988	1359	0
ATAD2	3	0.073519	0.073386	0.999988	1360	0
NR1D1	3	0.073519	0.073386	0.999988	1361	0
ENPP6	3	0.073519	0.073386	0.999988	1362	0
FNDC8	3	0.073519	0.073386	0.999988	1363	0
ABLIM1	3	0.073748	0.073621	0.999988	1364	0
FAN1	3	0.073748	0.073621	0.999988	1365	0
SYNPO2L	3	0.073748	0.073621	0.999988	1366	0
APOC1	1	0.07375	0.073625	0.999988	1367	0
SDAD1	3	0.073875	0.073747	0.999988	1368	0
FAM83E	3	0.073976	0.073848	0.999988	1369	0
RASD2	3	0.073976	0.073848	0.999988	1370	0
CRHR1	3	0.073976	0.073848	0.999988	1371	0
FZD9	3	0.074103	0.073961	0.999988	1372	0
FMO2	3	0.074103	0.073961	0.999988	1373	0
MT4	3	0.07423	0.074085	0.999988	1374	0
GDNF	3	0.074459	0.074325	0.999988	1375	0
FSHR	3	0.074459	0.074325	0.999988	1376	0
IQCF1	3	0.074459	0.074325	0.999988	1377	0
STX19	3	0.074459	0.074325	0.999988	1378	0
FAM180A	3	0.074459	0.074325	0.999988	1379	0
FUNDC2	3	0.074738	0.074604	0.999988	1380	0
MYH3	3	0.074738	0.074604	0.999988	1381	0
ZFAND2A	3	0.074738	0.074604	0.999988	1382	0
PTPN1	3	0.074738	0.074604	0.999988	1383	0
COL17A1	3	0.074738	0.074604	0.999988	1384	0
SNRPC	3	0.07489	0.07476	0.999988	1385	0
GOLGA6L2	3	0.074966	0.074837	0.999988	1386	0
AZU1	3	0.075068	0.074937	0.999988	1387	0
C1orf116	3	0.075068	0.074937	0.999988	1388	0
FAM71B	3	0.075144	0.075008	0.999988	1389	0
AGPAT4	3	0.075271	0.07513	0.999988	1390	0
ERGIC1	3	0.075271	0.07513	0.999988	1391	0
RAB33A	3	0.075271	0.07513	0.999988	1392	0
TMEM187	3	0.075271	0.07513	0.999988	1393	0
MS4A5	3	0.075474	0.075347	0.999988	1394	0
SLC12A7	3	0.075474	0.075347	0.999988	1395	0
SLC27A3	3	0.075474	0.075347	0.999988	1396	0
POU5F1B	3	0.075474	0.075347	0.999988	1397	0
ANP32E	3	0.075677	0.075547	0.999988	1398	0
VEZT	3	0.075677	0.075547	0.999988	1399	0
TBC1D1	3	0.075677	0.075547	0.999988	1400	0
SSH2	3	0.075677	0.075547	0.999988	1401	0
RAB31	3	0.075854	0.075728	0.999988	1402	0
RIOK2	3	0.075854	0.075728	0.999988	1403	0
MROH7	3	0.076006	0.075889	0.999988	1404	0
negative3	3	0.076006	0.075889	0.999988	1405	0
ZFP36L2	3	0.076006	0.075889	0.999988	1406	0
TMEM72	3	0.076133	0.075997	0.999988	1407	0
OR51T1	3	0.07631	0.076177	0.999988	1408	0
IRGM	3	0.07631	0.076177	0.999988	1409	0
TRIM49B	3	0.07631	0.076177	0.999988	1410	0
TASP1	3	0.07631	0.076177	0.999988	1411	0
TMEM260	3	0.07631	0.076177	0.999988	1412	0
ZNF257	3	0.076513	0.076373	0.999988	1413	0
DEFB124	3	0.076513	0.076373	0.999988	1414	0
MGAM2	3	0.076716	0.076578	0.999988	1415	0
C10orf131	3	0.076716	0.076578	0.999988	1416	0
ZNF710	3	0.076716	0.076578	0.999988	1417	0
IL34	3	0.076716	0.076578	0.999988	1418	0
ARHGEF25	3	0.076868	0.076732	0.999988	1419	0
TSSC1	3	0.07702	0.076879	0.999988	1420	0
LY6D	3	0.07702	0.076879	0.999988	1421	0
negative47	3	0.07702	0.076879	0.999988	1422	0
EFR3B	3	0.07702	0.076879	0.999988	1423	0
DNAH7	3	0.07702	0.076879	0.999988	1424	0
PRR14	2	0.077275	0.077145	0.999988	1425	0
AKR7A3	3	0.077324	0.077193	0.999988	1426	0
NUDT5	3	0.077324	0.077193	0.999988	1427	0
FARSA	3	0.077324	0.077193	0.999988	1428	0
MYBPHL	3	0.077324	0.077193	0.999988	1429	0
DAO	3	0.077324	0.077193	0.999988	1430	0
HESX1	3	0.077324	0.077193	0.999988	1431	0
TRPC1	3	0.077324	0.077193	0.999988	1432	0
FGL2	3	0.077577	0.077443	0.999988	1433	0
INPP5J	3	0.077577	0.077443	0.999988	1434	0
TRMT61A	3	0.077577	0.077443	0.999988	1435	0
ADGRF4	3	0.077755	0.077631	0.999988	1436	0
GLB1	3	0.077755	0.077631	0.999988	1437	0
XRCC2	3	0.077755	0.077631	0.999988	1438	0
GPR182	3	0.077755	0.077631	0.999988	1439	0
OR13H1	3	0.077907	0.077785	0.999988	1440	0
PSMC3	3	0.077907	0.077785	0.999988	1441	0
FAM124B	3	0.078008	0.077881	0.999988	1442	0
ZNF432	3	0.07816	0.078031	0.999988	1443	0
PRSS54	3	0.07816	0.078031	0.999988	1444	0
ZNF705G	3	0.078438	0.078292	0.999988	1445	0
CLEC3A	3	0.078438	0.078292	0.999988	1446	0
NPFF	3	0.078438	0.078292	0.999988	1447	0
MYPN	3	0.078438	0.078292	0.999988	1448	0
POM121L12	3	0.078438	0.078292	0.999988	1449	0
CCDC120	3	0.078438	0.078292	0.999988	1450	0
PLXNA2	3	0.078438	0.078292	0.999988	1451	0
MACROD2	3	0.078691	0.078551	0.999988	1452	0
PSD3	3	0.078691	0.078551	0.999988	1453	0
TXNDC5	3	0.078691	0.078551	0.999988	1454	0
MTERF4	3	0.078793	0.078655	0.999988	1455	0
GPR32	3	0.078894	0.078752	0.999988	1456	0
RPAP3	3	0.078894	0.078752	0.999988	1457	0
MRPL52	3	0.078894	0.078752	0.999988	1458	0
SAMD13	3	0.079046	0.078897	0.999988	1459	0
TRAF3IP2	3	0.079046	0.078897	0.999988	1460	0
SLN	3	0.079046	0.078897	0.999988	1461	0
SYCE1	3	0.079147	0.078994	0.999988	1462	0
BAALC	3	0.079197	0.079047	0.999988	1463	0
SYNE3	3	0.079298	0.079142	0.999988	1464	0
CAD	3	0.079298	0.079142	0.999988	1465	0
PSMG2	3	0.079298	0.079142	0.999988	1466	0
CCHCR1	3	0.079425	0.079289	0.999988	1467	0
SLC9C1	3	0.079425	0.079289	0.999988	1468	0
SERINC1	3	0.079627	0.079486	0.999988	1469	0
ZNF174	3	0.079627	0.079486	0.999988	1470	0
NOSTRIN	3	0.079627	0.079486	0.999988	1471	0
negative72	3	0.079627	0.079486	0.999988	1472	0
C2orf69	3	0.079627	0.079486	0.999988	1473	0
PDZD3	3	0.079627	0.079486	0.999988	1474	0
ALMS1	3	0.079905	0.079765	0.999988	1475	0
OAZ3	3	0.079905	0.079765	0.999988	1476	0
C19orf44	3	0.079905	0.079765	0.999988	1477	0
ANKRD24	3	0.079905	0.079765	0.999988	1478	0
EPSTI1	3	0.080108	0.079972	0.999988	1479	0
KCNN3	3	0.080108	0.079972	0.999988	1480	0
MTRNR2L3	3	0.080209	0.080073	0.999988	1481	0
OR51B4	3	0.08036	0.080229	0.999988	1482	0
ZBTB17	3	0.08036	0.080229	0.999988	1483	0
COL24A1	3	0.08036	0.080229	0.999988	1484	0
C9orf84	3	0.08036	0.080229	0.999988	1485	0
RAB44	1	0.080468	0.080352	0.999988	1486	0
PTMS	3	0.080537	0.080424	0.999988	1487	0
TSC22D1	3	0.080537	0.080424	0.999988	1488	0
FNDC9	3	0.080714	0.08061	0.999988	1489	0
TLE4	3	0.080714	0.08061	0.999988	1490	0
USP35	3	0.080714	0.08061	0.999988	1491	0
UBLCP1	3	0.080714	0.08061	0.999988	1492	0
NRL	3	0.080714	0.08061	0.999988	1493	0
KIF3C	3	0.080891	0.080782	0.999988	1494	0
DENND2A	3	0.080891	0.080782	0.999988	1495	0
CCR7	3	0.081017	0.080913	0.999988	1496	0
IL3RA	3	0.081017	0.080913	0.999988	1497	0
OR4K1	3	0.081017	0.080913	0.999988	1498	0
CYP26B1	3	0.081194	0.081083	0.999988	1499	0
STRADA	3	0.081194	0.081083	0.999988	1500	0
RAB19	3	0.081194	0.081083	0.999988	1501	0
SLC10A2	3	0.081371	0.081271	0.999988	1502	0
ARSI	3	0.081371	0.081271	0.999988	1503	0
C2orf57	3	0.081371	0.081271	0.999988	1504	0
PPIAL4G	3	0.081523	0.081429	0.999988	1505	0
HUWE1	3	0.081523	0.081429	0.999988	1506	0
OR4N5	3	0.081523	0.081429	0.999988	1507	0
ENO4	2	0.081617	0.081527	0.999988	1508	0
NCOA6	3	0.081674	0.081582	0.999988	1509	0
DTHD1	3	0.081674	0.081582	0.999988	1510	0
NAT14	3	0.081775	0.081678	0.999988	1511	0
NOTCH1	3	0.081876	0.081782	0.999988	1512	0
CMTM4	3	0.081876	0.081782	0.999988	1513	0
PRRC2C	3	0.082179	0.082073	0.999988	1514	0
DAPL1	3	0.082179	0.082073	0.999988	1515	0
TMEM70	3	0.082179	0.082073	0.999988	1516	0
NUP210L	3	0.082179	0.082073	0.999988	1517	0
C16orf78	3	0.082179	0.082073	0.999988	1518	0
LPIN2	3	0.082179	0.082073	0.999988	1519	0
PDRG1	3	0.082179	0.082073	0.999988	1520	0
FAM46C	3	0.082179	0.082073	0.999988	1521	0
C2orf27A	3	0.082179	0.082073	0.999988	1522	0
OSBPL8	3	0.082482	0.082384	0.999988	1523	0
NR1H3	3	0.082482	0.082384	0.999988	1524	0
TMEM225	3	0.082482	0.082384	0.999988	1525	0
COMMD10	3	0.08276	0.082637	0.999988	1526	0
KDM6A	3	0.08276	0.082637	0.999988	1527	0
AADACL4	3	0.08276	0.082637	0.999988	1528	0
NAPA	3	0.08276	0.082637	0.999988	1529	0
ASPN	3	0.08276	0.082637	0.999988	1530	0
SLC41A3	3	0.08276	0.082637	0.999988	1531	0
GIN1	3	0.08276	0.082637	0.999988	1532	0
USF2	3	0.08276	0.082637	0.999988	1533	0
CD44	3	0.083062	0.082931	0.999988	1534	0
TRIM42	3	0.083062	0.082931	0.999988	1535	0
NUCB1	3	0.083062	0.082931	0.999988	1536	0
ALG10	3	0.083062	0.082931	0.999988	1537	0
ZBTB2	3	0.083289	0.083155	0.999988	1538	0
TM2D3	3	0.083289	0.083155	0.999988	1539	0
FOXD4L5	3	0.083289	0.083155	0.999988	1540	0
WNT7A	3	0.083289	0.083155	0.999988	1541	0
SGPP2	3	0.083516	0.083378	0.999988	1542	0
RAB39A	3	0.083516	0.083378	0.999988	1543	0
CCKBR	3	0.083516	0.083378	0.999988	1544	0
OR5P2	2	0.083563	0.08342	0.999988	1545	0
KRTAP3-3	3	0.083668	0.083524	0.999988	1546	0
RASAL2	3	0.083668	0.083524	0.999988	1547	0
PTTG2	3	0.083794	0.083649	0.999988	1548	0
LRCOL1	3	0.083794	0.083649	0.999988	1549	0
TRPM7	3	0.084021	0.083865	0.999988	1550	0
ZMYND8	3	0.084021	0.083865	0.999988	1551	0
KRTAP5-6	3	0.084021	0.083865	0.999988	1552	0
CACNA1I	3	0.084021	0.083865	0.999988	1553	0
ERI1	3	0.084298	0.084156	0.999988	1554	0
PLA2G12A	3	0.084298	0.084156	0.999988	1555	0
SLC25A48	3	0.084298	0.084156	0.999988	1556	0
VSTM4	3	0.084298	0.084156	0.999988	1557	0
C14orf2	2	0.084381	0.084256	0.999988	1558	0
ADGRE3	3	0.084499	0.084369	0.999988	1559	0
KCTD19	3	0.084499	0.084369	0.999988	1560	0
PARP6	3	0.084499	0.084369	0.999988	1561	0
YIPF3	3	0.084651	0.084541	0.999988	1562	0
ZHX3	3	0.084651	0.084541	0.999988	1563	0
UBE2Q1	3	0.084651	0.084541	0.999988	1564	0
YIPF7	3	0.084777	0.084665	0.999988	1565	0
EFNA5	3	0.084777	0.084665	0.999988	1566	0
APOC4	3	0.084877	0.084778	0.999988	1567	0
RSC1A1	3	0.084953	0.084852	0.999988	1568	0
EBPL	3	0.085104	0.085003	0.999988	1569	0
ANKFY1	3	0.085104	0.085003	0.999988	1570	0
TMIGD1	3	0.085104	0.085003	0.999988	1571	0
ZCCHC8	3	0.085104	0.085003	0.999988	1572	0
LMF2	3	0.085104	0.085003	0.999988	1573	0
negative97	3	0.085306	0.085201	0.999988	1574	0
XRCC1	3	0.085306	0.085201	0.999988	1575	0
PPP2R2C	3	0.085432	0.085317	0.999988	1576	0
PRLH	3	0.085432	0.085317	0.999988	1577	0
DRICH1	3	0.085532	0.085423	0.999988	1578	0
ZSWIM3	3	0.085532	0.085423	0.999988	1579	0
PARP11	3	0.085709	0.085596	0.999988	1580	0
PABPC1	3	0.085709	0.085596	0.999988	1581	0
POTEG	3	0.085709	0.085596	0.999988	1582	0
LCMT1	3	0.086011	0.085899	0.999988	1583	0
NUDT7	3	0.086011	0.085899	0.999988	1584	0
ZNF772	3	0.086011	0.085899	0.999988	1585	0
LOC100134391	3	0.086011	0.085899	0.999988	1586	0
ZNF770	3	0.086212	0.08609	0.999988	1587	0
ADAT2	3	0.086388	0.086267	0.999988	1588	0
UTS2B	3	0.086388	0.086267	0.999988	1589	0
NMD3	3	0.086388	0.086267	0.999988	1590	0
FOXC1	3	0.086388	0.086267	0.999988	1591	0
LRRC8E	3	0.086388	0.086267	0.999988	1592	0
LOH12CR1	3	0.086388	0.086267	0.999988	1593	0
ZDHHC20	2	0.086426	0.086309	0.999988	1594	0
PTER	3	0.086615	0.086489	0.999988	1595	0
TMEM126B	3	0.086766	0.086634	0.999988	1596	0
FLII	3	0.086766	0.086634	0.999988	1597	0
ZNRF3	3	0.086766	0.086634	0.999988	1598	0
HTN1	3	0.086891	0.086753	0.999988	1599	0
CXorf65	3	0.086891	0.086753	0.999988	1600	0
ZNF467	3	0.087042	0.086902	0.999988	1601	0
PFKL	3	0.087042	0.086902	0.999988	1602	0
PPP1R11	3	0.087042	0.086902	0.999988	1603	0
SPRN	3	0.087218	0.087084	0.999988	1604	0
EBP	3	0.087218	0.087084	0.999988	1605	0
CPNE4	3	0.087218	0.087084	0.999988	1606	0
FBN3	3	0.087369	0.08724	0.999988	1607	0
PRKD2	3	0.087369	0.08724	0.999988	1608	0
POLR1A	2	0.087499	0.087366	0.999988	1609	0
ZNF280C	3	0.08757	0.087441	0.999988	1610	0
ANKRD27	3	0.08757	0.087441	0.999988	1611	0
ITGAV	3	0.08757	0.087441	0.999988	1612	0
NSUN4	3	0.087847	0.087706	0.999988	1613	0
ZYG11A	3	0.087847	0.087706	0.999988	1614	0
HIST1H4I	3	0.087847	0.087706	0.999988	1615	0
BCL2L1	3	0.087847	0.087706	0.999988	1616	0
HERC1	3	0.087847	0.087706	0.999988	1617	0
TEDDM1	3	0.087847	0.087706	0.999988	1618	0
PSMB10	3	0.088123	0.087975	0.999988	1619	0
LOC728392	3	0.088123	0.087975	0.999988	1620	0
TAP1	3	0.088123	0.087975	0.999988	1621	0
ADAMDEC1	3	0.088123	0.087975	0.999988	1622	0
GCKR	3	0.088425	0.088278	0.999988	1623	0
STKLD1	3	0.088425	0.088278	0.999988	1624	0
RHBDL1	3	0.088425	0.088278	0.999988	1625	0
CCDC78	3	0.088425	0.088278	0.999988	1626	0
RP1	3	0.088425	0.088278	0.999988	1627	0
GPR4	3	0.088425	0.088278	0.999988	1628	0
UCK1	3	0.088425	0.088278	0.999988	1629	0
RFX4	3	0.088802	0.088656	0.999988	1630	0
MLEC	3	0.088802	0.088656	0.999988	1631	0
SRPR	3	0.088802	0.088656	0.999988	1632	0
SLC39A12	3	0.088802	0.088656	0.999988	1633	0
RUNDC3A	3	0.088802	0.088656	0.999988	1634	0
CLDN34	3	0.088802	0.088656	0.999988	1635	0
ODF3L1	3	0.089128	0.088994	0.999988	1636	0
ZNF880	3	0.089128	0.088994	0.999988	1637	0
PRPF18	3	0.089128	0.088994	0.999988	1638	0
ZNF532	3	0.089128	0.088994	0.999988	1639	0
ABCA1	3	0.089455	0.089327	0.999988	1640	0
CABP2	3	0.089455	0.089327	0.999988	1641	0
SLC2A4RG	3	0.089455	0.089327	0.999988	1642	0
NT5DC2	3	0.089455	0.089327	0.999988	1643	0
RBM27	3	0.089455	0.089327	0.999988	1644	0
TANGO6	3	0.089455	0.089327	0.999988	1645	0
KIAA0408	3	0.089455	0.089327	0.999988	1646	0
RAET1L	3	0.089731	0.089596	0.999988	1647	0
FAT1	3	0.089731	0.089596	0.999988	1648	0
GCOM1	3	0.089731	0.089596	0.999988	1649	0
POU4F1	3	0.089882	0.089739	0.999988	1650	0
RALBP1	3	0.089882	0.089739	0.999988	1651	0
OR51A4	3	0.089882	0.089739	0.999988	1652	0
ARHGAP8	3	0.090007	0.089855	0.999988	1653	0
DMTF1	3	0.090007	0.089855	0.999988	1654	0
SV2A	3	0.090183	0.090032	0.999988	1655	0
FOXB2	3	0.090183	0.090032	0.999988	1656	0
AFM	3	0.090183	0.090032	0.999988	1657	0
AFF4	3	0.090183	0.090032	0.999988	1658	0
FAM184A	3	0.090183	0.090032	0.999988	1659	0
COQ2	3	0.090384	0.090224	0.999988	1660	0
CNTNAP1	3	0.090384	0.090224	0.999988	1661	0
RALGDS	3	0.090384	0.090224	0.999988	1662	0
SYNE4	3	0.090534	0.090395	0.999988	1663	0
PINX1	3	0.090534	0.090395	0.999988	1664	0
MCF2	3	0.090534	0.090395	0.999988	1665	0
ZFPM2	3	0.090634	0.090495	0.999988	1666	0
TIAF1	3	0.09081	0.09068	0.999988	1667	0
OCIAD2	3	0.09081	0.09068	0.999988	1668	0
OR7G2	3	0.09081	0.09068	0.999988	1669	0
PDZD2	3	0.09081	0.09068	0.999988	1670	0
SMPX	3	0.09081	0.09068	0.999988	1671	0
NDUFS1	3	0.09081	0.09068	0.999988	1672	0
ASGR1	3	0.091011	0.090872	0.999988	1673	0
PSCA	3	0.091011	0.090872	0.999988	1674	0
DEF8	3	0.091136	0.090998	0.999988	1675	0
RXFP2	3	0.091136	0.090998	0.999988	1676	0
HYKK	3	0.091136	0.090998	0.999988	1677	0
XPO6	3	0.091262	0.091117	0.999988	1678	0
ZNF354A	3	0.091262	0.091117	0.999988	1679	0
SKIV2L	3	0.091462	0.091317	0.999988	1680	0
ST6GALNAC4	3	0.091462	0.091317	0.999988	1681	0
C9orf163	3	0.091462	0.091317	0.999988	1682	0
PDS5B	3	0.091462	0.091317	0.999988	1683	0
ITGA11	3	0.091462	0.091317	0.999988	1684	0
PLEKHG1	3	0.091462	0.091317	0.999988	1685	0
ETNPPL	3	0.091738	0.091597	0.999988	1686	0
MRPS17	3	0.091738	0.091597	0.999988	1687	0
ST6GALNAC3	3	0.091738	0.091597	0.999988	1688	0
CD1B	3	0.091738	0.091597	0.999988	1689	0
PHGR1	3	0.091738	0.091597	0.999988	1690	0
SPATA31C1	2	0.091868	0.091737	0.999988	1691	0
IFNG	3	0.091938	0.091808	0.999988	1692	0
APOA2	3	0.091938	0.091808	0.999988	1693	0
ANKRD22	3	0.091938	0.091808	0.999988	1694	0
THG1L	3	0.092039	0.091913	0.999988	1695	0
VPS37D	3	0.092239	0.09211	0.999988	1696	0
SPATA31C2	3	0.092239	0.09211	0.999988	1697	0
PPM1F	3	0.092239	0.09211	0.999988	1698	0
TP53BP2	3	0.092239	0.09211	0.999988	1699	0
TOM1	3	0.092239	0.09211	0.999988	1700	0
CTDSPL	3	0.092239	0.09211	0.999988	1701	0
SCGB2A2	3	0.092465	0.092345	0.999988	1702	0
LRRK1	3	0.092465	0.092345	0.999988	1703	0
NAP1L3	2	0.092479	0.092359	0.999988	1704	0
SNCAIP	3	0.09259	0.092474	0.999988	1705	0
HEXA	3	0.09259	0.092474	0.999988	1706	0
ZSCAN9	3	0.09279	0.092687	0.999988	1707	0
KRTAP5-2	3	0.09279	0.092687	0.999988	1708	0
ASCL2	3	0.093066	0.092982	0.999988	1709	0
TAT	3	0.093066	0.092982	0.999988	1710	0
C19orf24	3	0.093066	0.092982	0.999988	1711	0
ZNF334	3	0.093066	0.092982	0.999988	1712	0
NAA30	3	0.093066	0.092982	0.999988	1713	0
MFAP3	3	0.093066	0.092982	0.999988	1714	0
SARNP	2	0.093345	0.093256	0.999988	1715	0
TDRD15	3	0.093441	0.093346	0.999988	1716	0
SPAG11A	3	0.093441	0.093346	0.999988	1717	0
NABP2	3	0.093441	0.093346	0.999988	1718	0
B3GNT5	3	0.093441	0.093346	0.999988	1719	0
CUL1	3	0.093441	0.093346	0.999988	1720	0
ZNF629	3	0.093441	0.093346	0.999988	1721	0
RAPGEF5	3	0.093441	0.093346	0.999988	1722	0
STX11	3	0.093441	0.093346	0.999988	1723	0
ALDH6A1	3	0.093441	0.093346	0.999988	1724	0
HIGD1B	3	0.093867	0.093785	0.999988	1725	0
LPCAT3	3	0.093867	0.093785	0.999988	1726	0
ZNF846	3	0.093867	0.093785	0.999988	1727	0
negative53	3	0.093867	0.093785	0.999988	1728	0
SFTPA2	3	0.093867	0.093785	0.999988	1729	0
TRMT1L	3	0.093867	0.093785	0.999988	1730	0
DAXX	3	0.093867	0.093785	0.999988	1731	0
KIAA1279	3	0.093867	0.093785	0.999988	1732	0
SLC35F3	3	0.094142	0.094052	0.999988	1733	0
PDE7B	3	0.094142	0.094052	0.999988	1734	0
RGS5	3	0.094292	0.094197	0.999988	1735	0
BTK	3	0.094292	0.094197	0.999988	1736	0
FAAP20	3	0.094292	0.094197	0.999988	1737	0
ARHGAP15	3	0.094467	0.094368	0.999988	1738	0
GPR150	3	0.094467	0.094368	0.999988	1739	0
SDR9C7	3	0.094467	0.094368	0.999988	1740	0
HDGF	3	0.094718	0.094616	0.999988	1741	0
CCDC12	3	0.094718	0.094616	0.999988	1742	0
YTHDC2	3	0.094718	0.094616	0.999988	1743	0
KRTAP21-1	3	0.094718	0.094616	0.999988	1744	0
OTUD1	3	0.094893	0.094803	0.999988	1745	0
ZBTB7B	3	0.094943	0.094857	0.999988	1746	0
TXNDC9	3	0.095018	0.094927	0.999988	1747	0
ZNF560	3	0.095018	0.094927	0.999988	1748	0
HCRTR1	3	0.095193	0.095117	0.999988	1749	0
ZNF490	3	0.095193	0.095117	0.999988	1750	0
C16orf47	3	0.095193	0.095117	0.999988	1751	0
CEP295	3	0.095193	0.095117	0.999988	1752	0
G2E3	3	0.095193	0.095117	0.999988	1753	0
APH1A	3	0.095393	0.095317	0.999988	1754	0
CACYBP	3	0.095393	0.095317	0.999988	1755	0
MBD3L1	3	0.095393	0.095317	0.999988	1756	0
CNOT6	3	0.095693	0.095622	0.999988	1757	0
ARAP3	3	0.095693	0.095622	0.999988	1758	0
KRT38	3	0.095693	0.095622	0.999988	1759	0
RAD23B	3	0.095693	0.095622	0.999988	1760	0
LRRC10	3	0.095693	0.095622	0.999988	1761	0
HYDIN	3	0.095693	0.095622	0.999988	1762	0
AHR	3	0.095693	0.095622	0.999988	1763	0
MIS18BP1	3	0.095693	0.095622	0.999988	1764	0
RAB8A	3	0.095993	0.095928	0.999988	1765	0
KRT84	3	0.095993	0.095928	0.999988	1766	0
SHE	3	0.095993	0.095928	0.999988	1767	0
C8A	3	0.096167	0.096089	0.999988	1768	0
CDH20	3	0.096167	0.096089	0.999988	1769	0
SPANXN1	3	0.096167	0.096089	0.999988	1770	0
MLNR	3	0.096167	0.096089	0.999988	1771	0
negative35	3	0.096392	0.096303	0.999988	1772	0
GNPDA1	3	0.096392	0.096303	0.999988	1773	0
MYRFL	3	0.096392	0.096303	0.999988	1774	0
FCGR1A	3	0.096392	0.096303	0.999988	1775	0
MROH5	3	0.096392	0.096303	0.999988	1776	0
PPP2CA	2	0.096582	0.096486	0.999988	1777	0
OR52M1	3	0.096617	0.096525	0.999988	1778	0
ADCY3	3	0.096617	0.096525	0.999988	1779	0
CCDC28B	3	0.096617	0.096525	0.999988	1780	0
ABCB6	3	0.096617	0.096525	0.999988	1781	0
HDDC3	3	0.096842	0.096736	0.999988	1782	0
SLC7A1	3	0.096842	0.096736	0.999988	1783	0
THOC2	3	0.096842	0.096736	0.999988	1784	0
FGF7	3	0.096842	0.096736	0.999988	1785	0
GLA	3	0.097067	0.096957	0.999988	1786	0
NRG3	3	0.097067	0.096957	0.999988	1787	0
SELM	3	0.097067	0.096957	0.999988	1788	0
MND1	3	0.097316	0.097214	0.999988	1789	0
POLR2J2	3	0.097316	0.097214	0.999988	1790	0
SDHAF1	3	0.097316	0.097214	0.999988	1791	0
GBP4	3	0.097316	0.097214	0.999988	1792	0
HLA-E	3	0.097316	0.097214	0.999988	1793	0
UBE2D2	3	0.097316	0.097214	0.999988	1794	0
IFNA14	3	0.097566	0.097463	0.999988	1795	0
SFSWAP	3	0.097566	0.097463	0.999988	1796	0
IL4I1	3	0.097566	0.097463	0.999988	1797	0
EFCAB6	3	0.097716	0.097612	0.999988	1798	0
HIST1H3E	3	0.097716	0.097612	0.999988	1799	0
LOC388813	3	0.09799	0.097877	0.999988	1800	0
KIF17	3	0.09799	0.097877	0.999988	1801	0
APOD	3	0.09799	0.097877	0.999988	1802	0
CD180	3	0.09799	0.097877	0.999988	1803	0
ANAPC1	3	0.09799	0.097877	0.999988	1804	0
ANKMY2	3	0.09799	0.097877	0.999988	1805	0
ZNF441	3	0.09799	0.097877	0.999988	1806	0
TPX2	3	0.09799	0.097877	0.999988	1807	0
CDNF	3	0.09799	0.097877	0.999988	1808	0
OR10R2	3	0.098364	0.098258	0.999988	1809	0
THOC1	3	0.098364	0.098258	0.999988	1810	0
ACAT2	3	0.098364	0.098258	0.999988	1811	0
DAB1	3	0.098364	0.098258	0.999988	1812	0
HACD3	3	0.098364	0.098258	0.999988	1813	0
RAB11A	3	0.098364	0.098258	0.999988	1814	0
ILVBL	3	0.098639	0.098524	0.999988	1815	0
KARS	3	0.098639	0.098524	0.999988	1816	0
LRRC28	3	0.098639	0.098524	0.999988	1817	0
negative285	3	0.098639	0.098524	0.999988	1818	0
STIM1	3	0.098639	0.098524	0.999988	1819	0
QTRTD1	3	0.098888	0.098794	0.999988	1820	0
CHM	3	0.098888	0.098794	0.999988	1821	0
ZNF512	3	0.098888	0.098794	0.999988	1822	0
CCDC39	3	0.098888	0.098794	0.999988	1823	0
ANGPTL7	3	0.098888	0.098794	0.999988	1824	0
DGKH	3	0.099187	0.099074	0.999988	1825	0
TTR	3	0.099187	0.099074	0.999988	1826	0
CH25H	3	0.099187	0.099074	0.999988	1827	0
SLC18B1	3	0.099187	0.099074	0.999988	1828	0
USP40	3	0.099187	0.099074	0.999988	1829	0
USP30	3	0.099187	0.099074	0.999988	1830	0
SLC16A12	3	0.099437	0.099303	0.999988	1831	0
NXF3	3	0.099437	0.099303	0.999988	1832	0
SYNGAP1	3	0.099437	0.099303	0.999988	1833	0
MOAP1	3	0.099636	0.099511	0.999988	1834	0
ZNF300	3	0.099636	0.099511	0.999988	1835	0
CD1C	3	0.099636	0.099511	0.999988	1836	0
TBX21	3	0.099636	0.099511	0.999988	1837	0
MBTPS1	3	0.099636	0.099511	0.999988	1838	0
NSMAF	3	0.099835	0.099702	0.999988	1839	0
NPRL2	3	0.099835	0.099702	0.999988	1840	0
SEMA5B	3	0.099835	0.099702	0.999988	1841	0
GAB2	3	0.10001	0.099891	0.999988	1842	0
TMEM31	3	0.10001	0.099891	0.999988	1843	0
FLT1	3	0.10001	0.099891	0.999988	1844	0
GABARAPL1	3	0.10001	0.099891	0.999988	1845	0
ZNF682	2	0.10014	0.10002	0.999988	1846	0
UBQLN1	3	0.10018	0.10006	0.999988	1847	0
ATP6V0D2	3	0.10018	0.10006	0.999988	1848	0
ATM	3	0.10018	0.10006	0.999988	1849	0
SERPINA3	3	0.10036	0.10023	0.999988	1850	0
GPR107	3	0.10036	0.10023	0.999988	1851	0
LIPE	3	0.10036	0.10023	0.999988	1852	0
LOC100507462	3	0.10056	0.10043	0.999988	1853	0
BIRC5	3	0.10056	0.10043	0.999988	1854	0
CEACAM3	3	0.10056	0.10043	0.999988	1855	0
ANO4	3	0.10056	0.10043	0.999988	1856	0
LMOD2	3	0.10081	0.10071	0.999988	1857	0
OR52J3	3	0.10081	0.10071	0.999988	1858	0
KCNMB3	3	0.10081	0.10071	0.999988	1859	0
AZI2	3	0.10081	0.10071	0.999988	1860	0
TMEM216	3	0.10096	0.10088	0.999988	1861	0
EHMT1	3	0.10096	0.10088	0.999988	1862	0
CCDC102B	3	0.10108	0.10101	0.999988	1863	0
SERPINB8	3	0.10108	0.10101	0.999988	1864	0
VCAM1	3	0.10108	0.10101	0.999988	1865	0
EXOC4	3	0.1013	0.10125	0.999988	1866	0
PRKG1	3	0.1013	0.10125	0.999988	1867	0
SCAF1	3	0.1013	0.10125	0.999988	1868	0
MPO	3	0.1013	0.10125	0.999988	1869	0
PIK3R6	3	0.1013	0.10125	0.999988	1870	0
CGN	3	0.10155	0.1015	0.999988	1871	0
ARPIN	3	0.10155	0.1015	0.999988	1872	0
ZNF80	3	0.10155	0.1015	0.999988	1873	0
FECH	3	0.10155	0.1015	0.999988	1874	0
PTPRZ1	3	0.10168	0.10161	0.999988	1875	0
NCKAP1L	3	0.10178	0.10171	0.999988	1876	0
POTEB3	3	0.10178	0.10171	0.999988	1877	0
PDE8A	3	0.10178	0.10171	0.999988	1878	0
RAPSN	3	0.10205	0.10199	0.999988	1879	0
MCTP1	3	0.10205	0.10199	0.999988	1880	0
TPMT	3	0.1022	0.10214	0.999988	1881	0
FAM155B	3	0.10228	0.10221	0.999988	1882	0
CYTIP	3	0.10247	0.10241	0.999988	1883	0
LOC101928841	3	0.10247	0.10241	0.999988	1884	0
KCNA4	3	0.10247	0.10241	0.999988	1885	0
FXR1	3	0.10247	0.10241	0.999988	1886	0
GADD45GIP1	3	0.10247	0.10241	0.999988	1887	0
PROSER2	3	0.10275	0.10267	0.999988	1888	0
MORN3	3	0.10275	0.10267	0.999988	1889	0
BCAS2	3	0.10275	0.10267	0.999988	1890	0
TEAD3	3	0.10275	0.10267	0.999988	1891	0
KLHL25	3	0.10295	0.10288	0.999988	1892	0
CAV1	3	0.10295	0.10288	0.999988	1893	0
AP3B1	3	0.10295	0.10288	0.999988	1894	0
WDR93	3	0.10307	0.10301	0.999988	1895	0
HECTD1	3	0.10324	0.10319	0.999988	1896	0
KRTAP9-3	3	0.10324	0.10319	0.999988	1897	0
CBLN2	3	0.10324	0.10319	0.999988	1898	0
SLC36A4	3	0.10324	0.10319	0.999988	1899	0
SAMD12	3	0.10324	0.10319	0.999988	1900	0
NUP54	3	0.10352	0.10346	0.999988	1901	0
WFDC12	3	0.10352	0.10346	0.999988	1902	0
ZNF613	3	0.10352	0.10346	0.999988	1903	0
negative266	3	0.10352	0.10346	0.999988	1904	0
SMURF2	3	0.10352	0.10346	0.999988	1905	0
EMP3	2	0.10377	0.10369	0.999988	1906	0
ZNF841	3	0.10377	0.1037	0.999988	1907	0
DEPTOR	3	0.10377	0.1037	0.999988	1908	0
MCCD1	3	0.10377	0.1037	0.999988	1909	0
ZNF396	3	0.10377	0.1037	0.999988	1910	0
ARL5C	3	0.10401	0.10394	0.999988	1911	0
TAAR9	3	0.10401	0.10394	0.999988	1912	0
SH3BGR	3	0.10401	0.10394	0.999988	1913	0
ZNF79	2	0.10424	0.10416	0.999988	1914	0
ARL15	3	0.10424	0.10416	0.999988	1915	0
MKRN1	3	0.10424	0.10416	0.999988	1916	0
RNF216	3	0.10424	0.10416	0.999988	1917	0
SLC25A25	3	0.10451	0.10443	0.999988	1918	0
ZNF765	3	0.10451	0.10443	0.999988	1919	0
CDR2L	3	0.10451	0.10443	0.999988	1920	0
SUN2	3	0.10451	0.10443	0.999988	1921	0
C2CD4D	3	0.10451	0.10443	0.999988	1922	0
GIMAP1-GIMAP5	2	0.10459	0.1045	0.999988	1923	0
IGFL1	3	0.10481	0.10473	0.999988	1924	0
SNCG	3	0.10481	0.10473	0.999988	1925	0
OR2T5	3	0.10481	0.10473	0.999988	1926	0
LOC100505478	3	0.10481	0.10473	0.999988	1927	0
MAPK4	3	0.10498	0.10492	0.999988	1928	0
MIA2	3	0.10508	0.10503	0.999988	1929	0
METTL12	3	0.10508	0.10503	0.999988	1930	0
FKBP9	3	0.10521	0.10516	0.999988	1931	0
SMTNL1	3	0.10521	0.10516	0.999988	1932	0
FLRT2	3	0.10533	0.10529	0.999988	1933	0
SLC18A3	3	0.10533	0.10529	0.999988	1934	0
GPM6A	3	0.1055	0.10548	0.999988	1935	0
KBTBD13	3	0.1055	0.10548	0.999988	1936	0
PREB	3	0.1055	0.10548	0.999988	1937	0
TMEM196	3	0.1055	0.10548	0.999988	1938	0
C19orf57	3	0.10575	0.1057	0.999988	1939	0
LOC400927-CSNK1E	3	0.10575	0.1057	0.999988	1940	0
KRT31	3	0.10575	0.1057	0.999988	1941	0
HSP90B1	3	0.10575	0.1057	0.999988	1942	0
ITIH5	3	0.10598	0.10592	0.999988	1943	0
GINS4	3	0.10598	0.10592	0.999988	1944	0
RNF128	3	0.10598	0.10592	0.999988	1945	0
WFDC11	3	0.10598	0.10592	0.999988	1946	0
NPR3	3	0.1062	0.10612	0.999988	1947	0
F2RL2	3	0.1062	0.10612	0.999988	1948	0
SH3KBP1	3	0.1062	0.10612	0.999988	1949	0
LOXL3	3	0.1062	0.10612	0.999988	1950	0
STAP2	3	0.1062	0.10612	0.999988	1951	0
TRIM64	3	0.10647	0.10639	0.999988	1952	0
C16orf92	3	0.10647	0.10639	0.999988	1953	0
ELOF1	3	0.10647	0.10639	0.999988	1954	0
POC1B-GALNT4	3	0.10647	0.10639	0.999988	1955	0
LEPROT	3	0.10647	0.10639	0.999988	1956	0
OTUD4	2	0.10648	0.1064	0.999988	1957	0
MRGPRX2	3	0.10672	0.10665	0.999988	1958	0
ZIK1	3	0.10672	0.10665	0.999988	1959	0
KDM2B	3	0.10672	0.10665	0.999988	1960	0
INO80E	2	0.10673	0.10667	0.999988	1961	0
LMF1	3	0.10694	0.10688	0.999988	1962	0
STK17B	3	0.10694	0.10688	0.999988	1963	0
PTGIR	3	0.10694	0.10688	0.999988	1964	0
GZMB	3	0.10694	0.10688	0.999988	1965	0
DPPA3	3	0.10719	0.10713	0.999988	1966	0
DDX5	3	0.10719	0.10713	0.999988	1967	0
OR5W2	3	0.10719	0.10713	0.999988	1968	0
TLR10	3	0.10719	0.10713	0.999988	1969	0
TRIM27	3	0.10719	0.10713	0.999988	1970	0
RPS6KA5	3	0.10744	0.10737	0.999988	1971	0
LRRIQ3	3	0.10744	0.10737	0.999988	1972	0
SLC17A6	3	0.10764	0.10757	0.999988	1973	0
TMEM74	3	0.10764	0.10757	0.999988	1974	0
DCP1B	3	0.10764	0.10757	0.999988	1975	0
ARF3	3	0.10764	0.10757	0.999988	1976	0
SKIDA1	3	0.10764	0.10757	0.999988	1977	0
PTPN2	3	0.10791	0.10785	0.999988	1978	0
ZNF780A	3	0.10791	0.10785	0.999988	1979	0
SH3RF2	3	0.10791	0.10785	0.999988	1980	0
NMBR	3	0.10791	0.10785	0.999988	1981	0
PLAC4	3	0.10791	0.10785	0.999988	1982	0
TNFRSF10A	3	0.10791	0.10785	0.999988	1983	0
GP6	3	0.10808	0.10802	0.999988	1984	0
SNAPC4	3	0.10823	0.10816	0.999988	1985	0
RNF38	3	0.10823	0.10816	0.999988	1986	0
OR51Q1	3	0.10823	0.10816	0.999988	1987	0
POP1	3	0.10843	0.10835	0.999988	1988	0
MPP4	3	0.10843	0.10835	0.999988	1989	0
MLKL	3	0.10843	0.10835	0.999988	1990	0
SERINC4	3	0.10868	0.1086	0.999988	1991	0
PNPLA1	3	0.10868	0.1086	0.999988	1992	0
MPZ	3	0.10868	0.1086	0.999988	1993	0
CCL3L3	3	0.10868	0.1086	0.999988	1994	0
OR52N5	3	0.10868	0.1086	0.999988	1995	0
ZFYVE26	3	0.10868	0.1086	0.999988	1996	0
FAM159B	3	0.10895	0.10887	0.999988	1997	0
LILRA4	3	0.10895	0.10887	0.999988	1998	0
KLRF2	3	0.1091	0.10901	0.999988	1999	0
[truncated: 17,026 more rows]

## Sheet: Table_S4-3(TcdB_0.3-R2)
gene	num	pos|score	pos|p-value	pos|FDR	pos|rank	pos|good sgRNA
CSPG4	3	9.3441e-13	2.6029e-07	0.00495	1	3
negative115	2	1.7775e-05	1.744e-05	0.165842	2	1
RPP25	3	0.00018663	0.00019079	0.999968	3	1
FOXO6	3	0.00023995	0.00023921	0.999968	4	1
CECR2	3	0.00034658	0.00033864	0.999968	5	1
OR2J3	3	0.00039989	0.00039434	0.999968	6	1
HDAC4	3	0.0004532	0.00043599	0.999968	7	1
NATD1	3	0.00050651	0.00049742	0.999968	8	1
FOXRED2	3	0.00055982	0.00054948	0.999968	9	1
KIAA0100	3	0.00061312	0.00059529	0.999968	10	1
YPEL3	3	0.00066642	0.00065359	0.999968	11	1
ADM2	3	0.00071972	0.0006994	0.999968	12	1
UGP2	3	0.00077302	0.00075459	0.999968	13	1
KIF5B	3	0.00082632	0.00081445	0.999968	14	1
PTPRZ1	3	0.00087962	0.00086547	0.999968	15	1
CABLES1	3	0.00093291	0.00093054	0.999968	16	1
GPR137B	3	0.0009862	0.00097636	0.999968	17	1
LYZ	3	0.0010395	0.0010289	0.999968	18	0
C16orf72	3	0.0010928	0.0010737	0.999968	19	0
RAB39B	3	0.0011461	0.0011237	0.999968	20	0
TMEM150B	3	0.0011993	0.001182	0.999968	21	0
TAX1BP1	3	0.0012526	0.0012372	0.999968	22	0
FBXO31	3	0.0013592	0.0013304	0.999968	23	0
SIGMAR1	3	0.0014125	0.0013819	0.999968	24	0
FBXO11	3	0.0014657	0.0014303	0.999968	25	0
TAOK2	3	0.001519	0.0014886	0.999968	26	0
DOK2	1	0.0015553	0.0015224	0.999968	27	0
OPALIN	3	0.0015723	0.0015391	0.999968	28	0
STOX1	3	0.0016256	0.0015943	0.999968	29	0
KMT2D	3	0.0016788	0.0016594	0.999968	30	0
STAR	3	0.0017321	0.0017047	0.999968	31	0
XIRP2	3	0.0017853	0.0017666	0.999968	32	0
MIPOL1	3	0.0018386	0.0018145	0.999968	33	0
COL21A1	3	0.0018919	0.0018645	0.999968	34	0
PRDX2	3	0.0019451	0.0019207	0.999968	35	0
TRIP11	3	0.0019984	0.0019733	0.999968	36	0
ELL	3	0.0020516	0.0020279	0.999968	37	0
RNF212B	3	0.0021049	0.0020816	0.999968	38	0
negative247	3	0.0021581	0.0021347	0.999968	39	0
PEF1	3	0.0022114	0.0021867	0.999968	40	0
ACOX1	3	0.0022646	0.002244	0.999968	41	0
UROS	3	0.0023179	0.0022955	0.999968	42	0
ZNF615	3	0.0023711	0.0023523	0.999968	43	0
GBP7	3	0.0024244	0.0023996	0.999968	44	0
GATA5	3	0.0024776	0.0024517	0.999968	45	0
TUBA8	3	0.0025308	0.0025048	0.999968	46	0
negative222	3	0.0025841	0.0025673	0.999968	47	0
FGF22	3	0.0026373	0.0026214	0.999968	48	0
PABPC5	3	0.0026905	0.0026797	0.999968	49	0
XAGE5	3	0.0027438	0.0027406	0.999968	50	0
HPRT1	3	0.002797	0.0027974	0.999968	51	0
AMY1B	3	0.0028502	0.0028442	0.999968	52	0
FOXD3	3	0.0029034	0.0028911	0.999968	53	0
IL18BP	3	0.0029567	0.0029494	0.999968	54	0
IGSF1	3	0.0030099	0.0029988	0.999968	55	0
EMC3	3	0.0030631	0.0030519	0.999968	56	0
PRR4	3	0.0031163	0.0031009	0.999968	57	0
HMGN1	3	0.0031695	0.0031524	0.999968	58	0
SLC17A8	3	0.0032227	0.0032076	0.999968	59	0
NCAPH	3	0.0032759	0.0032612	0.999968	60	0
FTMT	2	0.0032857	0.0032732	0.999968	61	0
EMC4	3	0.0033292	0.0033216	0.999968	62	0
CRYGN	3	0.0033824	0.0033705	0.999968	63	0
MT1HL1	3	0.0034356	0.0034215	0.999968	64	0
ACSM1	3	0.0034888	0.0034752	0.999968	65	0
CREB3	3	0.003542	0.0035293	0.999968	66	0
SPPL3	3	0.0035952	0.0035767	0.999968	67	0
GOLGA6L10	3	0.0037016	0.0036735	0.999968	68	0
ZNF91	2	0.0037116	0.0036824	0.999968	69	0
ABHD12	3	0.0037548	0.0037323	0.999968	70	0
SMARCE1	3	0.0038079	0.0037958	0.999968	71	0
HCST	2	0.003818	0.0038031	0.999968	72	0
SNX31	3	0.0038611	0.0038547	0.999968	73	0
TMEM185A	3	0.0039143	0.0039062	0.999968	74	0
ARNT	3	0.0039675	0.0039567	0.999968	75	0
PPT1	3	0.0040207	0.0040186	0.999968	76	0
CXorf38	3	0.0040739	0.004078	0.999968	77	0
ZNF567	3	0.0041271	0.004117	0.999968	78	0
GJA3	3	0.0041802	0.004179	0.999968	79	0
MYO6	3	0.0042334	0.0042284	0.999968	80	0
MMP7	3	0.0042866	0.0042737	0.999968	81	0
NCF1	3	0.0043398	0.0043216	0.999968	82	0
ANGPT4	3	0.0043929	0.0043726	0.999968	83	0
NUDT13	3	0.0044461	0.004432	0.999968	84	0
BIRC8	3	0.0044993	0.0044846	0.999968	85	0
ZNF662	3	0.0045524	0.0045382	0.999968	86	0
GNS	3	0.0046056	0.0045882	0.999968	87	0
FZD2	3	0.0047119	0.0046912	0.999968	88	0
SVIL	3	0.0047651	0.0047449	0.999968	89	0
ADGRE3	3	0.0048182	0.0047974	0.999968	90	0
MARCH7	3	0.0048714	0.0048469	0.999968	91	0
NEUROD6	3	0.0049777	0.0049495	0.999968	92	0
OR10G2	3	0.0050308	0.0050104	0.999968	93	0
PRPSAP1	3	0.005084	0.0050551	0.999968	94	0
TECTB	3	0.0051903	0.0051639	0.999968	95	0
TMEM176A	3	0.0052434	0.0052097	0.999968	96	0
ABCB5	3	0.0052965	0.005266	0.999968	97	0
PPP1R3F	3	0.0053497	0.0053326	0.999968	98	0
HEY1	3	0.0054028	0.0053821	0.999968	99	0
LHX5	3	0.0054559	0.0054346	0.999968	100	0
EVC2	3	0.0055091	0.0054955	0.999968	101	0
MTRNR2L6	3	0.0056153	0.0056059	0.999968	102	0
SYNGR4	3	0.0056684	0.0056476	0.999968	103	0
MMP23B	3	0.0057747	0.0057439	0.999968	104	0
HSPA12A	3	0.0058278	0.0057933	0.999968	105	0
negative106	3	0.0058809	0.0058527	0.999968	106	0
CISH	3	0.005934	0.0059099	0.999968	107	0
EIF2B1	3	0.0059872	0.0059719	0.999968	108	0
C19orf24	3	0.0060403	0.0060229	0.999968	109	0
POU2F1	3	0.0060934	0.0060833	0.999968	110	0
ITGA6	3	0.0061465	0.0061333	0.999968	111	0
NDUFA10	3	0.0061996	0.0061843	0.999968	112	0
LOXL3	3	0.0062527	0.0062431	0.999968	113	0
C8A	3	0.0063058	0.0063004	0.999968	114	0
C1orf234	3	0.0063589	0.0063529	0.999968	115	0
ZNF226	3	0.006412	0.0064102	0.999968	116	0
RIT1	3	0.0064651	0.0064737	0.999968	117	0
PBRM1	3	0.0065182	0.0065315	0.999968	118	0
OR8D2	3	0.0065713	0.0065737	0.999968	119	0
ZNF571	3	0.0066244	0.0066247	0.999968	120	0
VWDE	3	0.0066775	0.0066788	0.999968	121	0
TRAK2	3	0.0067306	0.006733	0.999968	122	0
negative63	3	0.0067836	0.006785	0.999968	123	0
DOC2B	3	0.0068898	0.0068834	0.999968	124	0
C10orf91	3	0.0069429	0.0069292	0.999968	125	0
MAP3K5	3	0.006996	0.006986	0.999968	126	0
GCK	3	0.007049	0.0070438	0.999968	127	0
OR5P2	2	0.0070797	0.0070844	0.999968	128	0
CYTH3	3	0.0071021	0.0071021	0.999968	129	0
SAP30L	3	0.0071552	0.0071609	0.999968	130	0
MIA	3	0.0072082	0.0072171	0.999968	131	0
UBE2S	3	0.0072613	0.0072702	0.999968	132	0
FCRL2	3	0.0073144	0.0073254	0.999968	133	0
TAS2R31	3	0.0073674	0.0073743	0.999968	134	0
NPC1	3	0.0074205	0.0074352	0.999968	135	0
negative120	3	0.0074736	0.0074863	0.999968	136	0
BRSK2	3	0.0075266	0.0075316	0.999968	137	0
negative176	2	0.0075402	0.0075446	0.999968	138	0
IL33	3	0.0075797	0.0075935	0.999968	139	0
CBX2	3	0.0076327	0.007645	0.999968	140	0
C10orf76	3	0.0076858	0.0077033	0.999968	141	0
EMC8	3	0.0077388	0.0077575	0.999968	142	0
SMAD6	3	0.0077919	0.0078142	0.999968	143	0
DNAJC12	3	0.0078449	0.0078689	0.999968	144	0
ZBTB18	3	0.007898	0.0079199	0.999968	145	0
SLC16A10	3	0.007951	0.0079735	0.999968	146	0
TRIM46	3	0.0080041	0.0080308	0.999968	147	0
SYT9	3	0.0080571	0.0080797	0.999968	148	0
ZNF705A	3	0.0081102	0.0081261	0.999968	149	0
JPH1	3	0.0081632	0.0081766	0.999968	150	0
OR4D5	3	0.0082693	0.0082802	0.999968	151	0
TTLL7	3	0.0083223	0.0083291	0.999968	152	0
MEGF11	3	0.0084283	0.0084379	0.999968	153	0
ZNF805	3	0.0084814	0.0084925	0.999968	154	0
IL31	3	0.0085344	0.0085467	0.999968	155	0
SIRT2	3	0.0085874	0.0085982	0.999968	156	0
ZNF519	2	0.0086378	0.0086477	0.999968	157	0
PLEKHA1	3	0.0086404	0.0086487	0.999968	158	0
NLRP9	3	0.0086934	0.0087044	0.999968	159	0
MRC1	3	0.0087465	0.0087695	0.999968	160	0
CRIP3	3	0.0087995	0.0088247	0.999968	161	0
RHBDF1	3	0.0088525	0.0088778	0.999968	162	0
USP12	3	0.0089055	0.0089304	0.999968	163	0
ZNF28	3	0.0089585	0.0089835	0.999968	164	0
FAM227A	3	0.0090115	0.0090376	0.999968	165	0
THPO	3	0.0091175	0.009123	0.999968	166	0
SLC6A20	3	0.0091705	0.0091724	0.999968	167	0
CFAP99	3	0.0092235	0.0092297	0.999968	168	0
TNF	3	0.0092765	0.009288	0.999968	169	0
MAST3	3	0.0093295	0.0093354	0.999968	170	0
OR13D1	3	0.0093825	0.0093885	0.999968	171	0
KIAA1143	3	0.0094355	0.0094379	0.999968	172	0
TMTC1	2	0.0094518	0.0094525	0.999968	173	0
FAM171A1	3	0.0094885	0.0094879	0.999968	174	0
BARX1	3	0.0095415	0.009528	0.999968	175	0
ZNF443	3	0.0095944	0.0095837	0.999968	176	0
ANOS1	3	0.0096474	0.0096394	0.999968	177	0
SS18	3	0.0097004	0.0096946	0.999968	178	0
SLC27A1	3	0.0097534	0.0097466	0.999968	179	0
PDS5A	3	0.0098064	0.0097914	0.999968	180	0
JAKMIP1	3	0.0098593	0.0098393	0.999968	181	0
SLC20A2	3	0.0099123	0.0098992	0.999968	182	0
XAGE2	3	0.0099653	0.0099476	0.999968	183	0
THSD7B	3	0.010018	0.010004	0.999968	184	0
ZADH2	3	0.010071	0.010062	0.999968	185	0
ZNF880	3	0.010124	0.010115	0.999968	186	0
MOB1A	3	0.010177	0.010157	0.999968	187	0
MS4A3	3	0.01023	0.010209	0.999968	188	0
CRYGD	3	0.010283	0.010264	0.999968	189	0
FOS	3	0.010336	0.010319	0.999968	190	0
HHLA1	3	0.010389	0.010359	0.999968	191	0
negative116	3	0.010442	0.010407	0.999968	192	0
NMS	3	0.010495	0.010454	0.999968	193	0
TRHDE	3	0.010548	0.010513	0.999968	194	0
CUBN	3	0.010654	0.0106	0.999968	195	0
GPS2	3	0.010707	0.010659	0.999968	196	0
RFPL4B	3	0.01076	0.010711	0.999968	197	0
LRRC6	3	0.010813	0.010753	0.999968	198	0
RRP12	2	0.010831	0.010775	0.999968	199	0
TAMM41	3	0.010866	0.010805	0.999968	200	0
negative264	3	0.010918	0.010848	0.999968	201	0
ZNF37A	3	0.010971	0.010903	0.999968	202	0
EBF4	3	0.011024	0.010953	0.999968	203	0
PPAPDC2	3	0.011077	0.011005	0.999968	204	0
SCLT1	2	0.011114	0.011042	0.999968	205	0
SERPINB8	3	0.01113	0.011055	0.999968	206	0
FTSJ3	3	0.011183	0.011115	0.999968	207	0
SCNN1B	3	0.011236	0.011172	0.999968	208	0
FAM180A	3	0.011342	0.011267	0.999968	209	0
SLC26A8	3	0.011395	0.011325	0.999968	210	0
ZNF234	3	0.011448	0.011375	0.999968	211	0
CSTA	3	0.011501	0.011433	0.999968	212	0
CCDC154	3	0.011554	0.011489	0.999968	213	0
SMIM13	3	0.011606	0.011544	0.999968	214	0
SLC7A5	3	0.011712	0.011639	0.999968	215	0
GHRL	3	0.011765	0.011694	0.999968	216	0
EFHD1	3	0.011818	0.011737	0.999968	217	0
ERICH6	3	0.011871	0.011785	0.999968	218	0
OPLAH	3	0.011924	0.011842	0.999968	219	0
ZNF280A	3	0.011977	0.011896	0.999968	220	0
C19orf84	3	0.01203	0.011951	0.999968	221	0
ABHD16A	3	0.012083	0.012002	0.999968	222	0
ANKUB1	3	0.012136	0.012061	0.999968	223	0
IFITM3	3	0.012188	0.012113	0.999968	224	0
DLG2	3	0.012241	0.012165	0.999968	225	0
MYL2	3	0.012294	0.012207	0.999968	226	0
COX8A	3	0.012347	0.012257	0.999968	227	0
MRGPRF	3	0.0124	0.012314	0.999968	228	0
SLCO1B3	3	0.012453	0.012375	0.999968	229	0
VN1R1	3	0.012506	0.012422	0.999968	230	0
EPSTI1	3	0.012559	0.012466	0.999968	231	0
MAP1S	2	0.012581	0.012495	0.999968	232	0
FBXO25	3	0.012611	0.012531	0.999968	233	0
RANGRF	3	0.012664	0.012585	0.999968	234	0
RTCB	3	0.012717	0.012638	0.999968	235	0
UCP1	3	0.01277	0.012699	0.999968	236	0
BSCL2	3	0.012823	0.01275	0.999968	237	0
LSM3	2	0.012846	0.012773	0.999968	238	0
EMC7	3	0.012876	0.012797	0.999968	239	0
NDC1	3	0.012982	0.012904	0.999968	240	0
SLC25A26	3	0.013034	0.012956	0.999968	241	0
MAP3K2	3	0.013087	0.013007	0.999968	242	0
CRACR2A	3	0.01314	0.013061	0.999968	243	0
KIR2DS5	3	0.013193	0.013112	0.999968	244	0
MMP16	3	0.013246	0.013172	0.999968	245	0
DMPK	3	0.013299	0.013226	0.999968	246	0
ZNF200	3	0.013352	0.013276	0.999968	247	0
S100A10	3	0.013404	0.013326	0.999968	248	0
UCK2	3	0.013457	0.013378	0.999968	249	0
U2AF1L4	3	0.01351	0.013423	0.999968	250	0
BCO1	2	0.013552	0.013469	0.999968	251	0
RGSL1	3	0.013563	0.013479	0.999968	252	0
USP33	3	0.013616	0.013534	0.999968	253	0
KIAA1211L	3	0.013669	0.013591	0.999968	254	0
ZNF750	3	0.013721	0.013653	0.999968	255	0
GIMD1	3	0.013774	0.013698	0.999968	256	0
PKD1L2	3	0.013827	0.013744	0.999968	257	0
KCNK5	3	0.01388	0.013807	0.999968	258	0
MPP6	3	0.013933	0.013867	0.999968	259	0
CFAP221	3	0.013986	0.013911	0.999968	260	0
HIST1H2AK	3	0.014038	0.013957	0.999968	261	0
PROSER1	3	0.014091	0.014012	0.999968	262	0
PROKR1	3	0.014197	0.014124	0.999968	263	0
TMIGD2	3	0.01425	0.01418	0.999968	264	0
AEBP2	3	0.014303	0.014229	0.999968	265	0
TMEM89	3	0.014382	0.014315	0.999968	266	0
ZNF347	3	0.014382	0.014315	0.999968	267	0
LRRTM1	3	0.014461	0.014392	0.999968	268	0
OR13G1	3	0.014514	0.014449	0.999968	269	0
FAM102A	3	0.014567	0.014502	0.999968	270	0
ZCCHC14	3	0.014619	0.014553	0.999968	271	0
HGC6.3	3	0.014672	0.014607	0.999968	272	0
GSTM3	3	0.014725	0.014668	0.999968	273	0
FLJ44635	3	0.014778	0.014721	0.999968	274	0
ZNF800	3	0.014831	0.01476	0.999968	275	0
GALNT5	3	0.014883	0.014811	0.999968	276	0
OR6X1	3	0.014936	0.014867	0.999968	277	0
DCLRE1B	3	0.014989	0.014911	0.999968	278	0
AZGP1	3	0.015042	0.014963	0.999968	279	0
OR5T2	3	0.015095	0.015019	0.999968	280	0
ITGA2B	3	0.015147	0.015062	0.999968	281	0
LOC102724279	3	0.0152	0.015126	0.999968	282	0
FAM78B	3	0.015253	0.015178	0.999968	283	0
CCL11	3	0.015306	0.015226	0.999968	284	0
LARP1	3	0.015358	0.015277	0.999968	285	0
KRT24	2	0.015387	0.015304	0.999968	286	0
TMEM167A	3	0.015411	0.015326	0.999968	287	0
TGM2	3	0.015464	0.015378	0.999968	288	0
BCAP31	3	0.015517	0.015432	0.999968	289	0
ZNF518B	3	0.01557	0.015482	0.999968	290	0
TSSK3	3	0.015622	0.015537	0.999968	291	0
OR5H2	3	0.015675	0.0156	0.999968	292	0
RFC3	3	0.015728	0.015653	0.999968	293	0
KCNK10	3	0.015781	0.015706	0.999968	294	0
DTX4	3	0.015833	0.015761	0.999968	295	0
PDLIM1	3	0.015886	0.015811	0.999968	296	0
PDCL	3	0.015939	0.015863	0.999968	297	0
OR10A6	3	0.015992	0.015921	0.999968	298	0
POLN	3	0.016071	0.016006	0.999968	299	0
ITLN2	3	0.016071	0.016006	0.999968	300	0
ABHD4	2	0.016075	0.016012	0.999968	301	0
YTHDF3	3	0.01615	0.01609	0.999968	302	0
ZNF35	3	0.016255	0.016192	0.999968	303	0
CYP26B1	3	0.016308	0.016239	0.999968	304	0
ING2	3	0.016361	0.016298	0.999968	305	0
HMBS	3	0.016414	0.016352	0.999968	306	0
ZNF490	3	0.016466	0.016409	0.999968	307	0
APOL5	3	0.016519	0.016476	0.999968	308	0
ZNF185	3	0.016572	0.016531	0.999968	309	0
TAS1R1	2	0.016621	0.016583	0.999968	310	0
CNGA1	3	0.016677	0.016643	0.999968	311	0
DSN1	3	0.016756	0.01673	0.999968	312	0
PTPN12	3	0.016756	0.01673	0.999968	313	0
DEFB114	3	0.016836	0.016808	0.999968	314	0
RAB7A	3	0.016888	0.016857	0.999968	315	0
IQCF5	3	0.016941	0.016915	0.999968	316	0
PJA1	3	0.016994	0.016977	0.999968	317	0
COL5A2	3	0.017046	0.017024	0.999968	318	0
SERPINA2	3	0.017099	0.017082	0.999968	319	0
PTGDS	3	0.017152	0.017138	0.999968	320	0
ZNF806	3	0.017205	0.017183	0.999968	321	0
ZNF74	3	0.017257	0.017231	0.999968	322	0
GLRA4	3	0.01731	0.017288	0.999968	323	0
MUC22	3	0.017363	0.017346	0.999968	324	0
OR6C65	3	0.017415	0.017401	0.999968	325	0
TIMM17A	2	0.017467	0.017451	0.999968	326	0
ETNPPL	3	0.017468	0.017451	0.999968	327	0
LY6G5C	3	0.017521	0.017498	0.999968	328	0
negative71	3	0.017574	0.01756	0.999968	329	0
ITM2C	3	0.017626	0.017606	0.999968	330	0
MRPS11	3	0.017679	0.017665	0.999968	331	0
DOK1	3	0.017732	0.017712	0.999968	332	0
SCGB1C2	3	0.017784	0.017753	0.999968	333	0
LOC100287036	3	0.017837	0.0178	0.999968	334	0
HIST1H3J	3	0.01789	0.017848	0.999968	335	0
SACS	3	0.017942	0.017894	0.999968	336	0
SLC2A13	3	0.017995	0.017952	0.999968	337	0
LYPD6B	3	0.018074	0.01803	0.999968	338	0
CEP135	3	0.018074	0.01803	0.999968	339	0
UBE2E2	3	0.018153	0.018109	0.999968	340	0
CEP104	3	0.018206	0.018164	0.999968	341	0
SRPR	3	0.018258	0.018213	0.999968	342	0
ATAD1	3	0.018311	0.01827	0.999968	343	0
ZGRF1	3	0.018364	0.018318	0.999968	344	0
LDLRAD3	2	0.018401	0.01835	0.999968	345	0
KIAA1755	3	0.018416	0.018366	0.999968	346	0
ERMP1	3	0.018522	0.018468	0.999968	347	0
ALDH2	3	0.018574	0.018525	0.999968	348	0
NBL1	1	0.018611	0.01856	0.999968	349	0
MYF6	3	0.018627	0.018579	0.999968	350	0
SLC22A14	3	0.01868	0.018632	0.999968	351	0
AURKAIP1	3	0.018732	0.018687	0.999968	352	0
CWC22	3	0.018811	0.018764	0.999968	353	0
TRAP1	3	0.01889	0.018841	0.999968	354	0
RPS6KB2	3	0.018943	0.018893	0.999968	355	0
RIOK2	3	0.018996	0.018945	0.999968	356	0
ODF3L1	3	0.019048	0.018996	0.999968	357	0
CARD16	3	0.019101	0.019048	0.999968	358	0
RPF2	3	0.019154	0.019102	0.999968	359	0
CPLX1	3	0.019259	0.019207	0.999968	360	0
GSG1L	3	0.019312	0.019251	0.999968	361	0
SMIM14	3	0.019417	0.01936	0.999968	362	0
TNS4	3	0.019469	0.019411	0.999968	363	0
PPM1M	3	0.019522	0.019466	0.999968	364	0
LOC200726	3	0.019575	0.019517	0.999968	365	0
TBX15	3	0.019627	0.019582	0.999968	366	0
LGALS1	3	0.01968	0.019637	0.999968	367	0
OGT	3	0.019733	0.019683	0.999968	368	0
DOPEY2	3	0.019785	0.019736	0.999968	369	0
ENTPD5	3	0.019838	0.019788	0.999968	370	0
SCAMP1	3	0.019917	0.019861	0.999968	371	0
GABRG3	3	0.019917	0.019861	0.999968	372	0
SEC14L1	3	0.019996	0.019936	0.999968	373	0
IL17F	3	0.020048	0.019982	0.999968	374	0
CHST2	3	0.020101	0.020037	0.999968	375	0
MTRNR2L2	3	0.020154	0.020083	0.999968	376	0
SPP2	3	0.020206	0.020141	0.999968	377	0
TEX22	3	0.020311	0.020251	0.999968	378	0
IFNA1	3	0.020364	0.020309	0.999968	379	0
PALM2	3	0.020443	0.020398	0.999968	380	0
AIG1	3	0.020443	0.020398	0.999968	381	0
OR4S2	3	0.020522	0.020473	0.999968	382	0
TNS3	3	0.020574	0.020527	0.999968	383	0
CLCNKB	3	0.020627	0.020579	0.999968	384	0
BPIFB4	3	0.020679	0.020634	0.999968	385	0
OR5M3	3	0.020732	0.020676	0.999968	386	0
CHSY3	3	0.020837	0.020778	0.999968	387	0
CMIP	3	0.020942	0.020882	0.999968	388	0
LRIT3	3	0.020995	0.020931	0.999968	389	0
FRS3	3	0.021048	0.020979	0.999968	390	0
PFKFB2	3	0.0211	0.02103	0.999968	391	0
COMMD10	3	0.021153	0.021089	0.999968	392	0
TXNIP	3	0.021258	0.021179	0.999968	393	0
RILPL2	3	0.02131	0.021224	0.999968	394	0
MBNL2	3	0.021363	0.021282	0.999968	395	0
CYP4F22	3	0.021416	0.021335	0.999968	396	0
ERI1	3	0.021468	0.021389	0.999968	397	0
TMCO2	3	0.021521	0.021441	0.999968	398	0
RAB29	3	0.021573	0.021492	0.999968	399	0
ANTXR1	3	0.021626	0.021543	0.999968	400	0
OR2C1	3	0.021731	0.02163	0.999968	401	0
MST1L	3	0.021783	0.02168	0.999968	402	0
CD52	3	0.021862	0.021758	0.999968	403	0
CTDSPL	3	0.021862	0.021758	0.999968	404	0
DPT	3	0.021994	0.021897	0.999968	405	0
GBP1	3	0.022072	0.021969	0.999968	406	0
TSPAN6	3	0.022072	0.021969	0.999968	407	0
CALHM1	3	0.022177	0.022069	0.999968	408	0
TMEM125	3	0.022177	0.022069	0.999968	409	0
OR11H2	3	0.022256	0.022149	0.999968	410	0
RER1	3	0.022309	0.022199	0.999968	411	0
HEXDC	3	0.022414	0.022306	0.999968	412	0
STX11	3	0.022414	0.022306	0.999968	413	0
MOCS2	3	0.022414	0.022306	0.999968	414	0
DTNBP1	3	0.022519	0.022418	0.999968	415	0
FAM170B	3	0.022571	0.022472	0.999968	416	0
SYNDIG1L	3	0.022624	0.022523	0.999968	417	0
OR5M9	3	0.022676	0.022571	0.999968	418	0
ZNF780B	3	0.022729	0.022622	0.999968	419	0
CXCL9	3	0.022808	0.022713	0.999968	420	0
DCDC1	3	0.022808	0.022713	0.999968	421	0
PDCD1LG2	3	0.022887	0.022789	0.999968	422	0
KRTAP5-6	3	0.022939	0.022838	0.999968	423	0
HIST1H3I	3	0.023044	0.022955	0.999968	424	0
ZNF844	3	0.023097	0.023002	0.999968	425	0
PUS7L	3	0.023149	0.023063	0.999968	426	0
PFKFB1	3	0.023202	0.023113	0.999968	427	0
AGXT2	3	0.023254	0.023167	0.999968	428	0
MBLAC2	3	0.023333	0.023247	0.999968	429	0
MLANA	3	0.023333	0.023247	0.999968	430	0
WDR92	3	0.023412	0.023341	0.999968	431	0
SPATA21	3	0.023464	0.023393	0.999968	432	0
TECTA	3	0.023517	0.023442	0.999968	433	0
NABP1	3	0.023595	0.023516	0.999968	434	0
TEP1	3	0.023595	0.023516	0.999968	435	0
IFNA8	3	0.0237	0.02363	0.999968	436	0
NEUROD4	3	0.0237	0.02363	0.999968	437	0
TAF1C	3	0.023779	0.023711	0.999968	438	0
ADPRM	3	0.023831	0.023758	0.999968	439	0
GDNF	3	0.023884	0.023811	0.999968	440	0
PTRF	3	0.023936	0.023862	0.999968	441	0
SH3GLB1	2	0.024011	0.023937	0.999968	442	0
ZNF446	3	0.024015	0.023941	0.999968	443	0
PRKG1	3	0.024094	0.024017	0.999968	444	0
PPP3R1	3	0.024146	0.024079	0.999968	445	0
OR51F2	3	0.024199	0.024127	0.999968	446	0
SYPL1	3	0.024251	0.024176	0.999968	447	0
MUM1L1	3	0.024304	0.024216	0.999968	448	0
NDP	3	0.024356	0.024266	0.999968	449	0
LURAP1L	3	0.024409	0.024317	0.999968	450	0
SLC22A10	3	0.024461	0.024366	0.999968	451	0
CELF3	3	0.024513	0.024408	0.999968	452	0
CHEK2	3	0.024566	0.024461	0.999968	453	0
MPPED1	3	0.024618	0.02451	0.999968	454	0
C9orf62	3	0.024697	0.024581	0.999968	455	0
SLC27A5	3	0.024697	0.024581	0.999968	456	0
RAP1GAP	3	0.024776	0.024662	0.999968	457	0
PLCL2	3	0.024959	0.024839	0.999968	458	0
SPNS1	3	0.024959	0.024839	0.999968	459	0
BIK	3	0.024959	0.024839	0.999968	460	0
SLC22A18AS	3	0.024959	0.024839	0.999968	461	0
OR56A1	3	0.025143	0.025034	0.999968	462	0
OR4D2	3	0.025143	0.025034	0.999968	463	0
HSD17B3	3	0.025143	0.025034	0.999968	464	0
SEMA5A	3	0.025248	0.025145	0.999968	465	0
IL25	3	0.025326	0.025223	0.999968	466	0
EPO	3	0.025326	0.025223	0.999968	467	0
DUSP23	3	0.025405	0.025291	0.999968	468	0
CCDC158	3	0.025457	0.025341	0.999968	469	0
DEFB131	3	0.025562	0.025441	0.999968	470	0
DIS3L	3	0.025562	0.025441	0.999968	471	0
RUFY3	3	0.025562	0.025441	0.999968	472	0
ESRRG	3	0.025667	0.025559	0.999968	473	0
PZP	3	0.025719	0.025614	0.999968	474	0
FHDC1	3	0.025772	0.025658	0.999968	475	0
CEP97	3	0.025824	0.025716	0.999968	476	0
SYCP2L	3	0.025876	0.02577	0.999968	477	0
QSER1	3	0.025955	0.025849	0.999968	478	0
PHF20	3	0.025955	0.025849	0.999968	479	0
ACIN1	3	0.026034	0.025921	0.999968	480	0
SERP1	3	0.026138	0.026032	0.999968	481	0
PTPRK	3	0.026191	0.026073	0.999968	482	0
STK35	3	0.026243	0.026121	0.999968	483	0
EHD2	3	0.026322	0.026207	0.999968	484	0
ACVR1C	3	0.026322	0.026207	0.999968	485	0
E2F6	2	0.026327	0.02621	0.999968	486	0
MMP21	3	0.0264	0.02628	0.999968	487	0
ARHGAP29	3	0.026453	0.026341	0.999968	488	0
CPA3	3	0.026505	0.026399	0.999968	489	0
MRPS27	3	0.026558	0.026451	0.999968	490	0
PGM3	3	0.02661	0.026506	0.999968	491	0
IFNK	3	0.026662	0.026563	0.999968	492	0
SPTSSB	3	0.026715	0.026611	0.999968	493	0
HAVCR1	3	0.026767	0.026661	0.999968	494	0
HYAL4	3	0.026872	0.026765	0.999968	495	0
SYNDIG1	3	0.02695	0.02684	0.999968	496	0
PSMG2	3	0.02695	0.02684	0.999968	497	0
DIRAS2	2	0.027011	0.026897	0.999968	498	0
IFT88	3	0.027029	0.026916	0.999968	499	0
LRIF1	3	0.027081	0.026963	0.999968	500	0
ZBTB1	3	0.027134	0.027009	0.999968	501	0
TSPYL4	3	0.027186	0.027053	0.999968	502	0
HLA-DOB	2	0.027204	0.027068	0.999968	503	0
ERRFI1	3	0.027238	0.0271	0.999968	504	0
DPAGT1	3	0.027343	0.027211	0.999968	505	0
SERINC5	3	0.027343	0.027211	0.999968	506	0
TTLL6	3	0.027343	0.027211	0.999968	507	0
RNF152	3	0.027474	0.027354	0.999968	508	0
IQGAP3	3	0.027552	0.027437	0.999968	509	0
PARP11	3	0.027605	0.027476	0.999968	510	0
C3orf58	3	0.027657	0.02752	0.999968	511	0
ZNF697	3	0.027709	0.027574	0.999968	512	0
RAPGEFL1	3	0.027814	0.027669	0.999968	513	0
HESX1	3	0.027814	0.027669	0.999968	514	0
SPAG11A	3	0.027814	0.027669	0.999968	515	0
SLC43A2	3	0.027919	0.02777	0.999968	516	0
SLC10A2	3	0.028023	0.0279	0.999968	517	0
CASP12	3	0.028023	0.0279	0.999968	518	0
KDM1B	3	0.028023	0.0279	0.999968	519	0
GNG12	3	0.028128	0.028018	0.999968	520	0
KRTAP9-6	3	0.02818	0.028071	0.999968	521	0
FBXO4	3	0.028233	0.028125	0.999968	522	0
S100A2	3	0.028285	0.028177	0.999968	523	0
TMOD3	3	0.028363	0.028248	0.999968	524	0
SMCHD1	3	0.028363	0.028248	0.999968	525	0
CNP	3	0.028442	0.028343	0.999968	526	0
NAP1L4	3	0.028494	0.028396	0.999968	527	0
OR6C1	3	0.028547	0.028446	0.999968	528	0
NUP37	3	0.028599	0.028503	0.999968	529	0
CHRFAM7A	3	0.028651	0.028565	0.999968	530	0
B3GAT2	3	0.02873	0.02864	0.999968	531	0
SPICE1	3	0.02873	0.02864	0.999968	532	0
SEMA3G	3	0.028834	0.028733	0.999968	533	0
USF1	3	0.028834	0.028733	0.999968	534	0
DNAJC13	3	0.028939	0.028834	0.999968	535	0
CD72	3	0.028939	0.028834	0.999968	536	0
C16orf92	3	0.029017	0.028923	0.999968	537	0
GIMAP4	3	0.02907	0.028969	0.999968	538	0
CALN1	3	0.029122	0.029017	0.999968	539	0
SPATA6	3	0.0292	0.029102	0.999968	540	0
TMEM106A	3	0.0292	0.029102	0.999968	541	0
DLD	3	0.029279	0.029185	0.999968	542	0
BRS3	3	0.029331	0.029231	0.999968	543	0
MRPL44	2	0.029342	0.029241	0.999968	544	0
KDM2B	3	0.029383	0.029289	0.999968	545	0
IL10RB	3	0.029462	0.029366	0.999968	546	0
CTRL	3	0.02954	0.029436	0.999968	547	0
SCML2	3	0.029592	0.029488	0.999968	548	0
STARD5	3	0.029671	0.029575	0.999968	549	0
PADI1	3	0.029671	0.029575	0.999968	550	0
GPRC5A	3	0.029749	0.029651	0.999968	551	0
SLC25A17	3	0.029801	0.0297	0.999968	552	0
SFXN1	3	0.02988	0.029773	0.999968	553	0
RABL3	3	0.02988	0.029773	0.999968	554	0
ADORA3	3	0.029958	0.029846	0.999968	555	0
OR2J2	3	0.03001	0.02991	0.999968	556	0
ADAMTS1	3	0.030089	0.02999	0.999968	557	0
CDK2AP1	3	0.030089	0.02999	0.999968	558	0
GABRA5	3	0.030167	0.030066	0.999968	559	0
CLEC3A	3	0.030219	0.030115	0.999968	560	0
KIAA0586	3	0.030272	0.030173	0.999968	561	0
SH3RF2	3	0.030324	0.030217	0.999968	562	0
METTL12	3	0.030402	0.030297	0.999968	563	0
ST6GALNAC3	3	0.030402	0.030297	0.999968	564	0
RPTOR	3	0.030481	0.030377	0.999968	565	0
ALDH6A1	3	0.030533	0.03044	0.999968	566	0
FRY	3	0.030585	0.030489	0.999968	567	0
SLC26A3	3	0.030637	0.030546	0.999968	568	0
TMEM252	3	0.030716	0.030628	0.999968	569	0
IL26	3	0.030716	0.030628	0.999968	570	0
ALG14	3	0.030794	0.030704	0.999968	571	0
BSND	3	0.030846	0.030766	0.999968	572	0
YIPF6	3	0.030925	0.03085	0.999968	573	0
RAB8A	3	0.030925	0.03085	0.999968	574	0
ZNF33A	3	0.031003	0.03092	0.999968	575	0
NDN	3	0.031081	0.030993	0.999968	576	0
LOC100130451	3	0.031081	0.030993	0.999968	577	0
CCR7	3	0.031159	0.03107	0.999968	578	0
HHEX	3	0.031238	0.03115	0.999968	579	0
ANXA13	3	0.031238	0.03115	0.999968	580	0
negative6	3	0.031316	0.031235	0.999968	581	0
F2RL2	3	0.031368	0.031293	0.999968	582	0
CEP85	3	0.031447	0.031388	0.999968	583	0
OR5I1	3	0.031525	0.031464	0.999968	584	0
APBA3	3	0.031603	0.031539	0.999968	585	0
PDE8A	3	0.031603	0.031539	0.999968	586	0
NLRP2	3	0.031682	0.031613	0.999968	587	0
MB21D1	3	0.031734	0.031654	0.999968	588	0
RCSD1	3	0.031812	0.031722	0.999968	589	0
OR5AS1	3	0.03189	0.031798	0.999968	590	0
AP4B1	3	0.031942	0.031855	0.999968	591	0
ULK2	3	0.031995	0.031907	0.999968	592	0
TUBG2	3	0.032073	0.031993	0.999968	593	0
WISP1	3	0.032073	0.031993	0.999968	594	0
SLC39A12	3	0.032151	0.032064	0.999968	595	0
SAP18	3	0.032203	0.032118	0.999968	596	0
ARAP3	3	0.032256	0.032182	0.999968	597	0
TUBE1	3	0.032334	0.032259	0.999968	598	0
ABCG5	3	0.032334	0.032259	0.999968	599	0
EPHB4	3	0.032412	0.032337	0.999968	600	0
GPR21	3	0.032464	0.032389	0.999968	601	0
CMTM4	3	0.032516	0.032439	0.999968	602	0
KLHL24	3	0.032647	0.032562	0.999968	603	0
IL17C	3	0.032647	0.032562	0.999968	604	0
ASB12	3	0.032725	0.032655	0.999968	605	0
PDE6C	3	0.032777	0.03271	0.999968	606	0
LSM7	3	0.032881	0.03282	0.999968	607	0
IQCK	3	0.032881	0.03282	0.999968	608	0
C2orf27A	3	0.032881	0.03282	0.999968	609	0
NPIPB9	3	0.033012	0.032955	0.999968	610	0
PICALM	3	0.033012	0.032955	0.999968	611	0
SI	3	0.03309	0.03303	0.999968	612	0
HIATL1	3	0.033142	0.03309	0.999968	613	0
CALY	3	0.03322	0.03317	0.999968	614	0
LETM1	3	0.03322	0.03317	0.999968	615	0
AGBL3	3	0.033325	0.033278	0.999968	616	0
FCGBP	3	0.033325	0.033278	0.999968	617	0
NDST4	3	0.033403	0.033347	0.999968	618	0
GPR150	2	0.033453	0.033392	0.999968	619	0
GOLGA6L1	3	0.033455	0.033393	0.999968	620	0
CTAGE9	3	0.033533	0.033479	0.999968	621	0
DEC1	3	0.033533	0.033479	0.999968	622	0
CACNG7	3	0.033611	0.033561	0.999968	623	0
SLC35F3	3	0.033664	0.033618	0.999968	624	0
POLL	3	0.033768	0.03373	0.999968	625	0
POT1	3	0.03382	0.033785	0.999968	626	0
MRPL47	3	0.033872	0.033829	0.999968	627	0
C11orf70	3	0.033924	0.033881	0.999968	628	0
DEF8	3	0.034002	0.033965	0.999968	629	0
SCAF11	3	0.034002	0.033965	0.999968	630	0
NANOGNB	3	0.03408	0.034045	0.999968	631	0
LAMTOR4	3	0.034133	0.034097	0.999968	632	0
C6orf229	3	0.034185	0.034143	0.999968	633	0
CNOT6	3	0.034237	0.034188	0.999968	634	0
ZFR	3	0.034315	0.034262	0.999968	635	0
E2F7	3	0.034315	0.034262	0.999968	636	0
NIT2	3	0.034393	0.034333	0.999968	637	0
CALML6	3	0.034445	0.034383	0.999968	638	0
CEACAM20	3	0.034497	0.034439	0.999968	639	0
UBQLN1	3	0.034549	0.034488	0.999968	640	0
ZNF283	3	0.034627	0.03456	0.999968	641	0
MYH7	3	0.034627	0.03456	0.999968	642	0
NUP214	3	0.034758	0.034698	0.999968	643	0
IL2	3	0.034758	0.034698	0.999968	644	0
APPBP2	3	0.034758	0.034698	0.999968	645	0
ARHGAP22	3	0.034888	0.034841	0.999968	646	0
C19orf80	3	0.034888	0.034841	0.999968	647	0
HDDC3	3	0.034966	0.034926	0.999968	648	0
OR1G1	3	0.035096	0.035052	0.999968	649	0
CWC27	3	0.035096	0.035052	0.999968	650	0
FCER1G	3	0.035174	0.035136	0.999968	651	0
CAMKV	3	0.035226	0.035179	0.999968	652	0
EID1	3	0.035278	0.035229	0.999968	653	0
RPS11	3	0.035357	0.035301	0.999968	654	0
PLCD4	3	0.035357	0.035301	0.999968	655	0
C19orf47	3	0.035435	0.035377	0.999968	656	0
MRPS22	3	0.035565	0.035504	0.999968	657	0
CCDC78	3	0.035565	0.035504	0.999968	658	0
GPX2	3	0.035565	0.035504	0.999968	659	0
PAPPA2	3	0.035695	0.035624	0.999968	660	0
ZNF574	3	0.035747	0.035676	0.999968	661	0
YRDC	2	0.035863	0.035793	0.999968	662	0
UACA	3	0.035877	0.035807	0.999968	663	0
TRMT10C	3	0.035877	0.035807	0.999968	664	0
PPP1R14B	3	0.035955	0.035883	0.999968	665	0
DNAJC7	3	0.036033	0.035961	0.999968	666	0
GPR78	3	0.036033	0.035961	0.999968	667	0
NME1	3	0.036111	0.036031	0.999968	668	0
negative12	2	0.036125	0.036048	0.999968	669	0
ADAL	3	0.036189	0.036109	0.999968	670	0
DGAT2L6	3	0.036189	0.036109	0.999968	671	0
TLR7	3	0.036267	0.036189	0.999968	672	0
SUB1	3	0.036345	0.03627	0.999968	673	0
UAP1	3	0.036345	0.03627	0.999968	674	0
SLC2A4	3	0.036449	0.036378	0.999968	675	0
MBD3L1	3	0.036449	0.036378	0.999968	676	0
SPANXN1	3	0.036527	0.036462	0.999968	677	0
FAM199X	3	0.036605	0.036529	0.999968	678	0
TNC	3	0.036605	0.036529	0.999968	679	0
TCIRG1	3	0.036709	0.036625	0.999968	680	0
CD68	3	0.036709	0.036625	0.999968	681	0
SCAP	3	0.036839	0.036747	0.999968	682	0
ZNF287	3	0.036839	0.036747	0.999968	683	0
TRAF7	3	0.036839	0.036747	0.999968	684	0
DNMT1	3	0.036943	0.036848	0.999968	685	0
ABHD8	3	0.037048	0.03695	0.999968	686	0
NCKAP1L	3	0.037048	0.03695	0.999968	687	0
APLN	3	0.037048	0.03695	0.999968	688	0
TBATA	3	0.037203	0.03712	0.999968	689	0
OR4K5	3	0.037203	0.03712	0.999968	690	0
KDM6A	3	0.037203	0.03712	0.999968	691	0
H6PD	3	0.037333	0.037248	0.999968	692	0
PSTPIP2	3	0.037333	0.037248	0.999968	693	0
RGCC	3	0.037411	0.037326	0.999968	694	0
NFKBIE	3	0.037489	0.037388	0.999968	695	0
ATP8B4	3	0.037489	0.037388	0.999968	696	0
negative297	3	0.037567	0.037473	0.999968	697	0
MANSC4	3	0.037645	0.037545	0.999968	698	0
TEX33	3	0.037645	0.037545	0.999968	699	0
YIPF7	3	0.037723	0.03762	0.999968	700	0
PIGT	3	0.037775	0.037676	0.999968	701	0
TPTE	3	0.037827	0.037728	0.999968	702	0
ALDH7A1	3	0.037905	0.037813	0.999968	703	0
HIBCH	3	0.037905	0.037813	0.999968	704	0
IDO2	3	0.038009	0.037927	0.999968	705	0
LOC101928841	3	0.038009	0.037927	0.999968	706	0
SLC35A5	3	0.038087	0.038013	0.999968	707	0
HEXIM2	3	0.038139	0.038067	0.999968	708	0
SEPT14	3	0.038191	0.03811	0.999968	709	0
KLK1	3	0.038269	0.038199	0.999968	710	0
KRT81	3	0.038269	0.038199	0.999968	711	0
BAALC	3	0.038347	0.038274	0.999968	712	0
DIAPH3	3	0.038399	0.038333	0.999968	713	0
TRPM7	3	0.038451	0.038378	0.999968	714	0
IFIT2	3	0.038503	0.038424	0.999968	715	0
AFM	3	0.038581	0.038497	0.999968	716	0
CDH11	3	0.038581	0.038497	0.999968	717	0
TMEM60	3	0.038659	0.038579	0.999968	718	0
LCMT1	3	0.038762	0.038682	0.999968	719	0
PHF23	3	0.038866	0.038789	0.999968	720	0
FBXO15	3	0.038866	0.038789	0.999968	721	0
ASZ1	3	0.039048	0.038961	0.999968	722	0
KIAA0408	3	0.039048	0.038961	0.999968	723	0
ATXN3L	3	0.039048	0.038961	0.999968	724	0
KLHL41	3	0.039048	0.038961	0.999968	725	0
POLR1A	2	0.039211	0.039135	0.999968	726	0
BTF3L4	3	0.03923	0.039153	0.999968	727	0
ZNF705G	3	0.03923	0.039153	0.999968	728	0
TNNC1	3	0.039463	0.039372	0.999968	729	0
MARCH6	3	0.039463	0.039372	0.999968	730	0
CCND1	3	0.039463	0.039372	0.999968	731	0
HLA-DRB1	3	0.039463	0.039372	0.999968	732	0
CLDN17	3	0.039593	0.039509	0.999968	733	0
OR7A5	3	0.039671	0.039589	0.999968	734	0
WNT5A	3	0.039671	0.039589	0.999968	735	0
PTH2R	3	0.039749	0.039658	0.999968	736	0
MAGEB3	3	0.039801	0.03971	0.999968	737	0
XRRA1	3	0.039853	0.039766	0.999968	738	0
LY6G6D	3	0.039931	0.039835	0.999968	739	0
CYP4A22	3	0.039931	0.039835	0.999968	740	0
PRDX3	3	0.040008	0.039911	0.999968	741	0
TM2D3	3	0.040086	0.039981	0.999968	742	0
COMTD1	3	0.040086	0.039981	0.999968	743	0
ARSH	3	0.040164	0.040064	0.999968	744	0
ZNF343	3	0.040242	0.040141	0.999968	745	0
MAP3K12	3	0.04032	0.040216	0.999968	746	0
PCP4	3	0.040372	0.040265	0.999968	747	0
PELO	3	0.040475	0.040364	0.999968	748	0
PPP1R26	2	0.040517	0.040412	0.999968	749	0
HINT1	3	0.040605	0.040497	0.999968	750	0
LOC100134391	3	0.040605	0.040497	0.999968	751	0
PROK1	3	0.040709	0.040608	0.999968	752	0
SLFN12L	3	0.040709	0.040608	0.999968	753	0
UTS2	3	0.040787	0.040692	0.999968	754	0
BRAP	3	0.04089	0.040789	0.999968	755	0
OR7C1	3	0.04089	0.040789	0.999968	756	0
COPS4	3	0.04089	0.040789	0.999968	757	0
GARNL3	3	0.040994	0.040898	0.999968	758	0
KRTAP12-3	3	0.041046	0.040964	0.999968	759	0
DDTL	3	0.041227	0.041129	0.999968	760	0
UTS2B	3	0.041227	0.041129	0.999968	761	0
PEX16	3	0.041227	0.041129	0.999968	762	0
SPTY2D1	3	0.041227	0.041129	0.999968	763	0
TMEM179	3	0.041227	0.041129	0.999968	764	0
ZBBX	3	0.041227	0.041129	0.999968	765	0
JKAMP	3	0.041409	0.041308	0.999968	766	0
ADGRF4	3	0.041461	0.041365	0.999968	767	0
KCNN2	3	0.041539	0.041435	0.999968	768	0
WBP1L	3	0.041539	0.041435	0.999968	769	0
KANK1	3	0.041668	0.041564	0.999968	770	0
AK5	3	0.041668	0.041564	0.999968	771	0
SIRPG	3	0.041668	0.041564	0.999968	772	0
GYG2	3	0.041798	0.041687	0.999968	773	0
MMS19	3	0.041875	0.041768	0.999968	774	0
TCEANC2	3	0.041927	0.041825	0.999968	775	0
RNF138	3	0.042031	0.041931	0.999968	776	0
DNAJA1	3	0.042083	0.041978	0.999968	777	0
OTUD7A	3	0.042135	0.042023	0.999968	778	0
PNMA1	3	0.042212	0.042089	0.999968	779	0
GUCY1A3	3	0.042212	0.042089	0.999968	780	0
SLU7	3	0.04229	0.042167	0.999968	781	0
PPIE	3	0.042342	0.042228	0.999968	782	0
negative40	3	0.042445	0.042338	0.999968	783	0
TMEM133	3	0.042445	0.042338	0.999968	784	0
SNRNP70	3	0.042445	0.042338	0.999968	785	0
PCMTD2	3	0.042575	0.042473	0.999968	786	0
SLC30A8	3	0.042575	0.042473	0.999968	787	0
SH3GL2	3	0.042679	0.042581	0.999968	788	0
SNCG	3	0.042808	0.042709	0.999968	789	0
GAS8	3	0.042808	0.042709	0.999968	790	0
OR6C2	3	0.042808	0.042709	0.999968	791	0
HIGD1C	3	0.042938	0.042828	0.999968	792	0
ARPC1B	3	0.042938	0.042828	0.999968	793	0
KLRC2	3	0.043015	0.042901	0.999968	794	0
TGM3	3	0.043093	0.042983	0.999968	795	0
MCOLN3	3	0.043093	0.042983	0.999968	796	0
HPS3	3	0.043171	0.043064	0.999968	797	0
PADI3	3	0.043274	0.043179	0.999968	798	0
OGDHL	3	0.043326	0.043243	0.999968	799	0
CCDC175	3	0.043404	0.043326	0.999968	800	0
TMEM182	3	0.043404	0.043326	0.999968	801	0
WWP1	3	0.043507	0.043411	0.999968	802	0
NFE4	3	0.043507	0.043411	0.999968	803	0
OGFOD2	3	0.043611	0.043502	0.999968	804	0
KRTAP19-8	3	0.043611	0.043502	0.999968	805	0
EVI2B	3	0.043792	0.043703	0.999968	806	0
CFD	3	0.043792	0.043703	0.999968	807	0
NT5DC2	3	0.043792	0.043703	0.999968	808	0
CA12	3	0.043895	0.043813	0.999968	809	0
MAN1C1	3	0.043947	0.043871	0.999968	810	0
LUZP6	3	0.044051	0.043978	0.999968	811	0
VCP	3	0.044051	0.043978	0.999968	812	0
VAC14	3	0.044051	0.043978	0.999968	813	0
IGSF22	3	0.044154	0.044085	0.999968	814	0
MRPL52	3	0.044232	0.044162	0.999968	815	0
CD1A	3	0.044232	0.044162	0.999968	816	0
PAX4	3	0.044361	0.044291	0.999968	817	0
CRHBP	3	0.044361	0.044291	0.999968	818	0
S100A7L2	3	0.044361	0.044291	0.999968	819	0
DBF4	3	0.044516	0.044433	0.999968	820	0
RASD2	3	0.044516	0.044433	0.999968	821	0
ZNF808	3	0.044516	0.044433	0.999968	822	0
RND1	2	0.044535	0.044455	0.999968	823	0
C6orf62	3	0.044645	0.044578	0.999968	824	0
GPHN	3	0.044645	0.044578	0.999968	825	0
DEFB124	3	0.044775	0.044703	0.999968	826	0
ITIH4	3	0.044775	0.044703	0.999968	827	0
CYP51A1	3	0.044775	0.044703	0.999968	828	0
SAMD11	3	0.044878	0.044809	0.999968	829	0
IL6R	3	0.04493	0.044862	0.999968	830	0
CCL5	3	0.044982	0.044906	0.999968	831	0
IFNA16	3	0.045111	0.045051	0.999968	832	0
GALNT6	3	0.045111	0.045051	0.999968	833	0
ZNRF3	3	0.045111	0.045051	0.999968	834	0
PDE11A	3	0.045111	0.045051	0.999968	835	0
KCNA4	3	0.045266	0.045208	0.999968	836	0
FFAR3	2	0.045317	0.045245	0.999968	837	0
DDA1	3	0.045395	0.045314	0.999968	838	0
PTPRN2	3	0.045395	0.045314	0.999968	839	0
IFNAR1	3	0.045395	0.045314	0.999968	840	0
PHF11	2	0.045439	0.045361	0.999968	841	0
DEFB116	3	0.045525	0.045444	0.999968	842	0
CLEC12A	3	0.045525	0.045444	0.999968	843	0
DLGAP4	3	0.045602	0.045527	0.999968	844	0
HTR2A	3	0.04568	0.045604	0.999968	845	0
CREB3L1	3	0.04568	0.045604	0.999968	846	0
FBXO18	3	0.045757	0.045682	0.999968	847	0
OCLN	3	0.045835	0.04576	0.999968	848	0
TMEM14E	3	0.045835	0.04576	0.999968	849	0
RSL24D1	3	0.045912	0.045842	0.999968	850	0
SLC5A3	3	0.045964	0.04589	0.999968	851	0
RCBTB2	3	0.046016	0.045933	0.999968	852	0
RFTN2	3	0.046093	0.046005	0.999968	853	0
GLYATL3	3	0.046093	0.046005	0.999968	854	0
SEPW1	3	0.046222	0.046142	0.999968	855	0
RPS26	3	0.046222	0.046142	0.999968	856	0
DNAJB11	3	0.046222	0.046142	0.999968	857	0
SPANXN5	3	0.046326	0.046243	0.999968	858	0
RNF113B	3	0.046403	0.046324	0.999968	859	0
C16orf54	3	0.046403	0.046324	0.999968	860	0
negative62	3	0.046481	0.046387	0.999968	861	0
ZNF804A	3	0.046532	0.046456	0.999968	862	0
SCRG1	3	0.04661	0.046538	0.999968	863	0
SVOPL	3	0.04661	0.046538	0.999968	864	0
DKKL1	3	0.046687	0.046613	0.999968	865	0
PFKL	3	0.046739	0.046663	0.999968	866	0
CLEC4E	3	0.046791	0.046724	0.999968	867	0
CTRC	3	0.046868	0.046802	0.999968	868	0
AMBN	3	0.046868	0.046802	0.999968	869	0
FMR1NB	3	0.046945	0.046886	0.999968	870	0
TMEM41A	3	0.046997	0.04694	0.999968	871	0
TSPAN2	3	0.047126	0.047071	0.999968	872	0
CCDC65	3	0.047126	0.047071	0.999968	873	0
RAB39A	3	0.047126	0.047071	0.999968	874	0
EXTL3	3	0.047126	0.047071	0.999968	875	0
FPGT-TNNI3K	3	0.047307	0.04723	0.999968	876	0
DUPD1	3	0.047307	0.04723	0.999968	877	0
ZNF560	3	0.047436	0.047368	0.999968	878	0
LOR	3	0.047436	0.047368	0.999968	879	0
ADGRA1	3	0.047513	0.047433	0.999968	880	0
RP1	3	0.047642	0.047556	0.999968	881	0
KRTAP1-5	3	0.047642	0.047556	0.999968	882	0
DEPTOR	3	0.047642	0.047556	0.999968	883	0
KLK8	3	0.047642	0.047556	0.999968	884	0
KRTAP10-7	3	0.047875	0.047799	0.999968	885	0
RNF26	3	0.047875	0.047799	0.999968	886	0
ADGRG4	3	0.047875	0.047799	0.999968	887	0
USP17L8	3	0.047875	0.047799	0.999968	888	0
PAGE2	3	0.047875	0.047799	0.999968	889	0
RBP3	3	0.04803	0.047957	0.999968	890	0
TFPT	3	0.048081	0.048013	0.999968	891	0
GRAMD1C	3	0.048159	0.048092	0.999968	892	0
ZNF629	3	0.048159	0.048092	0.999968	893	0
ZC3H14	3	0.048236	0.048163	0.999968	894	0
SSR4	3	0.048313	0.048241	0.999968	895	0
CLPSL2	3	0.048313	0.048241	0.999968	896	0
CAV1	3	0.048417	0.04835	0.999968	897	0
EPS8	3	0.048417	0.04835	0.999968	898	0
TNFAIP6	3	0.04852	0.048469	0.999968	899	0
GPRC6A	3	0.04852	0.048469	0.999968	900	0
GTSF1	3	0.0487	0.048655	0.999968	901	0
MPP5	3	0.0487	0.048655	0.999968	902	0
ITGAV	3	0.0487	0.048655	0.999968	903	0
ACSM5	3	0.0487	0.048655	0.999968	904	0
NSMCE1	3	0.0487	0.048655	0.999968	905	0
C11orf54	3	0.048907	0.048876	0.999968	906	0
TMPRSS4	3	0.048907	0.048876	0.999968	907	0
NOSTRIN	3	0.049061	0.049039	0.999968	908	0
CACNA1I	3	0.049061	0.049039	0.999968	909	0
DENND1C	3	0.049061	0.049039	0.999968	910	0
CCT4	3	0.049164	0.049133	0.999968	911	0
CLCA1	3	0.049319	0.049291	0.999968	912	0
OR7G2	3	0.049319	0.049291	0.999968	913	0
TMC2	3	0.049319	0.049291	0.999968	914	0
ZNF577	3	0.049319	0.049291	0.999968	915	0
ZNF396	3	0.049319	0.049291	0.999968	916	0
ADAMTS6	3	0.0495	0.049495	0.999968	917	0
TMEM74	3	0.049603	0.049595	0.999968	918	0
LURAP1	3	0.049603	0.049595	0.999968	919	0
KIAA1024	3	0.04968	0.04967	0.999968	920	0
CXCL13	3	0.04986	0.049836	0.999968	921	0
SLFN13	3	0.04986	0.049836	0.999968	922	0
TMED2	3	0.049989	0.049976	0.999968	923	0
KCNG1	3	0.049989	0.049976	0.999968	924	0
C17orf74	3	0.049989	0.049976	0.999968	925	0
SLC6A2	3	0.050118	0.050103	0.999968	926	0
SLCO4A1	3	0.050118	0.050103	0.999968	927	0
MATK	3	0.050221	0.05019	0.999968	928	0
MYO5C	3	0.050221	0.05019	0.999968	929	0
ENC1	3	0.05035	0.050319	0.999968	930	0
EMG1	3	0.05035	0.050319	0.999968	931	0
PRC1	3	0.05035	0.050319	0.999968	932	0
CCL18	3	0.050453	0.050426	0.999968	933	0
RAPH1	3	0.050582	0.050555	0.999968	934	0
MPC1L	3	0.050582	0.050555	0.999968	935	0
ZNF470	3	0.050582	0.050555	0.999968	936	0
GAGE10	3	0.050582	0.050555	0.999968	937	0
ASB18	3	0.05071	0.050675	0.999968	938	0
MAGOH	3	0.050762	0.050731	0.999968	939	0
PERM1	3	0.050813	0.05078	0.999968	940	0
FAM195A	3	0.050891	0.050858	0.999968	941	0
RTN4IP1	3	0.050891	0.050858	0.999968	942	0
TDO2	3	0.050968	0.050929	0.999968	943	0
TXNDC9	3	0.051019	0.050978	0.999968	944	0
C4BPA	3	0.051122	0.051077	0.999968	945	0
KIF3C	3	0.051122	0.051077	0.999968	946	0
IFI16	3	0.051122	0.051077	0.999968	947	0
TMEM256	3	0.051251	0.051201	0.999968	948	0
ZSCAN16	3	0.051251	0.051201	0.999968	949	0
CNRIP1	3	0.051354	0.051308	0.999968	950	0
URAD	3	0.051354	0.051308	0.999968	951	0
CWF19L1	3	0.051534	0.051479	0.999968	952	0
OR8K1	3	0.051534	0.051479	0.999968	953	0
DRD1	3	0.051534	0.051479	0.999968	954	0
FRMD3	3	0.051534	0.051479	0.999968	955	0
EPHA4	3	0.051534	0.051479	0.999968	956	0
FAM110B	3	0.051715	0.05165	0.999968	957	0
ZNF486	3	0.051715	0.05165	0.999968	958	0
TMEM130	2	0.051802	0.051743	0.999968	959	0
ERO1A	3	0.051843	0.051779	0.999968	960	0
ATP6V1G3	3	0.051843	0.051779	0.999968	961	0
OR51I1	3	0.051843	0.051779	0.999968	962	0
TIE1	3	0.051998	0.051943	0.999968	963	0
UGT2B7	3	0.051998	0.051943	0.999968	964	0
MTG2	3	0.051998	0.051943	0.999968	965	0
OR6B1	3	0.052101	0.052055	0.999968	966	0
LACTBL1	3	0.052229	0.052169	0.999968	967	0
CER1	3	0.052229	0.052169	0.999968	968	0
CPB1	3	0.052229	0.052169	0.999968	969	0
ETS2	3	0.052229	0.052169	0.999968	970	0
AKR1B15	3	0.052409	0.052349	0.999968	971	0
UBE3C	3	0.052409	0.052349	0.999968	972	0
GRM4	3	0.052409	0.052349	0.999968	973	0
HMCN1	3	0.052564	0.052505	0.999968	974	0
FAM114A2	3	0.052564	0.052505	0.999968	975	0
CEP295	3	0.052564	0.052505	0.999968	976	0
KIAA0319	3	0.052666	0.052612	0.999968	977	0
AMMECR1	3	0.052718	0.052665	0.999968	978	0
OR52B6	3	0.052769	0.052716	0.999968	979	0
MYH9	3	0.052846	0.052795	0.999968	980	0
ZNF222	3	0.052846	0.052795	0.999968	981	0
DNAH14	3	0.052924	0.052879	0.999968	982	0
ARAP2	3	0.053001	0.052956	0.999968	983	0
negative82	3	0.053078	0.053023	0.999968	984	0
MIEN1	3	0.053129	0.053067	0.999968	985	0
RBM28	3	0.053181	0.053114	0.999968	986	0
RGS8	3	0.053309	0.053237	0.999968	987	0
IFT57	3	0.053309	0.053237	0.999968	988	0
LRRTM2	3	0.053309	0.053237	0.999968	989	0
KRT71	3	0.053463	0.053393	0.999968	990	0
C1QB	3	0.053463	0.053393	0.999968	991	0
negative65	3	0.053541	0.053473	0.999968	992	0
ISG20L2	3	0.053618	0.053553	0.999968	993	0
MKNK2	3	0.053746	0.053664	0.999968	994	0
OMD	3	0.053823	0.05373	0.999968	995	0
PGLYRP3	3	0.053823	0.05373	0.999968	996	0
NPFF	3	0.053926	0.053827	0.999968	997	0
OR6P1	3	0.053926	0.053827	0.999968	998	0
OR10Q1	3	0.054003	0.053907	0.999968	999	0
ZNF701	3	0.054106	0.054004	0.999968	1000	0
DEFB125	3	0.054106	0.054004	0.999968	1001	0
RP1L1	3	0.054106	0.054004	0.999968	1002	0
ARHGEF5	3	0.054286	0.05418	0.999968	1003	0
ASB8	3	0.054286	0.05418	0.999968	1004	0
NKAIN4	3	0.054286	0.05418	0.999968	1005	0
KIF4B	2	0.054396	0.054293	0.999968	1006	0
KCNJ8	3	0.054491	0.054384	0.999968	1007	0
DEFB1	3	0.054491	0.054384	0.999968	1008	0
RBBP8NL	3	0.054491	0.054384	0.999968	1009	0
LRRC70	3	0.05462	0.054521	0.999968	1010	0
FAM167A	3	0.054697	0.054597	0.999968	1011	0
CD44	3	0.054697	0.054597	0.999968	1012	0
PTPN4	3	0.054799	0.054721	0.999968	1013	0
KRT35	3	0.054902	0.05483	0.999968	1014	0
negative1	3	0.054902	0.05483	0.999968	1015	0
SIRT4	3	0.055056	0.054981	0.999968	1016	0
GPR152	3	0.055056	0.054981	0.999968	1017	0
SIMC1	3	0.055056	0.054981	0.999968	1018	0
TAF7L	3	0.055056	0.054981	0.999968	1019	0
RWDD2A	2	0.055122	0.055042	0.999968	1020	0
C9orf43	3	0.05521	0.055125	0.999968	1021	0
NOL6	3	0.05521	0.055125	0.999968	1022	0
AMZ1	3	0.055339	0.055248	0.999968	1023	0
HNRNPA3	3	0.055339	0.055248	0.999968	1024	0
TSPAN8	3	0.055339	0.055248	0.999968	1025	0
EXD2	3	0.055467	0.055381	0.999968	1026	0
MIA2	3	0.055467	0.055381	0.999968	1027	0
SPRYD4	3	0.05557	0.055478	0.999968	1028	0
ZNF329	3	0.05557	0.055478	0.999968	1029	0
SMU1	3	0.055672	0.055585	0.999968	1030	0
SIRT1	3	0.055672	0.055585	0.999968	1031	0
MRPL11	3	0.055749	0.055661	0.999968	1032	0
SELP	3	0.055852	0.05577	0.999968	1033	0
IER2	3	0.055852	0.05577	0.999968	1034	0
GPLD1	3	0.055852	0.05577	0.999968	1035	0
VPS33A	3	0.055955	0.055867	0.999968	1036	0
MGME1	3	0.056032	0.05595	0.999968	1037	0
BSG	3	0.056032	0.05595	0.999968	1038	0
C8orf74	3	0.056108	0.05602	0.999968	1039	0
negative295	2	0.05621	0.056119	0.999968	1040	0
C16orf70	2	0.05621	0.056119	0.999968	1041	0
TRIB2	3	0.056211	0.056121	0.999968	1042	0
SVBP	3	0.056211	0.056121	0.999968	1043	0
KRTAP10-8	3	0.056211	0.056121	0.999968	1044	0
ST6GALNAC5	3	0.056339	0.056255	0.999968	1045	0
GPR153	3	0.056493	0.056414	0.999968	1046	0
SIX4	3	0.056493	0.056414	0.999968	1047	0
KIAA2012	3	0.056493	0.056414	0.999968	1048	0
A1BG	3	0.056622	0.056547	0.999968	1049	0
TMEM244	3	0.05675	0.056675	0.999968	1050	0
TBX19	3	0.05675	0.056675	0.999968	1051	0
HECW2	3	0.05675	0.056675	0.999968	1052	0
EIF2S1	3	0.056929	0.056862	0.999968	1053	0
COMMD2	3	0.056929	0.056862	0.999968	1054	0
FOXN2	3	0.056929	0.056862	0.999968	1055	0
USP34	3	0.057134	0.057074	0.999968	1056	0
AP3S1	3	0.057134	0.057074	0.999968	1057	0
OR5K3	3	0.057134	0.057074	0.999968	1058	0
IQCJ-SCHIP1	3	0.057134	0.057074	0.999968	1059	0
AADACL3	3	0.057134	0.057074	0.999968	1060	0
DCAF16	3	0.057339	0.057296	0.999968	1061	0
GOLT1B	3	0.057339	0.057296	0.999968	1062	0
ELP4	3	0.057339	0.057296	0.999968	1063	0
ZNF641	3	0.057468	0.057418	0.999968	1064	0
GORASP1	3	0.057468	0.057418	0.999968	1065	0
TDRD15	3	0.057544	0.057494	0.999968	1066	0
TMEM109	3	0.057596	0.057544	0.999968	1067	0
MDGA2	3	0.057698	0.057638	0.999968	1068	0
ZFYVE26	3	0.057801	0.057749	0.999968	1069	0
NFATC2IP	3	0.057801	0.057749	0.999968	1070	0
IDO1	3	0.057801	0.057749	0.999968	1071	0
PSMD14	3	0.057955	0.057894	0.999968	1072	0
ACOX3	3	0.057955	0.057894	0.999968	1073	0
C7orf33	3	0.057955	0.057894	0.999968	1074	0
MED14	3	0.058057	0.057994	0.999968	1075	0
AKAP5	3	0.058134	0.058072	0.999968	1076	0
FBXL3	3	0.058134	0.058072	0.999968	1077	0
ZNF90	3	0.058236	0.058181	0.999968	1078	0
RALBP1	3	0.058339	0.058277	0.999968	1079	0
MRPL43	3	0.058339	0.058277	0.999968	1080	0
RXRG	3	0.058467	0.058398	0.999968	1081	0
OLIG1	3	0.058467	0.058398	0.999968	1082	0
CST2	3	0.058467	0.058398	0.999968	1083	0
ACOT1	3	0.058595	0.058519	0.999968	1084	0
TEX26	3	0.058595	0.058519	0.999968	1085	0
CRIP1	3	0.0588	0.05874	0.999968	1086	0
ANKRD50	3	0.0588	0.05874	0.999968	1087	0
GABPB2	3	0.0588	0.05874	0.999968	1088	0
NKX6-3	3	0.0588	0.05874	0.999968	1089	0
NOTUM	3	0.0588	0.05874	0.999968	1090	0
SRPX2	3	0.0588	0.05874	0.999968	1091	0
MUC16	3	0.05903	0.058971	0.999968	1092	0
CPNE8	3	0.05903	0.058971	0.999968	1093	0
TGM5	3	0.05903	0.058971	0.999968	1094	0
OR7E24	3	0.059209	0.059164	0.999968	1095	0
FANK1	3	0.059209	0.059164	0.999968	1096	0
C5orf64	3	0.059209	0.059164	0.999968	1097	0
CLRN1	3	0.059337	0.059275	0.999968	1098	0
ZMYM4	3	0.05944	0.059382	0.999968	1099	0
PRRG2	3	0.05944	0.059382	0.999968	1100	0
ANKFN1	1	0.059503	0.059451	0.999968	1101	0
RMI1	3	0.059593	0.059537	0.999968	1102	0
ZNF362	3	0.059593	0.059537	0.999968	1103	0
KCNIP1	3	0.059593	0.059537	0.999968	1104	0
EFCAB3	3	0.059773	0.059702	0.999968	1105	0
ZNF397	3	0.059773	0.059702	0.999968	1106	0
EPPIN-WFDC6	3	0.059773	0.059702	0.999968	1107	0
LOC100996693	3	0.059773	0.059702	0.999968	1108	0
CBY3	2	0.059816	0.059746	0.999968	1109	0
LRRIQ3	3	0.059952	0.059874	0.999968	1110	0
KATNA1	3	0.059952	0.059874	0.999968	1111	0
FAM220A	3	0.059952	0.059874	0.999968	1112	0
ZNF649	3	0.06008	0.059995	0.999968	1113	0
HMG20A	3	0.06008	0.059995	0.999968	1114	0
ATF1	3	0.060259	0.060158	0.999968	1115	0
IDI1	3	0.060259	0.060158	0.999968	1116	0
CACNA2D2	3	0.060412	0.060318	0.999968	1117	0
ADSL	3	0.060412	0.060318	0.999968	1118	0
TRIM63	3	0.06054	0.06045	0.999968	1119	0
FAM83E	3	0.06054	0.06045	0.999968	1120	0
KCNA1	3	0.060617	0.060528	0.999968	1121	0
SAMHD1	3	0.060719	0.060631	0.999968	1122	0
SKIDA1	3	0.060719	0.060631	0.999968	1123	0
UBE2L3	3	0.060719	0.060631	0.999968	1124	0
negative86	3	0.060924	0.060812	0.999968	1125	0
ZG16B	3	0.060924	0.060812	0.999968	1126	0
TRABD2A	3	0.060924	0.060812	0.999968	1127	0
GCLC	3	0.060924	0.060812	0.999968	1128	0
ZNF48	2	0.06097	0.060861	0.999968	1129	0
ZSCAN29	2	0.061125	0.061016	0.999968	1130	0
RAD1	3	0.061179	0.061063	0.999968	1131	0
TMEM186	3	0.061179	0.061063	0.999968	1132	0
RQCD1	3	0.061179	0.061063	0.999968	1133	0
NOS1AP	3	0.061179	0.061063	0.999968	1134	0
SCGB1C1	3	0.061179	0.061063	0.999968	1135	0
CNIH3	3	0.061358	0.061234	0.999968	1136	0
ZNF418	3	0.061358	0.061234	0.999968	1137	0
C9orf16	3	0.061435	0.061307	0.999968	1138	0
CD1C	3	0.061486	0.061358	0.999968	1139	0
LMNB1	3	0.061665	0.061535	0.999968	1140	0
OR2T5	3	0.061665	0.061535	0.999968	1141	0
APH1A	3	0.061665	0.061535	0.999968	1142	0
FAM186B	3	0.061665	0.061535	0.999968	1143	0
ZBTB41	3	0.061895	0.061756	0.999968	1144	0
PYGO2	3	0.061895	0.061756	0.999968	1145	0
BEND7	3	0.061895	0.061756	0.999968	1146	0
VSTM2A	3	0.062048	0.061889	0.999968	1147	0
ZMIZ2	3	0.062048	0.061889	0.999968	1148	0
PAFAH1B1	3	0.062048	0.061889	0.999968	1149	0
CCDC39	3	0.062201	0.062062	0.999968	1150	0
MPG	3	0.062201	0.062062	0.999968	1151	0
OVCH2	3	0.062201	0.062062	0.999968	1152	0
CSNK2A1	3	0.06238	0.062245	0.999968	1153	0
C1orf229	3	0.06238	0.062245	0.999968	1154	0
CCKAR	3	0.06238	0.062245	0.999968	1155	0
DEFB129	3	0.06238	0.062245	0.999968	1156	0
LIPC	3	0.062534	0.0624	0.999968	1157	0
negative330	3	0.062636	0.062504	0.999968	1158	0
KIR3DL3	3	0.062636	0.062504	0.999968	1159	0
MT4	3	0.062763	0.062625	0.999968	1160	0
ZNF729	3	0.062763	0.062625	0.999968	1161	0
HTR1F	3	0.062763	0.062625	0.999968	1162	0
VCAN	3	0.062865	0.062721	0.999968	1163	0
RNF213	3	0.062917	0.06277	0.999968	1164	0
CAPN10	3	0.06307	0.062927	0.999968	1165	0
TIMP1	3	0.06307	0.062927	0.999968	1166	0
ZBTB7B	3	0.06307	0.062927	0.999968	1167	0
CCDC120	3	0.06307	0.062927	0.999968	1168	0
MRPL17	3	0.06307	0.062927	0.999968	1169	0
USP3	3	0.063248	0.063105	0.999968	1170	0
EIF3E	3	0.063248	0.063105	0.999968	1171	0
CD200R1	3	0.063402	0.063264	0.999968	1172	0
ZNF19	3	0.063402	0.063264	0.999968	1173	0
OR10H4	3	0.063402	0.063264	0.999968	1174	0
CNFN	3	0.063402	0.063264	0.999968	1175	0
TMEM187	3	0.063555	0.063418	0.999968	1176	0
JMJD7	3	0.063555	0.063418	0.999968	1177	0
ZNF81	3	0.063631	0.063497	0.999968	1178	0
MED31	2	0.063707	0.063569	0.999968	1179	0
CLEC18B	3	0.063733	0.063596	0.999968	1180	0
CLDN23	3	0.063733	0.063596	0.999968	1181	0
UBE2T	3	0.063733	0.063596	0.999968	1182	0
TAS2R19	3	0.063886	0.063757	0.999968	1183	0
AIF1L	3	0.063886	0.063757	0.999968	1184	0
RPUSD4	3	0.063886	0.063757	0.999968	1185	0
HOXD8	3	0.06404	0.063911	0.999968	1186	0
RCOR3	3	0.06404	0.063911	0.999968	1187	0
SLC4A11	3	0.06404	0.063911	0.999968	1188	0
SYCP2	3	0.064193	0.064058	0.999968	1189	0
DNAH9	3	0.064193	0.064058	0.999968	1190	0
DNAJA4	3	0.064295	0.064155	0.999968	1191	0
POTEM	3	0.064371	0.064231	0.999968	1192	0
SLC36A4	3	0.064371	0.064231	0.999968	1193	0
WDR64	2	0.064412	0.064271	0.999968	1194	0
ZAR1L	3	0.064499	0.064362	0.999968	1195	0
CSRNP1	3	0.064499	0.064362	0.999968	1196	0
CRTAM	3	0.064499	0.064362	0.999968	1197	0
ALPK3	3	0.064652	0.064521	0.999968	1198	0
FAM124B	3	0.064652	0.064521	0.999968	1199	0
SGCZ	3	0.064652	0.064521	0.999968	1200	0
KIAA0895	3	0.064754	0.064618	0.999968	1201	0
CASP7	3	0.064805	0.064667	0.999968	1202	0
MMP9	3	0.064932	0.064806	0.999968	1203	0
PDCL2	3	0.064932	0.064806	0.999968	1204	0
RBM27	3	0.065034	0.06491	0.999968	1205	0
RASSF1	3	0.065034	0.06491	0.999968	1206	0
TNFSF13	3	0.065162	0.065047	0.999968	1207	0
C3AR1	3	0.065162	0.065047	0.999968	1208	0
C5AR1	3	0.065162	0.065047	0.999968	1209	0
DBNL	3	0.065289	0.065179	0.999968	1210	0
PIGW	3	0.065289	0.065179	0.999968	1211	0
ANKRD13A	3	0.065442	0.065337	0.999968	1212	0
GTDC1	3	0.065442	0.065337	0.999968	1213	0
AGAP6	3	0.065442	0.065337	0.999968	1214	0
DOK4	3	0.065442	0.065337	0.999968	1215	0
OR9K2	3	0.065569	0.065467	0.999968	1216	0
DHX29	3	0.065646	0.065539	0.999968	1217	0
POLR2J3	3	0.065646	0.065539	0.999968	1218	0
CFAP70	3	0.065799	0.065694	0.999968	1219	0
KEL	3	0.065799	0.065694	0.999968	1220	0
OR52I2	3	0.065799	0.065694	0.999968	1221	0
TRAIP	3	0.065799	0.065694	0.999968	1222	0
GSDMC	3	0.065952	0.065852	0.999968	1223	0
NRIP1	3	0.065952	0.065852	0.999968	1224	0
DDX47	3	0.066181	0.066092	0.999968	1225	0
CNR2	3	0.066181	0.066092	0.999968	1226	0
TNFRSF12A	3	0.066181	0.066092	0.999968	1227	0
ITGB7	3	0.066385	0.066306	0.999968	1228	0
CAPNS2	3	0.066385	0.066306	0.999968	1229	0
ITIH5	3	0.066385	0.066306	0.999968	1230	0
ARMC2	3	0.066385	0.066306	0.999968	1231	0
LGALS14	3	0.066614	0.066528	0.999968	1232	0
RARS2	3	0.066614	0.066528	0.999968	1233	0
CD37	3	0.066614	0.066528	0.999968	1234	0
PCDHB7	3	0.066818	0.06671	0.999968	1235	0
LRRC73	3	0.066818	0.06671	0.999968	1236	0
SUCO	3	0.066818	0.06671	0.999968	1237	0
RNASE6	3	0.066996	0.066894	0.999968	1238	0
UPF3A	3	0.066996	0.066894	0.999968	1239	0
SDR16C5	3	0.066996	0.066894	0.999968	1240	0
NUPR1	3	0.067199	0.06709	0.999968	1241	0
FLII	3	0.067199	0.06709	0.999968	1242	0
ZNF114	3	0.067199	0.06709	0.999968	1243	0
COX7B2	3	0.067199	0.06709	0.999968	1244	0
WDR19	2	0.067298	0.067175	0.999968	1245	0
UNC13C	3	0.067378	0.067261	0.999968	1246	0
IBA57	3	0.067479	0.067359	0.999968	1247	0
NUTF2	3	0.067479	0.067359	0.999968	1248	0
TMEM129	3	0.067607	0.067481	0.999968	1249	0
STK17A	3	0.067607	0.067481	0.999968	1250	0
GPR37	3	0.067607	0.067481	0.999968	1251	0
CAPN5	3	0.06781	0.067678	0.999968	1252	0
ZNF710	3	0.06781	0.067678	0.999968	1253	0
CCDC159	3	0.06781	0.067678	0.999968	1254	0
NXPE2	3	0.06781	0.067678	0.999968	1255	0
CDIPT	3	0.067988	0.067863	0.999968	1256	0
PMPCB	3	0.067988	0.067863	0.999968	1257	0
ZNF563	3	0.06809	0.067967	0.999968	1258	0
NUP210L	3	0.06809	0.067967	0.999968	1259	0
ZHX1-C8orf76	3	0.068166	0.068037	0.999968	1260	0
TRAK1	3	0.068243	0.068118	0.999968	1261	0
IRAK3	3	0.068243	0.068118	0.999968	1262	0
ATP6V1G1	3	0.06837	0.068245	0.999968	1263	0
SEMA6C	3	0.06837	0.068245	0.999968	1264	0
IL2RA	3	0.068548	0.068419	0.999968	1265	0
MTHFSD	3	0.068548	0.068419	0.999968	1266	0
PVRL4	3	0.068548	0.068419	0.999968	1267	0
DMTF1	3	0.068548	0.068419	0.999968	1268	0
TSNARE1	3	0.068726	0.068578	0.999968	1269	0
AFP	3	0.068726	0.068578	0.999968	1270	0
NR1D2	3	0.068726	0.068578	0.999968	1271	0
GNB5	3	0.068904	0.068745	0.999968	1272	0
LHFPL2	3	0.068904	0.068745	0.999968	1273	0
CCDC168	3	0.068904	0.068745	0.999968	1274	0
USP35	3	0.068904	0.068745	0.999968	1275	0
COL2A1	2	0.068945	0.068788	0.999968	1276	0
CCDC174	3	0.069031	0.068874	0.999968	1277	0
LPA	3	0.069158	0.06901	0.999968	1278	0
OR12D2	3	0.069158	0.06901	0.999968	1279	0
MTR	3	0.069158	0.06901	0.999968	1280	0
NONO	3	0.069311	0.069161	0.999968	1281	0
ZNHIT1	3	0.069311	0.069161	0.999968	1282	0
TIGIT	3	0.069387	0.069246	0.999968	1283	0
CRISPLD2	3	0.069488	0.069344	0.999968	1284	0
HOXB9	3	0.069539	0.069395	0.999968	1285	0
MACROD2	3	0.069641	0.069495	0.999968	1286	0
USP10	3	0.069641	0.069495	0.999968	1287	0
USP17L13	3	0.069641	0.069495	0.999968	1288	0
MAGI2	3	0.069793	0.069637	0.999968	1289	0
VGLL2	3	0.070047	0.069882	0.999968	1290	0
VMO1	3	0.070047	0.069882	0.999968	1291	0
BNIPL	3	0.070047	0.069882	0.999968	1292	0
GTF3C3	3	0.070047	0.069882	0.999968	1293	0
TMEM173	3	0.070047	0.069882	0.999968	1294	0
ADGRE1	3	0.070047	0.069882	0.999968	1295	0
USP42	3	0.070047	0.069882	0.999968	1296	0
ALDH16A1	3	0.070047	0.069882	0.999968	1297	0
SMPD2	3	0.070047	0.069882	0.999968	1298	0
ZDHHC21	3	0.070327	0.070146	0.999968	1299	0
OXNAD1	3	0.070327	0.070146	0.999968	1300	0
CCL1	3	0.070403	0.070226	0.999968	1301	0
CD180	3	0.070479	0.070299	0.999968	1302	0
NANOS2	3	0.070479	0.070299	0.999968	1303	0
CFAP61	3	0.070555	0.07037	0.999968	1304	0
ERH	3	0.070632	0.070445	0.999968	1305	0
OR4K14	3	0.070708	0.070507	0.999968	1306	0
E2F2	3	0.070835	0.070628	0.999968	1307	0
MX2	3	0.070835	0.070628	0.999968	1308	0
CSE1L	3	0.070835	0.070628	0.999968	1309	0
IL1R1	3	0.070835	0.070628	0.999968	1310	0
ANKAR	2	0.070934	0.07072	0.999968	1311	0
PTPRCAP	3	0.071012	0.070799	0.999968	1312	0
PTPN1	3	0.071012	0.070799	0.999968	1313	0
KRT77	3	0.071012	0.070799	0.999968	1314	0
NYAP2	3	0.071139	0.070925	0.999968	1315	0
CSGALNACT2	3	0.071139	0.070925	0.999968	1316	0
AGPAT4	3	0.071216	0.070996	0.999968	1317	0
THG1L	3	0.071317	0.07109	0.999968	1318	0
KCNJ12	3	0.071317	0.07109	0.999968	1319	0
GML	3	0.071317	0.07109	0.999968	1320	0
MMP2	3	0.071419	0.07119	0.999968	1321	0
SPO11	3	0.07152	0.071299	0.999968	1322	0
OTUD1	3	0.07152	0.071299	0.999968	1323	0
CCDC179	3	0.07152	0.071299	0.999968	1324	0
USP36	3	0.071723	0.071507	0.999968	1325	0
LY6G6C	3	0.071723	0.071507	0.999968	1326	0
AKR7A3	3	0.071723	0.071507	0.999968	1327	0
TLE6	3	0.071723	0.071507	0.999968	1328	0
FSCN3	3	0.071926	0.071712	0.999968	1329	0
ALLC	3	0.071926	0.071712	0.999968	1330	0
IQCF2	3	0.072027	0.071799	0.999968	1331	0
POLR2J2	3	0.072078	0.071848	0.999968	1332	0
SLC18B1	3	0.07218	0.071953	0.999968	1333	0
BEX1	3	0.07218	0.071953	0.999968	1334	0
ANKRD39	3	0.07218	0.071953	0.999968	1335	0
TRIM49B	3	0.072332	0.072119	0.999968	1336	0
CCDC15	3	0.072332	0.072119	0.999968	1337	0
HERC1	3	0.072332	0.072119	0.999968	1338	0
CA7	3	0.072433	0.07223	0.999968	1339	0
HPX	3	0.072535	0.07234	0.999968	1340	0
LAP3	3	0.072535	0.07234	0.999968	1341	0
OR5K1	3	0.072535	0.07234	0.999968	1342	0
RAG1	3	0.072712	0.072519	0.999968	1343	0
COX6C	3	0.072712	0.072519	0.999968	1344	0
ZBTB49	3	0.072712	0.072519	0.999968	1345	0
SREK1IP1	3	0.072712	0.072519	0.999968	1346	0
C17orf50	3	0.072839	0.07264	0.999968	1347	0
OR51T1	3	0.07289	0.072693	0.999968	1348	0
EPS15L1	3	0.073016	0.072826	0.999968	1349	0
TCFL5	3	0.073016	0.072826	0.999968	1350	0
PCDH10	3	0.073016	0.072826	0.999968	1351	0
ZNF749	3	0.073016	0.072826	0.999968	1352	0
OR2M2	3	0.073143	0.072948	0.999968	1353	0
DFFA	3	0.07327	0.073085	0.999968	1354	0
TCHHL1	3	0.07327	0.073085	0.999968	1355	0
NSMAF	3	0.07327	0.073085	0.999968	1356	0
C3orf35	3	0.07327	0.073085	0.999968	1357	0
DPPA2	3	0.073473	0.073301	0.999968	1358	0
MOB3A	3	0.073473	0.073301	0.999968	1359	0
LRRC40	3	0.073549	0.07338	0.999968	1360	0
ZFHX2	3	0.07365	0.073491	0.999968	1361	0
STK11IP	3	0.07365	0.073491	0.999968	1362	0
CRISPLD1	3	0.07365	0.073491	0.999968	1363	0
SPRN	3	0.073777	0.073623	0.999968	1364	0
IKBKAP	3	0.073777	0.073623	0.999968	1365	0
GLA	3	0.073954	0.073787	0.999968	1366	0
GPR55	3	0.073954	0.073787	0.999968	1367	0
KRT33A	3	0.073954	0.073787	0.999968	1368	0
LNP1	3	0.073954	0.073787	0.999968	1369	0
TCHH	3	0.073954	0.073787	0.999968	1370	0
SLC25A25	2	0.074101	0.073915	0.999968	1371	0
ARL14EP	3	0.074283	0.074099	0.999968	1372	0
SNAPC4	3	0.074283	0.074099	0.999968	1373	0
MNS1	3	0.074283	0.074099	0.999968	1374	0
CBWD6	3	0.074283	0.074099	0.999968	1375	0
CNOT7	3	0.074283	0.074099	0.999968	1376	0
ARHGEF37	3	0.074283	0.074099	0.999968	1377	0
SLC37A1	3	0.074283	0.074099	0.999968	1378	0
GLB1	3	0.074283	0.074099	0.999968	1379	0
ACAT2	3	0.074511	0.074333	0.999968	1380	0
TXN2	3	0.074688	0.074506	0.999968	1381	0
OVCH1	3	0.074688	0.074506	0.999968	1382	0
SLC8A3	3	0.074688	0.074506	0.999968	1383	0
ZNF841	3	0.074688	0.074506	0.999968	1384	0
UBE2D2	3	0.07484	0.074661	0.999968	1385	0
JARID2	3	0.074942	0.074763	0.999968	1386	0
AMDHD2	3	0.074942	0.074763	0.999968	1387	0
GEMIN6	3	0.075093	0.074906	0.999968	1388	0
LRRC15	3	0.075093	0.074906	0.999968	1389	0
RAB15	3	0.075093	0.074906	0.999968	1390	0
MAGEA1	3	0.075093	0.074906	0.999968	1391	0
KRTAP23-1	3	0.075271	0.075073	0.999968	1392	0
NET1	3	0.075271	0.075073	0.999968	1393	0
MPP7	3	0.075271	0.075073	0.999968	1394	0
DET1	3	0.075422	0.075231	0.999968	1395	0
PGAP1	3	0.075422	0.075231	0.999968	1396	0
UGT3A1	3	0.075422	0.075231	0.999968	1397	0
SDR9C7	3	0.075524	0.075328	0.999968	1398	0
OR8B8	3	0.075625	0.075431	0.999968	1399	0
SETD9	3	0.075625	0.075431	0.999968	1400	0
LY6D	3	0.075751	0.075556	0.999968	1401	0
SERPINB12	3	0.075751	0.075556	0.999968	1402	0
LRRIQ4	3	0.075903	0.07572	0.999968	1403	0
SLC2A2	3	0.075903	0.07572	0.999968	1404	0
ABCD3	3	0.075903	0.07572	0.999968	1405	0
SLC17A1	3	0.075903	0.07572	0.999968	1406	0
PCDHA3	3	0.076156	0.07597	0.999968	1407	0
ZNF564	3	0.076156	0.07597	0.999968	1408	0
GPR32	3	0.076156	0.07597	0.999968	1409	0
CCDC77	3	0.076156	0.07597	0.999968	1410	0
TDRD9	3	0.076156	0.07597	0.999968	1411	0
KCND2	3	0.076156	0.07597	0.999968	1412	0
ADAM17	2	0.076289	0.076099	0.999968	1413	0
SPNS3	3	0.076333	0.076142	0.999968	1414	0
MTCH1	3	0.076434	0.076239	0.999968	1415	0
KIF18A	3	0.076434	0.076239	0.999968	1416	0
YWHAE	3	0.076434	0.076239	0.999968	1417	0
CABP1	3	0.076561	0.076366	0.999968	1418	0
KCNMB3	3	0.076561	0.076366	0.999968	1419	0
RASGRF1	3	0.076687	0.076491	0.999968	1420	0
KRT23	3	0.076687	0.076491	0.999968	1421	0
CCDC160	3	0.076788	0.076589	0.999968	1422	0
CHI3L1	2	0.076989	0.076797	0.999968	1423	0
ZMYM6	3	0.07699	0.076798	0.999968	1424	0
CTNNA1	3	0.07699	0.076798	0.999968	1425	0
SFTPA2	3	0.07699	0.076798	0.999968	1426	0
GRHL2	3	0.07699	0.076798	0.999968	1427	0
ARMC3	3	0.07699	0.076798	0.999968	1428	0
RPAP3	3	0.07699	0.076798	0.999968	1429	0
C2CD3	2	0.077126	0.076934	0.999968	1430	0
C3orf52	3	0.077268	0.077086	0.999968	1431	0
NUDT7	3	0.077268	0.077086	0.999968	1432	0
SERPINB3	3	0.077268	0.077086	0.999968	1433	0
PPP3CB	3	0.077268	0.077086	0.999968	1434	0
ATG4B	3	0.077445	0.077263	0.999968	1435	0
KLHL29	3	0.077445	0.077263	0.999968	1436	0
ST18	3	0.077445	0.077263	0.999968	1437	0
FAM71B	3	0.077673	0.077495	0.999968	1438	0
NPRL2	3	0.077673	0.077495	0.999968	1439	0
OR2T1	3	0.077673	0.077495	0.999968	1440	0
MTA3	3	0.077673	0.077495	0.999968	1441	0
IQCF1	3	0.077673	0.077495	0.999968	1442	0
SHISA4	3	0.077673	0.077495	0.999968	1443	0
OLFM2	3	0.077875	0.077708	0.999968	1444	0
BLOC1S1	3	0.077875	0.077708	0.999968	1445	0
IL9R	3	0.077951	0.077775	0.999968	1446	0
ARHGAP40	2	0.077997	0.077822	0.999968	1447	0
CA5B	3	0.078102	0.077922	0.999968	1448	0
EFTUD1	3	0.078102	0.077922	0.999968	1449	0
PHF7	3	0.078102	0.077922	0.999968	1450	0
SNX20	3	0.078102	0.077922	0.999968	1451	0
HIST3H2A	3	0.078102	0.077922	0.999968	1452	0
MCTP2	3	0.078279	0.078093	0.999968	1453	0
C16orf97	3	0.078279	0.078093	0.999968	1454	0
TMEM63A	3	0.078355	0.078153	0.999968	1455	0
UCN2	3	0.078405	0.078203	0.999968	1456	0
TSHZ1	2	0.078491	0.078295	0.999968	1457	0
ACSS1	3	0.078531	0.07834	0.999968	1458	0
STAP2	3	0.078531	0.07834	0.999968	1459	0
VIPR2	3	0.078531	0.07834	0.999968	1460	0
negative269	3	0.078708	0.078505	0.999968	1461	0
HIST1H3F	3	0.078708	0.078505	0.999968	1462	0
ARL5A	3	0.078708	0.078505	0.999968	1463	0
USP17L27	3	0.078809	0.078617	0.999968	1464	0
PMFBP1	3	0.07891	0.078717	0.999968	1465	0
SFMBT1	3	0.07891	0.078717	0.999968	1466	0
SDHAF1	3	0.07891	0.078717	0.999968	1467	0
PSMA4	3	0.079011	0.078809	0.999968	1468	0
HTR3A	3	0.079112	0.078896	0.999968	1469	0
LRRC74A	3	0.079112	0.078896	0.999968	1470	0
ANHX	3	0.079112	0.078896	0.999968	1471	0
TRMT1L	3	0.079263	0.079043	0.999968	1472	0
MEIG1	3	0.079263	0.079043	0.999968	1473	0
PXMP4	3	0.079263	0.079043	0.999968	1474	0
G2E3	3	0.079415	0.079213	0.999968	1475	0
TSPAN12	3	0.079415	0.079213	0.999968	1476	0
CAGE1	3	0.079415	0.079213	0.999968	1477	0
MSX2	3	0.079617	0.07942	0.999968	1478	0
TRMT61A	3	0.079617	0.07942	0.999968	1479	0
COX7A2L	3	0.079617	0.07942	0.999968	1480	0
CABP7	3	0.079617	0.07942	0.999968	1481	0
GIPR	3	0.079919	0.079723	0.999968	1482	0
MUC17	3	0.079919	0.079723	0.999968	1483	0
NR3C2	3	0.079919	0.079723	0.999968	1484	0
ZFP28	3	0.079919	0.079723	0.999968	1485	0
KCNRG	3	0.080197	0.080002	0.999968	1486	0
ERVV-2	3	0.080197	0.080002	0.999968	1487	0
DMC1	3	0.080197	0.080002	0.999968	1488	0
LEPROT	3	0.080197	0.080002	0.999968	1489	0
ZW10	3	0.080323	0.080131	0.999968	1490	0
TWSG1	3	0.080474	0.080298	0.999968	1491	0
BNIP3L	3	0.080474	0.080298	0.999968	1492	0
VDAC1	3	0.080474	0.080298	0.999968	1493	0
SPEF2	3	0.080474	0.080298	0.999968	1494	0
PYCR2	3	0.080625	0.08046	0.999968	1495	0
MYH3	3	0.080751	0.080584	0.999968	1496	0
PDZD2	3	0.080751	0.080584	0.999968	1497	0
C4orf51	3	0.080751	0.080584	0.999968	1498	0
SPINT4	3	0.080751	0.080584	0.999968	1499	0
VAV2	3	0.081004	0.080827	0.999968	1500	0
DEFB127	3	0.081004	0.080827	0.999968	1501	0
TCEAL2	3	0.081004	0.080827	0.999968	1502	0
CSDC2	3	0.081004	0.080827	0.999968	1503	0
TMTC4	3	0.081004	0.080827	0.999968	1504	0
HPGDS	3	0.081004	0.080827	0.999968	1505	0
SYNJ2BP	3	0.08123	0.081055	0.999968	1506	0
GTPBP10	3	0.08123	0.081055	0.999968	1507	0
ATP8B2	3	0.08123	0.081055	0.999968	1508	0
MYO9A	3	0.081356	0.081183	0.999968	1509	0
TOLLIP	3	0.081356	0.081183	0.999968	1510	0
TFF2	3	0.081533	0.081375	0.999968	1511	0
LRRTM4	3	0.081533	0.081375	0.999968	1512	0
OXER1	3	0.081533	0.081375	0.999968	1513	0
ZEB1	3	0.081734	0.081576	0.999968	1514	0
PSD2	3	0.081734	0.081576	0.999968	1515	0
NAT8	3	0.081734	0.081576	0.999968	1516	0
PTP4A3	3	0.081885	0.081726	0.999968	1517	0
TBC1D1	3	0.081885	0.081726	0.999968	1518	0
ZBTB17	3	0.081885	0.081726	0.999968	1519	0
SLC7A14	3	0.082011	0.081841	0.999968	1520	0
LMOD1	3	0.082011	0.081841	0.999968	1521	0
XRCC1	3	0.082112	0.081932	0.999968	1522	0
C1orf146	3	0.082112	0.081932	0.999968	1523	0
LARS	3	0.082238	0.082042	0.999968	1524	0
COL24A1	3	0.082238	0.082042	0.999968	1525	0
LPXN	3	0.082238	0.082042	0.999968	1526	0
MMP12	3	0.082339	0.082159	0.999968	1527	0
ADSSL1	3	0.082439	0.082262	0.999968	1528	0
DHX16	3	0.082439	0.082262	0.999968	1529	0
NDUFS7	3	0.082439	0.082262	0.999968	1530	0
XPR1	3	0.082565	0.082388	0.999968	1531	0
OR1I1	3	0.082691	0.082503	0.999968	1532	0
RWDD2B	3	0.082691	0.082503	0.999968	1533	0
CST7	3	0.082691	0.082503	0.999968	1534	0
NFKBIZ	3	0.082842	0.082637	0.999968	1535	0
RPL27	3	0.082842	0.082637	0.999968	1536	0
NMI	3	0.083119	0.082917	0.999968	1537	0
CYHR1	3	0.083119	0.082917	0.999968	1538	0
NAA25	3	0.083119	0.082917	0.999968	1539	0
MEIS1	3	0.083119	0.082917	0.999968	1540	0
CDH2	3	0.083396	0.08316	0.999968	1541	0
DNAH7	3	0.083396	0.08316	0.999968	1542	0
PRSS58	3	0.083396	0.08316	0.999968	1543	0
PPP1R3A	3	0.083547	0.083311	0.999968	1544	0
NEBL	3	0.083547	0.083311	0.999968	1545	0
GSTA2	3	0.083547	0.083311	0.999968	1546	0
RALB	3	0.083698	0.083457	0.999968	1547	0
NADK	3	0.083698	0.083457	0.999968	1548	0
ZC3HC1	3	0.083849	0.083621	0.999968	1549	0
NME7	3	0.083849	0.083621	0.999968	1550	0
LYSMD1	3	0.084075	0.083838	0.999968	1551	0
RNF186	3	0.084075	0.083838	0.999968	1552	0
ARHGAP9	3	0.084075	0.083838	0.999968	1553	0
GOLIM4	3	0.084075	0.083838	0.999968	1554	0
GALNT2	3	0.084075	0.083838	0.999968	1555	0
ANKRD2	3	0.084075	0.083838	0.999968	1556	0
OSCP1	3	0.084301	0.084074	0.999968	1557	0
ARPIN	3	0.084301	0.084074	0.999968	1558	0
CCL22	3	0.084301	0.084074	0.999968	1559	0
KY	3	0.084452	0.084232	0.999968	1560	0
NQO1	3	0.084452	0.084232	0.999968	1561	0
BRINP3	3	0.084553	0.08434	0.999968	1562	0
OR8B2	3	0.084628	0.084419	0.999968	1563	0
RREB1	3	0.084754	0.084549	0.999968	1564	0
WLS	3	0.084904	0.08471	0.999968	1565	0
CREBRF	3	0.084904	0.08471	0.999968	1566	0
OXGR1	3	0.084904	0.08471	0.999968	1567	0
RTP1	3	0.085055	0.084863	0.999968	1568	0
PRAMEF20	3	0.085055	0.084863	0.999968	1569	0
SGK2	3	0.085055	0.084863	0.999968	1570	0
CHRDL1	3	0.085181	0.084996	0.999968	1571	0
IL36A	3	0.085307	0.085116	0.999968	1572	0
ELOVL7	3	0.085307	0.085116	0.999968	1573	0
SAMD12	3	0.085307	0.085116	0.999968	1574	0
SUPT3H	3	0.085457	0.08526	0.999968	1575	0
WDR33	3	0.085457	0.08526	0.999968	1576	0
H2BFWT	3	0.085583	0.085387	0.999968	1577	0
NDUFAF2	3	0.085583	0.085387	0.999968	1578	0
ZNF441	3	0.085708	0.085507	0.999968	1579	0
NMBR	3	0.085708	0.085507	0.999968	1580	0
PDS5B	3	0.085708	0.085507	0.999968	1581	0
C20orf202	3	0.085909	0.085707	0.999968	1582	0
ADRB2	3	0.085909	0.085707	0.999968	1583	0
ENO4	3	0.085909	0.085707	0.999968	1584	0
C1orf116	3	0.085909	0.085707	0.999968	1585	0
NXF3	3	0.086211	0.086	0.999968	1586	0
ZNF2	3	0.086211	0.086	0.999968	1587	0
OR51A4	3	0.086211	0.086	0.999968	1588	0
GPR6	3	0.086211	0.086	0.999968	1589	0
AZI2	3	0.086211	0.086	0.999968	1590	0
RAB19	3	0.086211	0.086	0.999968	1591	0
RAPGEF4	3	0.086412	0.086201	0.999968	1592	0
ANKRD22	3	0.086487	0.086269	0.999968	1593	0
GPR171	3	0.086487	0.086269	0.999968	1594	0
C3orf67	3	0.086637	0.086416	0.999968	1595	0
ATAD3B	3	0.086637	0.086416	0.999968	1596	0
SPIN4	3	0.086637	0.086416	0.999968	1597	0
SFRP5	3	0.086788	0.086572	0.999968	1598	0
ETFA	3	0.086788	0.086572	0.999968	1599	0
SLC22A11	3	0.086888	0.086656	0.999968	1600	0
ARSI	3	0.086964	0.086719	0.999968	1601	0
C17orf47	3	0.087039	0.086799	0.999968	1602	0
ITGA11	3	0.087039	0.086799	0.999968	1603	0
ANKRD34C	3	0.087114	0.086886	0.999968	1604	0
PDZD9	3	0.087164	0.086937	0.999968	1605	0
INO80E	2	0.08719	0.086959	0.999968	1606	0
FXR1	3	0.08724	0.08701	0.999968	1607	0
SOHLH2	3	0.08724	0.08701	0.999968	1608	0
NAP1L2	3	0.087365	0.08714	0.999968	1609	0
MRPS17	3	0.087365	0.08714	0.999968	1610	0
MLEC	3	0.087365	0.08714	0.999968	1611	0
negative329	3	0.087541	0.087317	0.999968	1612	0
CGB5	3	0.087541	0.087317	0.999968	1613	0
OR51B4	3	0.087541	0.087317	0.999968	1614	0
C16orf90	3	0.087541	0.087317	0.999968	1615	0
CABP2	3	0.087741	0.087503	0.999968	1616	0
CRYBB3	3	0.087741	0.087503	0.999968	1617	0
SLC5A10	3	0.087741	0.087503	0.999968	1618	0
FAM122A	3	0.087741	0.087503	0.999968	1619	0
HOXD4	3	0.087917	0.087671	0.999968	1620	0
KRTAP5-2	3	0.088092	0.087844	0.999968	1621	0
C19orf60	3	0.088092	0.087844	0.999968	1622	0
C11orf74	3	0.088092	0.087844	0.999968	1623	0
TRIM6-TRIM34	3	0.088092	0.087844	0.999968	1624	0
HIST1H2BG	3	0.088368	0.088117	0.999968	1625	0
SPATA45	3	0.088368	0.088117	0.999968	1626	0
SUPT16H	3	0.088368	0.088117	0.999968	1627	0
BCL2L1	3	0.088368	0.088117	0.999968	1628	0
SMPX	3	0.088644	0.088385	0.999968	1629	0
GPR182	3	0.088644	0.088385	0.999968	1630	0
SECISBP2	3	0.088644	0.088385	0.999968	1631	0
PCDHGC4	3	0.088644	0.088385	0.999968	1632	0
UQCRHL	3	0.088644	0.088385	0.999968	1633	0
SPINK4	3	0.088644	0.088385	0.999968	1634	0
TMEM11	3	0.088844	0.088598	0.999968	1635	0
PRSS42	3	0.088844	0.088598	0.999968	1636	0
SYNPO2L	3	0.088945	0.088695	0.999968	1637	0
ARNT2	3	0.088945	0.088695	0.999968	1638	0
DHX34	3	0.089045	0.088809	0.999968	1639	0
MORN5	3	0.089195	0.088968	0.999968	1640	0
MAGEA11	3	0.089195	0.088968	0.999968	1641	0
S100A6	3	0.089195	0.088968	0.999968	1642	0
LOC388849	3	0.089446	0.089219	0.999968	1643	0
MYADML2	3	0.089446	0.089219	0.999968	1644	0
CCM2L	3	0.089446	0.089219	0.999968	1645	0
EBI3	3	0.089446	0.089219	0.999968	1646	0
GOLGA5	3	0.089446	0.089219	0.999968	1647	0
NBPF20	3	0.089646	0.089409	0.999968	1648	0
FARSA	3	0.089646	0.089409	0.999968	1649	0
SUV420H1	3	0.089746	0.089514	0.999968	1650	0
VWA2	3	0.089746	0.089514	0.999968	1651	0
FAM200B	3	0.089871	0.089633	0.999968	1652	0
AICDA	3	0.089871	0.089633	0.999968	1653	0
ZNF432	3	0.089871	0.089633	0.999968	1654	0
HGD	3	0.090047	0.089792	0.999968	1655	0
ZBTB39	3	0.090047	0.089792	0.999968	1656	0
ADIPOR2	3	0.090047	0.089792	0.999968	1657	0
CD5	3	0.090272	0.090001	0.999968	1658	0
OR2V1	3	0.090272	0.090001	0.999968	1659	0
STAMBPL1	3	0.090272	0.090001	0.999968	1660	0
ZNF133	3	0.090447	0.090185	0.999968	1661	0
TAS1R2	3	0.090447	0.090185	0.999968	1662	0
RAB27B	3	0.090522	0.090273	0.999968	1663	0
KRTAP19-4	3	0.090648	0.090401	0.999968	1664	0
PLXDC1	3	0.090648	0.090401	0.999968	1665	0
OR1J4	3	0.090798	0.090558	0.999968	1666	0
ETS1	3	0.090798	0.090558	0.999968	1667	0
KREMEN1	3	0.090798	0.090558	0.999968	1668	0
KCNN3	3	0.090798	0.090558	0.999968	1669	0
PRKCQ	2	0.090804	0.090564	0.999968	1670	0
TRERF1	3	0.090973	0.090728	0.999968	1671	0
SMTNL1	3	0.090973	0.090728	0.999968	1672	0
LCN8	3	0.091198	0.090944	0.999968	1673	0
TICAM1	3	0.091198	0.090944	0.999968	1674	0
WNT7A	3	0.091198	0.090944	0.999968	1675	0
MTPN	3	0.091198	0.090944	0.999968	1676	0
HBE1	3	0.091198	0.090944	0.999968	1677	0
APOC2	3	0.091448	0.091194	0.999968	1678	0
ANO1	3	0.091448	0.091194	0.999968	1679	0
HBP1	3	0.091448	0.091194	0.999968	1680	0
MS4A15	3	0.091648	0.091402	0.999968	1681	0
LRRC28	3	0.091648	0.091402	0.999968	1682	0
FAM168B	3	0.091648	0.091402	0.999968	1683	0
PRSS48	3	0.091648	0.091402	0.999968	1684	0
FTL	3	0.091823	0.091584	0.999968	1685	0
ZNF268	3	0.091823	0.091584	0.999968	1686	0
ZNF366	3	0.091823	0.091584	0.999968	1687	0
KLK7	3	0.091973	0.091739	0.999968	1688	0
SSH2	3	0.091973	0.091739	0.999968	1689	0
OR6F1	3	0.091973	0.091739	0.999968	1690	0
ANP32A	3	0.092148	0.091917	0.999968	1691	0
KRT9	3	0.092148	0.091917	0.999968	1692	0
STARD8	3	0.092148	0.091917	0.999968	1693	0
SOX1	3	0.092148	0.091917	0.999968	1694	0
LEAP2	3	0.092323	0.092104	0.999968	1695	0
ANKZF1	3	0.092323	0.092104	0.999968	1696	0
OR2L3	3	0.092523	0.092302	0.999968	1697	0
ERGIC1	3	0.092523	0.092302	0.999968	1698	0
ABR	3	0.092523	0.092302	0.999968	1699	0
ACTRT1	3	0.092523	0.092302	0.999968	1700	0
LCE2B	3	0.092523	0.092302	0.999968	1701	0
NDUFAB1	2	0.092617	0.092401	0.999968	1702	0
C10orf2	3	0.092798	0.092591	0.999968	1703	0
VGLL3	3	0.092798	0.092591	0.999968	1704	0
NRSN2	3	0.092798	0.092591	0.999968	1705	0
TMEM30A	3	0.093023	0.09283	0.999968	1706	0
SGK1	3	0.093023	0.09283	0.999968	1707	0
VPS41	3	0.093023	0.09283	0.999968	1708	0
APPL1	3	0.093148	0.092961	0.999968	1709	0
HPCA	3	0.093148	0.092961	0.999968	1710	0
LCN15	3	0.093323	0.09314	0.999968	1711	0
NFYB	3	0.093323	0.09314	0.999968	1712	0
ASPN	3	0.093323	0.09314	0.999968	1713	0
PRRG4	3	0.093522	0.09333	0.999968	1714	0
PTRH2	3	0.093522	0.09333	0.999968	1715	0
CEP162	3	0.093722	0.093529	0.999968	1716	0
MTRNR2L10	3	0.093722	0.093529	0.999968	1717	0
CCNK	3	0.093722	0.093529	0.999968	1718	0
NAPA	3	0.093722	0.093529	0.999968	1719	0
COL14A1	3	0.093722	0.093529	0.999968	1720	0
C9orf163	3	0.094022	0.093835	0.999968	1721	0
CCDC24	3	0.094022	0.093835	0.999968	1722	0
THOP1	3	0.094022	0.093835	0.999968	1723	0
RABGGTB	3	0.094022	0.093835	0.999968	1724	0
ADAMTS12	3	0.094022	0.093835	0.999968	1725	0
PPIC	3	0.094022	0.093835	0.999968	1726	0
SNX25	3	0.094346	0.094156	0.999968	1727	0
ISL1	3	0.094346	0.094156	0.999968	1728	0
GCFC2	3	0.094346	0.094156	0.999968	1729	0
SOWAHA	3	0.094346	0.094156	0.999968	1730	0
ZDHHC23	3	0.094346	0.094156	0.999968	1731	0
HCN1	3	0.094721	0.094536	0.999968	1732	0
negative88	3	0.094721	0.094536	0.999968	1733	0
DSTYK	3	0.094721	0.094536	0.999968	1734	0
GLTSCR1L	3	0.094721	0.094536	0.999968	1735	0
LOC728485	3	0.094721	0.094536	0.999968	1736	0
TNFRSF9	3	0.094721	0.094536	0.999968	1737	0
DLG5	3	0.095045	0.094872	0.999968	1738	0
FAXDC2	3	0.095045	0.094872	0.999968	1739	0
METTL18	3	0.095045	0.094872	0.999968	1740	0
PAPSS1	3	0.095045	0.094872	0.999968	1741	0
RNASE12	3	0.095369	0.095202	0.999968	1742	0
GAL3ST2	3	0.095369	0.095202	0.999968	1743	0
MAP3K4	3	0.095369	0.095202	0.999968	1744	0
SSPN	3	0.095369	0.095202	0.999968	1745	0
CCDC9	3	0.095369	0.095202	0.999968	1746	0
CC2D2A	3	0.095369	0.095202	0.999968	1747	0
TCP1	3	0.095569	0.095414	0.999968	1748	0
TLN1	3	0.095669	0.095512	0.999968	1749	0
FSTL4	3	0.095669	0.095512	0.999968	1750	0
AIF1	3	0.095793	0.095637	0.999968	1751	0
DCP1A	3	0.095968	0.095817	0.999968	1752	0
ELMOD2	3	0.095968	0.095817	0.999968	1753	0
ODF3	3	0.095968	0.095817	0.999968	1754	0
SLC26A7	3	0.096217	0.096043	0.999968	1755	0
TMIGD3	3	0.096217	0.096043	0.999968	1756	0
GSTM5	3	0.096217	0.096043	0.999968	1757	0
C20orf85	3	0.096217	0.096043	0.999968	1758	0
INSL5	3	0.096217	0.096043	0.999968	1759	0
SARNP	2	0.09627	0.096092	0.999968	1760	0
EXOC4	3	0.096591	0.09641	0.999968	1761	0
USP48	3	0.096591	0.09641	0.999968	1762	0
NKPD1	3	0.096591	0.09641	0.999968	1763	0
CORO6	3	0.096591	0.09641	0.999968	1764	0
NCS1	3	0.096591	0.09641	0.999968	1765	0
IFNB1	3	0.096591	0.09641	0.999968	1766	0
PANX3	3	0.096591	0.09641	0.999968	1767	0
SENP5	3	0.096591	0.09641	0.999968	1768	0
TSACC	3	0.096591	0.09641	0.999968	1769	0
TRPM2	3	0.096915	0.096728	0.999968	1770	0
GLYATL2	3	0.096915	0.096728	0.999968	1771	0
LOC101929372	3	0.096915	0.096728	0.999968	1772	0
VSTM4	3	0.097114	0.096928	0.999968	1773	0
RETNLB	3	0.097114	0.096928	0.999968	1774	0
RPL24	3	0.097114	0.096928	0.999968	1775	0
SSPO	3	0.097114	0.096928	0.999968	1776	0
ASTN2	3	0.097114	0.096928	0.999968	1777	0
DUSP13	2	0.097233	0.097056	0.999968	1778	0
TRIM3	3	0.097363	0.09719	0.999968	1779	0
TIPIN	3	0.097363	0.09719	0.999968	1780	0
CRMP1	3	0.097363	0.09719	0.999968	1781	0
MAST2	3	0.097363	0.09719	0.999968	1782	0
PRKCH	3	0.097712	0.097531	0.999968	1783	0
NPBWR2	3	0.097712	0.097531	0.999968	1784	0
S100G	3	0.097712	0.097531	0.999968	1785	0
TPH1	3	0.097712	0.097531	0.999968	1786	0
OR1F1	3	0.097712	0.097531	0.999968	1787	0
CYLC2	3	0.097712	0.097531	0.999968	1788	0
KCNU1	3	0.097712	0.097531	0.999968	1789	0
ATP6V1C1	3	0.097985	0.097796	0.999968	1790	0
ZNF394	3	0.097985	0.097796	0.999968	1791	0
NINJ1	3	0.09811	0.097924	0.999968	1792	0
ACE2	3	0.09811	0.097924	0.999968	1793	0
C7orf25	3	0.09811	0.097924	0.999968	1794	0
KRT27	3	0.098408	0.098221	0.999968	1795	0
SLFN14	3	0.098408	0.098221	0.999968	1796	0
ESCO1	3	0.098408	0.098221	0.999968	1797	0
C10orf12	3	0.098408	0.098221	0.999968	1798	0
SLC1A5	3	0.098408	0.098221	0.999968	1799	0
PIK3C2B	3	0.098408	0.098221	0.999968	1800	0
STOML3	3	0.098408	0.098221	0.999968	1801	0
ADGRG3	3	0.098408	0.098221	0.999968	1802	0
IFNA13	3	0.098732	0.098546	0.999968	1803	0
RAD54L2	3	0.098732	0.098546	0.999968	1804	0
KCTD5	3	0.098732	0.098546	0.999968	1805	0
KCTD18	3	0.098732	0.098546	0.999968	1806	0
IKZF1	3	0.098906	0.098732	0.999968	1807	0
ALYREF	3	0.098906	0.098732	0.999968	1808	0
PDGFRL	3	0.099006	0.098834	0.999968	1809	0
ATP5L2	3	0.099105	0.098931	0.999968	1810	0
MFSD6L	3	0.099105	0.098931	0.999968	1811	0
CNTN2	3	0.099105	0.098931	0.999968	1812	0
PHC1	3	0.099229	0.099051	0.999968	1813	0
RPS28	3	0.099379	0.099186	0.999968	1814	0
TMEM45A	3	0.099379	0.099186	0.999968	1815	0
HCAR2	3	0.099379	0.099186	0.999968	1816	0
TBX21	3	0.099528	0.099333	0.999968	1817	0
GSTO1	3	0.099528	0.099333	0.999968	1818	0
TMEM260	3	0.099602	0.099407	0.999968	1819	0
TMED6	3	0.099776	0.099579	0.999968	1820	0
RUFY4	3	0.099776	0.099579	0.999968	1821	0
CPNE4	3	0.099776	0.099579	0.999968	1822	0
SCAF1	3	0.099776	0.099579	0.999968	1823	0
LOH12CR1	3	0.099776	0.099579	0.999968	1824	0
negative70	3	0.10005	0.099862	0.999968	1825	0
STRIP2	3	0.10005	0.099862	0.999968	1826	0
NPDC1	3	0.10005	0.099862	0.999968	1827	0
OR8D4	3	0.10005	0.099862	0.999968	1828	0
OR10G3	3	0.10005	0.099862	0.999968	1829	0
MAGEH1	3	0.10025	0.10006	0.999968	1830	0
OVOL2	3	0.10025	0.10006	0.999968	1831	0
EIF4E3	3	0.10025	0.10006	0.999968	1832	0
KIF12	3	0.10045	0.10025	0.999968	1833	0
ACSM6	3	0.10045	0.10025	0.999968	1834	0
SP3	3	0.10045	0.10025	0.999968	1835	0
GLIPR1	3	0.10045	0.10025	0.999968	1836	0
LAMP5	3	0.10045	0.10025	0.999968	1837	0
TFEC	3	0.10072	0.10054	0.999968	1838	0
ZNRF4	3	0.10072	0.10054	0.999968	1839	0
SLC6A18	3	0.10072	0.10054	0.999968	1840	0
MAS1	3	0.10072	0.10054	0.999968	1841	0
C18orf25	3	0.10072	0.10054	0.999968	1842	0
FGF9	3	0.10072	0.10054	0.999968	1843	0
ECE1	3	0.10097	0.10082	0.999968	1844	0
IKBKE	3	0.10097	0.10082	0.999968	1845	0
EGR1	3	0.10097	0.10082	0.999968	1846	0
SNRPC	3	0.10109	0.10094	0.999968	1847	0
FAM172A	3	0.10122	0.10107	0.999968	1848	0
TEX11	3	0.10122	0.10107	0.999968	1849	0
CACNA2D1	3	0.10122	0.10107	0.999968	1850	0
KRTAP9-9	3	0.10122	0.10107	0.999968	1851	0
SLC9A2	3	0.10134	0.10121	0.999968	1852	0
TEKT2	3	0.10142	0.10128	0.999968	1853	0
FAM175B	3	0.10142	0.10128	0.999968	1854	0
negative87	3	0.10161	0.10148	0.999968	1855	0
CDK17	3	0.10161	0.10148	0.999968	1856	0
PRSS16	3	0.10161	0.10148	0.999968	1857	0
C19orf18	3	0.10161	0.10148	0.999968	1858	0
IKZF4	2	0.1017	0.10156	0.999968	1859	0
ZNF383	2	0.10189	0.10173	0.999968	1860	0
ANKRD37	3	0.10191	0.10177	0.999968	1861	0
RGN	3	0.10191	0.10177	0.999968	1862	0
TAS2R39	3	0.10191	0.10177	0.999968	1863	0
CATIP	3	0.10191	0.10177	0.999968	1864	0
PNPLA6	3	0.10191	0.10177	0.999968	1865	0
C6orf163	3	0.10224	0.10208	0.999968	1866	0
SLC25A47	3	0.10224	0.10208	0.999968	1867	0
ACOT2	3	0.10224	0.10208	0.999968	1868	0
PTK6	3	0.10224	0.10208	0.999968	1869	0
FAM69A	3	0.10224	0.10208	0.999968	1870	0
ZNF786	3	0.10224	0.10208	0.999968	1871	0
ANO7	3	0.10224	0.10208	0.999968	1872	0
RAPGEF2	3	0.10246	0.10231	0.999968	1873	0
C17orf49	3	0.10246	0.10231	0.999968	1874	0
KLHL42	3	0.10253	0.10237	0.999968	1875	0
CCDC50	3	0.10263	0.10248	0.999968	1876	0
HIST1H3E	3	0.10263	0.10248	0.999968	1877	0
DAGLB	3	0.10281	0.10265	0.999968	1878	0
GMFB	3	0.10281	0.10265	0.999968	1879	0
SLC25A35	3	0.10281	0.10265	0.999968	1880	0
TRIP13	3	0.10281	0.10265	0.999968	1881	0
CNTD1	3	0.10308	0.10292	0.999968	1882	0
OBFC1	3	0.10308	0.10292	0.999968	1883	0
RANBP1	3	0.10308	0.10292	0.999968	1884	0
C16orf71	3	0.10308	0.10292	0.999968	1885	0
PCDHB8	3	0.10308	0.10292	0.999968	1886	0
CFL1	3	0.10335	0.1032	0.999968	1887	0
OR10J5	3	0.10335	0.1032	0.999968	1888	0
APOC4	3	0.10335	0.1032	0.999968	1889	0
GAL3ST1	3	0.10335	0.1032	0.999968	1890	0
RUVBL2	3	0.10355	0.10339	0.999968	1891	0
KRTAP6-3	3	0.10355	0.10339	0.999968	1892	0
NOXRED1	3	0.10355	0.10339	0.999968	1893	0
CCDC54	3	0.10355	0.10339	0.999968	1894	0
GNA15	3	0.10372	0.10355	0.999968	1895	0
ATOH7	3	0.10372	0.10355	0.999968	1896	0
HLA-E	3	0.10372	0.10355	0.999968	1897	0
GPR4	3	0.1039	0.10373	0.999968	1898	0
SF3B3	3	0.1039	0.10373	0.999968	1899	0
AKAP13	3	0.1039	0.10373	0.999968	1900	0
LCE2A	2	0.10401	0.10385	0.999968	1901	0
OR1D2	3	0.10419	0.10403	0.999968	1902	0
negative80	3	0.10419	0.10403	0.999968	1903	0
PPP1R16A	3	0.10419	0.10403	0.999968	1904	0
FERD3L	3	0.10419	0.10403	0.999968	1905	0
CD40LG	3	0.10419	0.10403	0.999968	1906	0
PLA2G2E	3	0.10419	0.10403	0.999968	1907	0
JMJD1C	3	0.10419	0.10403	0.999968	1908	0
TTC12	3	0.10419	0.10403	0.999968	1909	0
NIT1	1	0.10425	0.10408	0.999968	1910	0
KRT38	3	0.10449	0.10432	0.999968	1911	0
MSH4	3	0.10449	0.10432	0.999968	1912	0
PMEL	3	0.10449	0.10432	0.999968	1913	0
SETD5	3	0.10474	0.10456	0.999968	1914	0
ZSCAN20	3	0.10474	0.10456	0.999968	1915	0
ZSCAN30	3	0.10474	0.10456	0.999968	1916	0
NFE2L3	3	0.10474	0.10456	0.999968	1917	0
WTAP	3	0.10474	0.10456	0.999968	1918	0
negative17	3	0.10474	0.10456	0.999968	1919	0
PAGE2B	2	0.10482	0.10465	0.999968	1920	0
GHRHR	3	0.10496	0.1048	0.999968	1921	0
C22orf46	3	0.10496	0.1048	0.999968	1922	0
TULP4	3	0.10496	0.1048	0.999968	1923	0
CRYGC	3	0.10509	0.10494	0.999968	1924	0
NPL	3	0.10509	0.10494	0.999968	1925	0
OR2T8	3	0.10523	0.1051	0.999968	1926	0
KIAA1279	3	0.10523	0.1051	0.999968	1927	0
PRAMEF7	3	0.10523	0.1051	0.999968	1928	0
ST6GALNAC1	3	0.10523	0.1051	0.999968	1929	0
GRHPR	2	0.10537	0.10524	0.999968	1930	0
TOM1L1	3	0.10543	0.10531	0.999968	1931	0
ASIC2	3	0.10543	0.10531	0.999968	1932	0
TAAR2	3	0.10563	0.10551	0.999968	1933	0
CACYBP	3	0.10563	0.10551	0.999968	1934	0
CCDC47	3	0.10563	0.10551	0.999968	1935	0
TMEM37	3	0.10563	0.10551	0.999968	1936	0
ROR1	1	0.10574	0.10561	0.999968	1937	0
TRPC1	2	0.10579	0.10564	0.999968	1938	0
OPN1SW	3	0.10588	0.10573	0.999968	1939	0
TPRG1	3	0.10588	0.10573	0.999968	1940	0
KCNK9	3	0.10588	0.10573	0.999968	1941	0
KRTAP22-2	3	0.10588	0.10573	0.999968	1942	0
RAB3B	3	0.10588	0.10573	0.999968	1943	0
C9orf64	3	0.10617	0.10602	0.999968	1944	0
ARHGDIA	3	0.10617	0.10602	0.999968	1945	0
CNTNAP1	3	0.10617	0.10602	0.999968	1946	0
SDS	3	0.10617	0.10602	0.999968	1947	0
OR5AU1	3	0.10617	0.10602	0.999968	1948	0
PTGES2	3	0.10642	0.10626	0.999968	1949	0
NANS	3	0.10642	0.10626	0.999968	1950	0
GJA4	3	0.10642	0.10626	0.999968	1951	0
MCM2	3	0.10642	0.10626	0.999968	1952	0
DNAJB13	3	0.10657	0.10641	0.999968	1953	0
LHX6	3	0.10657	0.10641	0.999968	1954	0
AGTPBP1	3	0.10674	0.1066	0.999968	1955	0
ARCN1	3	0.10674	0.1066	0.999968	1956	0
ARHGEF28	3	0.10674	0.1066	0.999968	1957	0
PRPH2	3	0.10674	0.1066	0.999968	1958	0
KBTBD12	3	0.10674	0.1066	0.999968	1959	0
ACER1	3	0.10699	0.10685	0.999968	1960	0
RASL10B	3	0.10699	0.10685	0.999968	1961	0
UQCRC2	3	0.10699	0.10685	0.999968	1962	0
negative23	3	0.10699	0.10685	0.999968	1963	0
STC2	3	0.10699	0.10685	0.999968	1964	0
RPLP2	3	0.10714	0.10699	0.999968	1965	0
DEFB113	3	0.10731	0.10718	0.999968	1966	0
TFDP2	3	0.10731	0.10718	0.999968	1967	0
NDUFA1	3	0.10731	0.10718	0.999968	1968	0
FCHO2	3	0.10731	0.10718	0.999968	1969	0
XDH	3	0.10731	0.10718	0.999968	1970	0
SLC22A6	3	0.10731	0.10718	0.999968	1971	0
ZNF878	3	0.10753	0.10738	0.999968	1972	0
SLC22A13	3	0.10771	0.10757	0.999968	1973	0
ANKS4B	3	0.10771	0.10757	0.999968	1974	0
EIF3I	3	0.10771	0.10757	0.999968	1975	0
SCGB2A2	3	0.10795	0.10783	0.999968	1976	0
SPINK13	3	0.10795	0.10783	0.999968	1977	0
HR	3	0.10795	0.10783	0.999968	1978	0
R3HDM1	3	0.10795	0.10783	0.999968	1979	0
TPRKB	3	0.10795	0.10783	0.999968	1980	0
SLC7A8	3	0.10795	0.10783	0.999968	1981	0
ARL14	3	0.10813	0.10799	0.999968	1982	0
MIA3	3	0.10833	0.10818	0.999968	1983	0
HCAR3	3	0.10833	0.10818	0.999968	1984	0
NR2C2	3	0.10833	0.10818	0.999968	1985	0
VAMP5	3	0.10833	0.10818	0.999968	1986	0
PKHD1	3	0.10833	0.10818	0.999968	1987	0
KARS	3	0.10833	0.10818	0.999968	1988	0
FRAT1	3	0.10833	0.10818	0.999968	1989	0
TANGO6	2	0.10851	0.10837	0.999968	1990	0
GNL1	3	0.10862	0.10848	0.999968	1991	0
negative266	3	0.10862	0.10848	0.999968	1992	0
C2orf57	3	0.10862	0.10848	0.999968	1993	0
TBPL2	3	0.10862	0.10848	0.999968	1994	0
PPP1R11	3	0.10882	0.10868	0.999968	1995	0
ZSCAN22	3	0.10882	0.10868	0.999968	1996	0
KPNA2	3	0.10882	0.10868	0.999968	1997	0
ANP32C	3	0.10892	0.10877	0.999968	1998	0
RUNDC3A	3	0.10907	0.10892	0.999968	1999	0
[truncated: 17,020 more rows]

## Sheet: Table_S4-4(TcdB_3)
gene	num	pos|score	pos|p-value	pos|FDR	pos|rank	pos|good sgRNA
CSPG4	3	8.642e-14	2.6025e-07	0.00495	1	3
UGP2	3	5.0643e-06	9.1088e-06	0.086634	2	2
XIRP2	3	0.00018568	0.00019909	0.84523	3	1
FTMT	2	0.00022989	0.00023969	0.84523	4	1
TAOK2	3	0.00023872	0.00025062	0.84523	5	1
ANGPT4	3	0.00029177	0.00029799	0.84523	6	1
STOX1	3	0.00039785	0.00040209	0.84523	7	1
RAB39B	3	0.00045089	0.00044321	0.84523	8	1
STAR	3	0.00050393	0.00050254	0.84523	9	1
LYZ	3	0.00055697	0.00055564	0.84523	10	1
GOLGA6L10	3	0.00061	0.0005978	0.84523	11	1
TAX1BP1	3	0.00066303	0.00065765	0.84523	12	1
PABPC5	3	0.00071606	0.00070086	0.84523	13	1
TRIP11	3	0.00076909	0.00075759	0.84523	14	1
UROS	3	0.00082211	0.00081693	0.84523	15	1
GATA5	3	0.00087514	0.00086533	0.84523	16	1
TMEM150B	3	0.00092816	0.00092936	0.84523	17	1
SIGMAR1	3	0.00098118	0.0009788	0.84523	18	1
TMEM176A	3	0.0010342	0.0010324	0.84523	19	1
FBXO31	3	0.0010872	0.0010761	0.84523	20	1
PEF1	3	0.0011402	0.001124	0.84523	21	1
OPALIN	3	0.0011932	0.0011792	0.84523	22	1
GBP7	3	0.0012463	0.0012391	0.84523	23	1
SLC6A20	3	0.0012993	0.0012812	0.84523	24	1
GPR137B	3	0.0013523	0.0013317	0.84523	25	1
ZNF519	2	0.0013613	0.0013395	0.84523	26	1
RNF212B	3	0.0014053	0.0013827	0.84523	27	1
PRDX2	3	0.0014583	0.0014322	0.84523	28	1
PRR4	3	0.0015113	0.0014884	0.84523	29	1
IGSF1	3	0.0015643	0.001536	0.84523	30	1
COL21A1	3	0.0016173	0.0015935	0.84523	31	1
NCF1	3	0.0016703	0.0016529	0.84523	32	1
negative247	3	0.0017233	0.0017023	0.84523	33	1
TUBA8	3	0.0017763	0.0017637	0.84523	34	1
negative115	2	0.0018207	0.0018033	0.84523	35	1
NUDT13	3	0.0018293	0.0018121	0.84523	36	1
MOB1A	3	0.0018822	0.0018626	0.84523	37	1
NCAPH	3	0.0019352	0.0019209	0.84523	38	1
HSPA12A	3	0.0019882	0.0019719	0.84523	39	1
TAMM41	3	0.0020942	0.0020807	0.84523	40	1
TMEM185A	3	0.0021472	0.0021296	0.84523	41	1
TXNDC12	1	0.0021929	0.0021718	0.84523	42	0
GPR180	1	0.0021929	0.0021718	0.84523	43	0
SNX31	3	0.0022001	0.0021806	0.84523	44	1
FGF22	3	0.0022531	0.0022337	0.84523	45	1
TTLL7	3	0.0023061	0.0022853	0.84523	46	1
NEUROD6	3	0.0023591	0.002342	0.84523	47	1
NDUFA10	3	0.002412	0.0023878	0.84523	48	1
RPP25	3	0.002465	0.0024425	0.84523	49	1
ANOS1	3	0.002518	0.0025028	0.84523	50	1
RANGRF	3	0.0025709	0.0025544	0.84523	51	1
MRPL9	3	0.0026239	0.002609	0.84523	52	1
negative120	3	0.0026768	0.002671	0.84523	53	1
MPP6	3	0.0027828	0.0027881	0.84523	54	1
SCLT1	2	0.0028099	0.0028177	0.84523	55	1
PRPSAP1	3	0.0028357	0.0028391	0.84523	56	1
SAP30L	3	0.0028887	0.0028823	0.84523	57	1
USP33	3	0.0029416	0.002938	0.84523	58	1
U2AF1L4	3	0.0029946	0.0029895	0.84523	59	1
MNT	1	0.0029976	0.0029942	0.84523	60	0
SLC16A10	3	0.0030475	0.0030426	0.84523	61	1
HCST	2	0.0030571	0.0030551	0.84523	62	1
THSD7B	3	0.0031005	0.0030931	0.84523	63	1
DLG2	3	0.0031534	0.0031457	0.84523	64	1
JPH1	3	0.0032063	0.0031993	0.84523	65	1
THPO	3	0.0032593	0.0032581	0.84523	66	1
RTCB	3	0.0033122	0.0033174	0.84523	67	1
FOXO6	3	0.0033652	0.0033669	0.84523	68	1
SLC7A5	3	0.0034181	0.0034101	0.84523	69	1
LRRC6	3	0.003471	0.0034637	0.84523	70	1
FBXO25	3	0.003524	0.0035194	0.84523	71	1
CECR2	3	0.0035769	0.0035693	0.84523	72	1
WHSC1	1	0.0035988	0.0035881	0.84523	73	0
KCNK10	3	0.0036298	0.0036136	0.84523	74	1
ANKUB1	3	0.0036827	0.003663	0.84523	75	1
GHRL	3	0.0037357	0.0037187	0.84523	76	1
CRACR2A	3	0.0038415	0.0038358	0.84523	77	1
NDC1	3	0.0039473	0.0039436	0.84523	78	1
KCNK5	3	0.0040002	0.0040024	0.84523	79	1
MAGI2	3	0.0040532	0.0040586	0.84523	80	1
HDAC4	3	0.0041061	0.0041034	0.84523	81	1
SEMA4G	3	0.004159	0.0041559	0.84523	82	1
BRSK2	3	0.0042648	0.0042564	0.84523	83	1
PDE6C	3	0.0043177	0.0043027	0.84523	84	1
CARD16	3	0.0043706	0.0043527	0.84523	85	1
ERICH4	2	0.004381	0.0043615	0.84523	86	0
HGS	2	0.004381	0.0043615	0.84523	87	0
FAIM2	2	0.004381	0.0043615	0.84523	88	0
DCUN1D2	2	0.004381	0.0043615	0.84523	89	0
PSMA8	2	0.004381	0.0043615	0.84523	90	0
HEY2	2	0.004381	0.0043615	0.84523	91	0
ZNF550	2	0.004381	0.0043615	0.84523	92	0
SNX32	2	0.004381	0.0043615	0.84523	93	0
METAP1	2	0.004381	0.0043615	0.84523	94	0
S1PR3	2	0.004381	0.0043615	0.84523	95	0
VMP1	2	0.004381	0.0043615	0.84523	96	0
TP53TG5	3	0.0044235	0.0044079	0.84523	97	1
OR6B1	3	0.0044764	0.004461	0.84523	98	1
HGC6.3	3	0.0045293	0.0045151	0.84523	99	1
TM4SF4	3	0.0046351	0.004614	0.84523	100	1
TCP1	3	0.0046879	0.004664	0.84523	101	1
OR2J3	3	0.0047408	0.0047124	0.84523	102	1
ACTG1	3	0.0047937	0.0047675	0.84523	103	1
KIAA0100	3	0.0048466	0.0048175	0.84523	104	1
OR2V2	1	0.0048721	0.0048409	0.84523	105	0
ALG1L	3	0.0048995	0.0048706	0.84523	106	1
TMED9	3	0.0049524	0.0049206	0.84523	107	1
FOXRED2	3	0.0050052	0.0049773	0.84523	108	1
KCNJ2	1	0.005049	0.00502	0.84523	109	0
SYNDIG1L	3	0.0050581	0.0050299	0.84523	110	1
KRTAP12-3	3	0.005111	0.0050767	0.84523	111	1
ANKRD30B	3	0.0051639	0.0051319	0.84523	112	1
LOC100129940	2	0.0051925	0.0051621	0.84523	113	0
FAM155B	3	0.0052167	0.0051829	0.84523	114	1
CASZ1	3	0.0052696	0.005236	0.84523	115	1
COX8A	3	0.0053225	0.0052969	0.84523	116	0
PCDHGA11	3	0.0053753	0.0053593	0.84523	117	0
AUNIP	2	0.0054042	0.0053823	0.84523	118	0
IFNA10	3	0.0054282	0.0054072	0.84523	119	0
SLC7A10	3	0.0054811	0.0054608	0.84523	120	0
CDC73	2	0.0061977	0.0061911	0.84523	121	0
OR5M11	3	0.0065643	0.0065763	0.84523	122	0
YAF2	3	0.0065643	0.0065763	0.84523	123	0
SAMD1	3	0.0065643	0.0065763	0.84523	124	0
HJURP	3	0.0065643	0.0065763	0.84523	125	0
MAF1	3	0.0065643	0.0065763	0.84523	126	0
TACC1	3	0.0065643	0.0065763	0.84523	127	0
PCYOX1	3	0.0065643	0.0065763	0.84523	128	0
FLNB	3	0.0065643	0.0065763	0.84523	129	0
ZFAND3	3	0.0065643	0.0065763	0.84523	130	0
JMY	3	0.0065643	0.0065763	0.84523	131	0
PPT2	3	0.0065643	0.0065763	0.84523	132	0
PDE3B	3	0.0065643	0.0065763	0.84523	133	0
FOXH1	3	0.0065643	0.0065763	0.84523	134	0
MPND	3	0.0065643	0.0065763	0.84523	135	0
LRCH2	3	0.0065643	0.0065763	0.84523	136	0
PLK2	3	0.0065643	0.0065763	0.84523	137	0
TARBP1	3	0.0065643	0.0065763	0.84523	138	0
TM2D1	3	0.0065643	0.0065763	0.84523	139	0
HEBP1	3	0.0065643	0.0065763	0.84523	140	0
VAMP1	3	0.0065643	0.0065763	0.84523	141	0
FN3K	3	0.0065643	0.0065763	0.84523	142	0
FBRS	3	0.0065643	0.0065763	0.84523	143	0
C17orf97	3	0.0065643	0.0065763	0.84523	144	0
ASCC3	3	0.0065643	0.0065763	0.84523	145	0
CARD6	3	0.0065643	0.0065763	0.84523	146	0
ALX1	3	0.0065643	0.0065763	0.84523	147	0
S100A1	3	0.0065643	0.0065763	0.84523	148	0
TAF6	2	0.0068323	0.0068303	0.871985	149	0
ANKFN1	2	0.0070261	0.0070276	0.891188	150	0
PTHLH	1	0.0074011	0.0074159	0.934201	151	0
PRH2	1	0.0074806	0.0075028	0.938933	152	0
FGFBP3	3	0.0077787	0.0078057	0.943903	153	0
UGT2A2	3	0.0077787	0.0078057	0.943903	154	0
ARID3A	3	0.0077787	0.0078057	0.943903	155	0
PCNX	3	0.0077787	0.0078057	0.943903	156	0
HP1BP3	3	0.0077787	0.0078057	0.943903	157	0
TUBAL3	2	0.0080304	0.0080519	0.943903	158	0
HNRNPH1	3	0.0080953	0.0081149	0.943903	159	0
TRAF3	3	0.0080953	0.0081149	0.943903	160	0
RECQL5	3	0.0080953	0.0081149	0.943903	161	0
ZKSCAN8	3	0.0080953	0.0081149	0.943903	162	0
ZNF671	2	0.0083298	0.0083418	0.943903	163	0
KCNC3	3	0.0083328	0.0083455	0.943903	164	0
RBP4	3	0.0083328	0.0083455	0.943903	165	0
DDN	3	0.0083328	0.0083455	0.943903	166	0
NOL7	2	0.0084354	0.0084464	0.943903	167	0
RAP2A	3	0.0084383	0.008448	0.943903	168	0
FTSJ2	3	0.0085174	0.0085349	0.943903	169	0
SULT2A1	3	0.0085174	0.0085349	0.943903	170	0
ZDHHC3	3	0.0085965	0.0086109	0.943903	171	0
CASP6	3	0.0086757	0.00869	0.943903	172	0
WDR46	3	0.0086757	0.00869	0.943903	173	0
ODC1	3	0.0087812	0.0088082	0.943903	174	0
OSGEP	3	0.0087812	0.0088082	0.943903	175	0
MC5R	3	0.0088603	0.0088837	0.943903	176	0
GPR89B	3	0.0089657	0.0089971	0.943903	177	0
SLC44A3	3	0.0089657	0.0089971	0.943903	178	0
TMEM5	2	0.0090341	0.0090606	0.943903	179	0
TTC13	3	0.0090712	0.0090945	0.943903	180	0
MED23	2	0.0091397	0.0091569	0.943903	181	0
MYBPH	3	0.0091767	0.0091913	0.943903	182	0
CLVS2	3	0.0091767	0.0091913	0.943903	183	0
SOS1	3	0.0091767	0.0091913	0.943903	184	0
FAM184B	3	0.0093349	0.00935	0.943903	185	0
PCGF6	2	0.0093861	0.0093964	0.943903	186	0
KLF15	3	0.0093876	0.0093979	0.943903	187	0
LDHC	3	0.0094403	0.0094469	0.943903	188	0
PPP1R14B	3	0.009493	0.0094973	0.943903	189	0
GNG10	3	0.0095457	0.0095405	0.943903	190	0
FAM43B	2	0.0095973	0.009591	0.943903	191	0
SAFB2	3	0.0095985	0.0095916	0.943903	192	0
IGF1R	3	0.0097302	0.0097258	0.943903	193	0
TCEB3	3	0.0097302	0.0097258	0.943903	194	0
CACNA1B	3	0.0097302	0.0097258	0.943903	195	0
CCNL1	3	0.0097302	0.0097258	0.943903	196	0
TAP2	3	0.009862	0.0098476	0.947898	197	0
ZEB2	3	0.0099147	0.0099065	0.947898	198	0
ATRN	3	0.0099674	0.009958	0.947898	199	0
OXSM	3	0.01002	0.010011	0.947898	200	0
DISC1	3	0.010073	0.010068	0.947898	201	0
SIAH3	3	0.010126	0.010119	0.947898	202	0
TMPRSS5	2	0.01016	0.010152	0.947898	203	0
TGIF1	3	0.010178	0.010166	0.947898	204	0
NUP133	3	0.010336	0.010327	0.953547	205	0
CDC7	3	0.010336	0.010327	0.953547	206	0
RNF215	3	0.010442	0.010414	0.957024	207	0
DNAJA3	3	0.010521	0.010489	0.958628	208	0
IDH1	3	0.010626	0.010583	0.958628	209	0
NIPAL1	3	0.010626	0.010583	0.958628	210	0
NCK1	3	0.010758	0.010711	0.961073	211	0
COPS6	3	0.010758	0.010711	0.961073	212	0
C17orf59	3	0.010863	0.010807	0.962287	213	0
AKR1B1	3	0.010995	0.010932	0.962287	214	0
ISOC1	3	0.010995	0.010932	0.962287	215	0
NEFM	3	0.011074	0.01101	0.962287	216	0
C19orf25	3	0.011126	0.011056	0.962287	217	0
RFX8	3	0.011205	0.011147	0.962287	218	0
FKBPL	3	0.011205	0.011147	0.962287	219	0
PSMC6	2	0.011269	0.011201	0.962287	220	0
PCDHA12	3	0.011284	0.011217	0.962287	221	0
DYNLRB1	3	0.011337	0.011269	0.962287	222	0
HLA-DOB	3	0.01139	0.011326	0.962287	223	0
C16orf82	3	0.011442	0.011375	0.962287	224	0
MVB12B	3	0.011495	0.011435	0.962287	225	0
YRDC	3	0.0116	0.011548	0.962287	226	0
PRRG3	3	0.0116	0.011548	0.962287	227	0
KLHDC7B	3	0.0116	0.011548	0.962287	228	0
POTED	3	0.011863	0.011787	0.962287	229	0
TBX10	3	0.011863	0.011787	0.962287	230	0
SNX9	3	0.011863	0.011787	0.962287	231	0
SERPINE3	3	0.011863	0.011787	0.962287	232	0
ZNF346	3	0.011863	0.011787	0.962287	233	0
CWC25	2	0.011972	0.011904	0.964544	234	0
EDDM3B	2	0.012095	0.012023	0.964544	235	0
DCTN4	3	0.0121	0.012028	0.964544	236	0
RIN2	3	0.0121	0.012028	0.964544	237	0
GSDMD	3	0.012179	0.012115	0.964544	238	0
OR6N1	3	0.012258	0.012189	0.964544	239	0
SUPT20HL2	3	0.012258	0.012189	0.964544	240	0
SHBG	3	0.012363	0.012285	0.964544	241	0
SEC24B	3	0.012363	0.012285	0.964544	242	0
WDR91	3	0.012469	0.0124	0.964544	243	0
P2RX7	3	0.012626	0.012555	0.964544	244	0
SGCE	3	0.012626	0.012555	0.964544	245	0
VCPIP1	3	0.012626	0.012555	0.964544	246	0
ZNF746	3	0.012758	0.012692	0.964544	247	0
C17orf104	2	0.012833	0.012768	0.964544	248	0
NDUFB2	3	0.012863	0.012793	0.964544	249	0
CABLES2	3	0.012863	0.012793	0.964544	250	0
LIN37	3	0.012863	0.012793	0.964544	251	0
ITGB1BP2	3	0.012968	0.012896	0.964544	252	0
EFNA3	2	0.013044	0.012972	0.964544	253	0
HAS3	3	0.013074	0.013	0.964544	254	0
PTPN23	3	0.013074	0.013	0.964544	255	0
KIAA0319L	3	0.013074	0.013	0.964544	256	0
ARL6IP1	1	0.013166	0.013093	0.964544	257	0
CRLF1	3	0.013205	0.013133	0.964544	258	0
WDHD1	3	0.013205	0.013133	0.964544	259	0
ANKRD13D	3	0.013284	0.013217	0.965214	260	0
ODF1	3	0.013363	0.013294	0.965214	261	0
OSBPL7	3	0.013363	0.013294	0.965214	262	0
CBWD2	3	0.013442	0.01337	0.967041	263	0
NAA50	3	0.01352	0.013447	0.968928	264	0
HAPLN3	3	0.013599	0.013527	0.969426	265	0
CR1L	1	0.013644	0.01357	0.969426	266	0
PRMT9	3	0.013678	0.013607	0.969426	267	0
FABP4	3	0.013757	0.013685	0.971313	268	0
GRM1	3	0.013862	0.013789	0.971452	269	0
KRT222	3	0.013862	0.013789	0.971452	270	0
PKDREJ	3	0.013967	0.0139	0.975686	271	0
STARD3NL	3	0.014046	0.01397	0.976977	272	0
ARID1A	3	0.014125	0.014058	0.97802	273	0
TEX40	3	0.014204	0.014139	0.97802	274	0
SPPL2B	3	0.014204	0.014139	0.97802	275	0
DPH5	2	0.014326	0.014266	0.978613	276	0
ANKAR	3	0.014361	0.014302	0.978613	277	0
LDOC1L	3	0.014361	0.014302	0.978613	278	0
DMRTC1	3	0.01465	0.014589	0.993429	279	0
LRRC57	3	0.014729	0.014675	0.993429	280	0
C11orf49	3	0.014729	0.014675	0.993429	281	0
ZNF48	3	0.014834	0.014773	0.996471	282	0
C1orf105	3	0.014939	0.014878	0.996496	283	0
CLECL1	3	0.014939	0.014878	0.996496	284	0
NAPEPLD	3	0.015071	0.015004	0.99794	285	0
CDC26	3	0.015071	0.015004	0.99794	286	0
ATAT1	3	0.015202	0.015141	0.999543	287	0
SPATA31C1	3	0.015307	0.015241	0.999543	288	0
ZNF541	3	0.015307	0.015241	0.999543	289	0
ENO4	3	0.015386	0.015317	0.999543	290	0
ALDH7A1	3	0.015438	0.015364	0.999543	291	0
EPB41L4B	3	0.015491	0.015415	0.999543	292	0
C5orf51	3	0.015569	0.015496	0.999543	293	0
TNFRSF8	3	0.015569	0.015496	0.999543	294	0
GLT6D1	3	0.015648	0.015579	0.999543	295	0
RUNDC1	3	0.015701	0.015637	0.999543	296	0
WDR88	3	0.015779	0.015717	0.999543	297	0
DDX39A	3	0.015779	0.015717	0.999543	298	0
MAPKAPK3	3	0.015858	0.015797	0.999543	299	0
MMD2	3	0.016068	0.016016	0.999543	300	0
WDR19	3	0.016068	0.016016	0.999543	301	0
GEMIN2	3	0.016068	0.016016	0.999543	302	0
TRAPPC3	3	0.016068	0.016016	0.999543	303	0
DPP4	3	0.016068	0.016016	0.999543	304	0
GALR2	2	0.016221	0.016175	0.999543	305	0
TNFAIP8L2-SCNM1	3	0.016226	0.016178	0.999543	306	0
SYN1	3	0.016278	0.016223	0.999543	307	0
EMP3	3	0.016357	0.016299	0.999543	308	0
ZNF469	3	0.016357	0.016299	0.999543	309	0
RBMXL1	2	0.016397	0.016339	0.999543	310	0
CHCHD7	3	0.016435	0.016389	0.999543	311	0
ZFP92	3	0.01654	0.0165	0.999543	312	0
KCNG3	3	0.01654	0.0165	0.999543	313	0
ZNF638	3	0.01654	0.0165	0.999543	314	0
SF3B4	3	0.016645	0.016607	1	315	0
PHF11	3	0.016698	0.016669	1	316	0
INTS4	3	0.01675	0.016723	1	317	0
ZNF30	3	0.016803	0.016773	1	318	0
DGKQ	3	0.016908	0.016882	1	319	0
ILK	3	0.016986	0.01697	1	320	0
TREML2	3	0.016986	0.01697	1	321	0
STXBP1	3	0.017065	0.017046	1	322	0
GABRA6	3	0.017117	0.017102	1	323	0
MYF5	3	0.01717	0.01716	1	324	0
PHF6	3	0.017275	0.017251	1	325	0
SRR	3	0.017327	0.017311	1	326	0
ZNF431	3	0.01738	0.017373	1	327	0
PRKAB2	3	0.017432	0.017417	1	328	0
POGZ	3	0.017485	0.01747	1	329	0
PLD6	3	0.017563	0.017556	1	330	0
PLCD3	3	0.017642	0.01763	1	331	0
FKBP3	3	0.01772	0.017704	1	332	0
SUSD1	3	0.01772	0.017704	1	333	0
KAT7	3	0.017799	0.01777	1	334	0
FAM49A	3	0.017852	0.017821	1	335	0
C1orf100	3	0.017956	0.017912	1	336	0
PPP1R3D	3	0.018009	0.017969	1	337	0
MRPS33	3	0.018087	0.018047	1	338	0
UBE2S	3	0.018166	0.018123	1	339	0
ZNF135	3	0.018218	0.018179	1	340	0
REM1	3	0.018271	0.018229	1	341	0
SLC29A2	1	0.018295	0.018252	1	342	0
MARCH2	3	0.018349	0.018305	1	343	0
HAND2	3	0.018349	0.018305	1	344	0
SRRM5	3	0.018428	0.01838	1	345	0
FAM149A	3	0.018507	0.018457	1	346	0
SLC25A23	3	0.018507	0.018457	1	347	0
LIAS	3	0.018585	0.018537	1	348	0
SLC12A4	3	0.018638	0.018592	1	349	0
L3MBTL1	3	0.01869	0.018646	1	350	0
DEFB133	3	0.018742	0.018699	1	351	0
POLR2I	3	0.018795	0.018751	1	352	0
RPL8	3	0.018847	0.018811	1	353	0
MARK1	3	0.0189	0.018854	1	354	0
NFATC2	3	0.018952	0.018907	1	355	0
FCGR2B	3	0.019004	0.018959	1	356	0
GLDN	3	0.019083	0.019042	1	357	0
C22orf31	3	0.019083	0.019042	1	358	0
FATE1	3	0.019266	0.019217	1	359	0
IGSF9	3	0.019319	0.019265	1	360	0
N4BP1	3	0.019371	0.019318	1	361	0
ABCG8	3	0.019423	0.019367	1	362	0
BCAR1	3	0.019502	0.019452	1	363	0
OTOP3	3	0.019607	0.019566	1	364	0
RPS9	3	0.019607	0.019566	1	365	0
HIST1H3H	3	0.019685	0.019647	1	366	0
SRD5A3	3	0.019737	0.019692	1	367	0
CLU	3	0.01979	0.019743	1	368	0
ZNF785	3	0.019842	0.019793	1	369	0
ATAD5	3	0.019895	0.01984	1	370	0
NEXN	3	0.019947	0.019888	1	371	0
MRPS14	3	0.019999	0.019942	1	372	0
KEL	3	0.020052	0.019986	1	373	0
FAM26E	3	0.020104	0.020041	1	374	0
GAL3ST4	3	0.020156	0.020084	1	375	0
LRRC17	3	0.020261	0.020196	1	376	0
KCTD11	3	0.020261	0.020196	1	377	0
ABCC1	3	0.020261	0.020196	1	378	0
SERAC1	3	0.020366	0.02031	1	379	0
FAM166A	3	0.020418	0.020364	1	380	0
WDR13	3	0.02047	0.020416	1	381	0
ADGRG1	3	0.020549	0.020493	1	382	0
SLIT3	3	0.020549	0.020493	1	383	0
ENKD1	3	0.020627	0.020572	1	384	0
CDKN3	3	0.02068	0.020627	1	385	0
GATA2	3	0.020732	0.02067	1	386	0
GZMA	3	0.020784	0.020722	1	387	0
DGKG	3	0.020863	0.020794	1	388	0
DDA1	3	0.020863	0.020794	1	389	0
KLF13	3	0.020941	0.02087	1	390	0
MYBPC3	3	0.02102	0.020946	1	391	0
UBE2A	3	0.02102	0.020946	1	392	0
DEAF1	2	0.021057	0.020979	1	393	0
DDX17	3	0.021098	0.021021	1	394	0
C19orf73	3	0.02115	0.021081	1	395	0
RBM26	3	0.021203	0.021125	1	396	0
SREBF2	3	0.021255	0.021174	1	397	0
ATG14	1	0.021284	0.021198	1	398	0
PPP3CC	3	0.021307	0.021217	1	399	0
MIOX	3	0.02136	0.021271	1	400	0
HDAC6	3	0.021464	0.021376	1	401	0
BCAN	3	0.021516	0.021429	1	402	0
CD300LB	3	0.021569	0.021479	1	403	0
PLA2G2D	3	0.021621	0.021526	1	404	0
PRG3	3	0.021673	0.021571	1	405	0
NOMO3	3	0.021726	0.021614	1	406	0
ADCY4	3	0.021778	0.021662	1	407	0
FAM63B	3	0.02183	0.021714	1	408	0
ITGA10	3	0.021909	0.021798	1	409	0
FUT3	3	0.021909	0.021798	1	410	0
MESDC2	3	0.021987	0.021877	1	411	0
PPP1R12C	3	0.022092	0.021975	1	412	0
DCLK2	3	0.022144	0.022022	1	413	0
CCDC185	3	0.022196	0.022072	1	414	0
KCNH3	3	0.022274	0.02215	1	415	0
POTEJ	3	0.022353	0.022231	1	416	0
NOTCH2	3	0.022405	0.022285	1	417	0
TCTA	3	0.022457	0.022341	1	418	0
WNT9A	3	0.02251	0.022398	1	419	0
SLC12A3	2	0.022526	0.022413	1	420	0
UNC5B	3	0.022562	0.02245	1	421	0
KLHL36	3	0.02264	0.022523	1	422	0
SYS1	3	0.02264	0.022523	1	423	0
BZW2	3	0.022719	0.022594	1	424	0
NIT1	2	0.022771	0.022649	1	425	0
PCSK1N	3	0.022771	0.022649	1	426	0
NARS	3	0.022849	0.022735	1	427	0
BPTF	3	0.022849	0.022735	1	428	0
STRADA	3	0.022928	0.022808	1	429	0
KRT12	3	0.02298	0.022864	1	430	0
GDF5	3	0.023032	0.022926	1	431	0
FOXO3	3	0.023084	0.022976	1	432	0
FBXL21	3	0.023137	0.023032	1	433	0
NOXA1	3	0.023189	0.023083	1	434	0
SFPQ	3	0.023241	0.023139	1	435	0
SMS	3	0.023293	0.023191	1	436	0
GCC2	3	0.023345	0.023246	1	437	0
AMMECR1L	3	0.023398	0.023311	1	438	0
SRMS	3	0.02345	0.023355	1	439	0
SURF2	3	0.023554	0.023454	1	440	0
EML3	3	0.023633	0.023539	1	441	0
SKAP1	3	0.023633	0.023539	1	442	0
PRKAB1	3	0.023711	0.023618	1	443	0
NYX	3	0.023763	0.023672	1	444	0
PGLS	3	0.023815	0.02372	1	445	0
IL17C	3	0.023868	0.02377	1	446	0
SLC2A11	3	0.02392	0.023824	1	447	0
ICMT	3	0.023972	0.023874	1	448	0
BTRC	3	0.024024	0.023925	1	449	0
OVCA2	3	0.024076	0.023977	1	450	0
SEMA6D	3	0.024129	0.024034	1	451	0
GOLGB1	3	0.024233	0.024135	1	452	0
NGRN	3	0.024233	0.024135	1	453	0
VN1R4	3	0.024337	0.024227	1	454	0
ORAI1	3	0.02439	0.024284	1	455	0
SLC35A1	3	0.024442	0.024327	1	456	0
TP53INP2	3	0.024546	0.024421	1	457	0
KCNC1	3	0.024598	0.024473	1	458	0
SSX1	2	0.024623	0.024495	1	459	0
NDUFB5	3	0.024651	0.02452	1	460	0
DDX52	3	0.024703	0.024568	1	461	0
PDLIM3	3	0.024781	0.024651	1	462	0
CSF2RA	3	0.024781	0.024651	1	463	0
ARHGAP36	3	0.024859	0.024721	1	464	0
VSIG1	3	0.024911	0.024771	1	465	0
CREBBP	3	0.024964	0.02482	1	466	0
BNIP2	3	0.025016	0.024871	1	467	0
POMT1	3	0.025068	0.024927	1	468	0
RPL36A-HNRNPH2	3	0.02512	0.024988	1	469	0
ZNF43	3	0.025172	0.025037	1	470	0
CYBB	3	0.02525	0.025118	1	471	0
PABPN1L	3	0.02525	0.025118	1	472	0
LYPD2	3	0.025329	0.025193	1	473	0
DNMT3L	3	0.025381	0.025238	1	474	0
FUBP3	3	0.025433	0.025286	1	475	0
TANK	3	0.025485	0.025332	1	476	0
MRPL37	3	0.025537	0.025381	1	477	0
AVPR1A	3	0.025589	0.025437	1	478	0
ARPC4	3	0.025642	0.025496	1	479	0
CATSPERG	3	0.025746	0.025596	1	480	0
SGSM2	3	0.025798	0.025647	1	481	0
OR5R1	3	0.02585	0.025709	1	482	0
TDRD6	3	0.025902	0.025759	1	483	0
YPEL3	3	0.025954	0.025814	1	484	0
SIX4	3	0.026111	0.025975	1	485	0
SZRD1	3	0.026163	0.026016	1	486	0
CDKL2	3	0.026215	0.026063	1	487	0
ARID1B	3	0.026267	0.026116	1	488	0
C8B	3	0.026319	0.02617	1	489	0
BCAM	3	0.026371	0.026227	1	490	0
STRC	3	0.026423	0.026282	1	491	0
SYNC	3	0.026476	0.026337	1	492	0
S1PR5	3	0.026528	0.026392	1	493	0
TMEM55A	3	0.02658	0.02645	1	494	0
OR1S2	3	0.026632	0.026499	1	495	0
THBD	3	0.026684	0.026554	1	496	0
RAB43	3	0.026736	0.026603	1	497	0
KAT2A	3	0.026788	0.026644	1	498	0
PARVG	3	0.02684	0.026702	1	499	0
MTSS1	3	0.026892	0.026751	1	500	0
RIC1	3	0.026945	0.026802	1	501	0
DGAT1	3	0.027049	0.026896	1	502	0
NSMCE4A	3	0.027101	0.026947	1	503	0
NIPAL2	3	0.027153	0.026996	1	504	0
LRRC26	3	0.027205	0.027039	1	505	0
APBB1	2	0.027206	0.02704	1	506	0
TRAF3IP1	3	0.027257	0.027094	1	507	0
TRMT1	2	0.027276	0.02711	1	508	0
GRIP1	3	0.027309	0.027141	1	509	0
ZNF266	3	0.027361	0.027196	1	510	0
SMIM23	3	0.027439	0.027278	1	511	0
CELSR1	3	0.027439	0.027278	1	512	0
ESRP2	3	0.027518	0.027357	1	513	0
ATF6B	3	0.02757	0.02741	1	514	0
NEDD4L	3	0.027622	0.027456	1	515	0
ELAC2	2	0.027659	0.027488	1	516	0
ACOT2	3	0.027674	0.027502	1	517	0
MARCH10	3	0.027726	0.027557	1	518	0
PSMD4	3	0.027778	0.027609	1	519	0
RPL9	3	0.02783	0.027652	1	520	0
CDC25A	3	0.027882	0.0277	1	521	0
KCNN4	3	0.027934	0.027753	1	522	0
SH3BP4	3	0.027986	0.027813	1	523	0
CFAP74	3	0.028064	0.027905	1	524	0
WNT10A	3	0.028064	0.027905	1	525	0
MXRA7	3	0.028142	0.027992	1	526	0
ZNF596	3	0.028194	0.028041	1	527	0
DUS1L	2	0.028217	0.028065	1	528	0
COPB1	3	0.028246	0.028092	1	529	0
C11orf80	3	0.028324	0.028173	1	530	0
HES6	3	0.028324	0.028173	1	531	0
NUDT17	3	0.028403	0.028248	1	532	0
PRDX4	2	0.028427	0.028276	1	533	0
OPN1MW	3	0.028455	0.028307	1	534	0
ISM1	3	0.028507	0.028355	1	535	0
DEFB110	3	0.028559	0.028413	1	536	0
LCE2A	3	0.028611	0.028469	1	537	0
C15orf62	3	0.028663	0.028526	1	538	0
BASP1	3	0.028715	0.028582	1	539	0
OR1L8	3	0.028767	0.028623	1	540	0
HSPB1	3	0.028819	0.028668	1	541	0
ARHGAP4	3	0.028871	0.028725	1	542	0
RDX	3	0.028923	0.028773	1	543	0
ZNF687	3	0.028975	0.028829	1	544	0
TTYH1	3	0.029027	0.028884	1	545	0
ZBTB8OS	3	0.029079	0.028928	1	546	0
IGSF10	3	0.029183	0.029033	1	547	0
MINK1	3	0.029235	0.029093	1	548	0
PPP6R3	3	0.029287	0.029146	1	549	0
NT5C1B	3	0.029391	0.029249	1	550	0
ANP32B	3	0.029443	0.029303	1	551	0
ASPHD1	3	0.029495	0.029349	1	552	0
CDH3	2	0.029507	0.029363	1	553	0
MCM4	3	0.029547	0.029398	1	554	0
FADS3	3	0.029625	0.029477	1	555	0
PKDCC	3	0.029625	0.029477	1	556	0
ZNF764	3	0.029703	0.029567	1	557	0
CHURC1-FNTB	3	0.029755	0.029615	1	558	0
FAM58A	3	0.029807	0.029667	1	559	0
HSF5	3	0.029885	0.029733	1	560	0
GRM3	3	0.029885	0.029733	1	561	0
TWIST2	3	0.029963	0.029812	1	562	0
SYNJ2BP	3	0.030067	0.029927	1	563	0
ABHD14A	3	0.030119	0.029979	1	564	0
CTNNBIP1	3	0.030171	0.030031	1	565	0
FOXQ1	3	0.030223	0.030085	1	566	0
MAU2	3	0.030275	0.030145	1	567	0
TRIM22	2	0.030308	0.030172	1	568	0
SPRED2	3	0.030327	0.030189	1	569	0
GAB1	2	0.030378	0.030242	1	570	0
NOVA2	3	0.030379	0.030242	1	571	0
NEMP1	3	0.030431	0.030299	1	572	0
FKBP8	3	0.030483	0.030351	1	573	0
IL1RL2	3	0.030535	0.030412	1	574	0
EPHX3	3	0.030587	0.03046	1	575	0
CDH15	3	0.030639	0.03052	1	576	0
HSPB2	3	0.030691	0.030579	1	577	0
LANCL1	3	0.030743	0.030631	1	578	0
ZNF623	3	0.030795	0.030678	1	579	0
CDSN	2	0.030831	0.030724	1	580	0
HEG1	3	0.030847	0.030739	1	581	0
CALB2	3	0.030899	0.030794	1	582	0
CCNF	3	0.030951	0.030843	1	583	0
BRK1	3	0.031002	0.03089	1	584	0
RCAN3	3	0.031054	0.030934	1	585	0
PRDM5	3	0.031106	0.030986	1	586	0
FBXO8	3	0.031158	0.031034	1	587	0
SAPCD2	3	0.03121	0.031089	1	588	0
PGC	3	0.031262	0.031146	1	589	0
OR10J1	3	0.031314	0.031202	1	590	0
IFT122	3	0.031366	0.031254	1	591	0
EID2	2	0.031423	0.031329	1	592	0
TPST2	3	0.03147	0.031374	1	593	0
ITGB4	3	0.031574	0.031483	1	594	0
FUT10	3	0.031626	0.031528	1	595	0
C10orf88	1	0.031656	0.031556	1	596	0
PAQR8	3	0.031678	0.031575	1	597	0
HNF4A	3	0.03173	0.031613	1	598	0
IPO8	3	0.031782	0.031661	1	599	0
FAM210B	3	0.031833	0.0317	1	600	0
RBFOX3	2	0.031875	0.031748	1	601	0
ABI3	3	0.031885	0.031758	1	602	0
MEPCE	3	0.031937	0.031815	1	603	0
UBE2Z	3	0.031989	0.031868	1	604	0
CLEC4D	3	0.032041	0.031922	1	605	0
AIMP1	3	0.032093	0.031974	1	606	0
ATP6AP1	3	0.032145	0.032025	1	607	0
PPDPF	3	0.032197	0.032081	1	608	0
SENP6	3	0.032249	0.032143	1	609	0
TBC1D10B	3	0.032301	0.032193	1	610	0
RIC8A	3	0.032404	0.032292	1	611	0
MAGI1	3	0.032456	0.032351	1	612	0
WDR5B	3	0.032508	0.032397	1	613	0
COBLL1	3	0.03256	0.032448	1	614	0
RGR	2	0.032571	0.032457	1	615	0
P2RX2	3	0.032612	0.032494	1	616	0
PPM1J	3	0.032664	0.03255	1	617	0
CNTNAP2	3	0.032716	0.032615	1	618	0
BRD7	3	0.032768	0.032674	1	619	0
MED1	3	0.03282	0.032728	1	620	0
KIF21A	3	0.032872	0.032776	1	621	0
GMIP	3	0.032975	0.032888	1	622	0
FTL	3	0.032975	0.032888	1	623	0
FNTA	3	0.032975	0.032888	1	624	0
ZNF205	3	0.033079	0.033001	1	625	0
ZNF331	3	0.033157	0.033088	1	626	0
LACTB	3	0.033157	0.033088	1	627	0
OR52H1	3	0.033235	0.033165	1	628	0
EPM2A	3	0.033312	0.033248	1	629	0
REEP1	3	0.033312	0.033248	1	630	0
ECSCR	3	0.03339	0.033312	1	631	0
SLC29A4	3	0.033442	0.033364	1	632	0
ZAN	3	0.033494	0.03342	1	633	0
AP3D1	3	0.033546	0.033473	1	634	0
DDX54	3	0.03365	0.033588	1	635	0
OXTR	3	0.033701	0.033637	1	636	0
UBR4	3	0.033805	0.033753	1	637	0
DNTT	3	0.033857	0.033799	1	638	0
MAB21L1	3	0.033909	0.033846	1	639	0
ANKRD13C	3	0.034013	0.033954	1	640	0
FLVCR1	3	0.034064	0.034016	1	641	0
C10orf25	3	0.034116	0.034062	1	642	0
CHORDC1	3	0.034168	0.03411	1	643	0
MSANTD3	3	0.03422	0.034159	1	644	0
TMEM54	3	0.034272	0.034207	1	645	0
DERL3	3	0.034324	0.034257	1	646	0
CEL	3	0.034375	0.034301	1	647	0
OCRL	3	0.034427	0.03435	1	648	0
LSM7	3	0.034479	0.034403	1	649	0
ITGB1BP1	3	0.034531	0.034455	1	650	0
B3GNT5	3	0.034583	0.034503	1	651	0
KRTAP4-7	3	0.034635	0.034549	1	652	0
NME2	3	0.034686	0.034605	1	653	0
ING5	3	0.034738	0.034659	1	654	0
MED25	3	0.03479	0.034713	1	655	0
SHISA8	3	0.034842	0.034774	1	656	0
RNF144B	3	0.034894	0.034829	1	657	0
PDGFC	3	0.034945	0.034884	1	658	0
BLOC1S5	3	0.034997	0.034934	1	659	0
TUSC2	3	0.035101	0.035041	1	660	0
TRIM69	3	0.035153	0.035092	1	661	0
CELSR3	3	0.035204	0.035143	1	662	0
STRAP	3	0.035256	0.035189	1	663	0
PDF	3	0.035308	0.035239	1	664	0
ENDOG	3	0.035386	0.035316	1	665	0
CTNNAL1	3	0.035386	0.035316	1	666	0
VPS13A	3	0.035463	0.035389	1	667	0
HUNK	3	0.035515	0.035442	1	668	0
DENND5A	3	0.035567	0.03549	1	669	0
WFS1	3	0.035619	0.035533	1	670	0
P3H3	3	0.035671	0.035586	1	671	0
SEC16A	3	0.035722	0.035639	1	672	0
CT45A3	3	0.035774	0.035682	1	673	0
JKAMP	3	0.035826	0.03574	1	674	0
UBL7	3	0.035878	0.035789	1	675	0
CCHCR1	3	0.03593	0.03584	1	676	0
GNMT	3	0.035981	0.035893	1	677	0
CYP4F11	3	0.036033	0.035939	1	678	0
CARHSP1	3	0.036085	0.035988	1	679	0
FMOD	3	0.036137	0.036042	1	680	0
MIDN	3	0.036188	0.036089	1	681	0
BECN2	3	0.03624	0.036146	1	682	0
PRSS57	3	0.036292	0.036195	1	683	0
RTCA	3	0.036344	0.036248	1	684	0
NGFR	3	0.036395	0.036305	1	685	0
URGCP-MRPS24	3	0.036473	0.036384	1	686	0
OR6K2	3	0.036473	0.036384	1	687	0
PAPOLB	3	0.036551	0.036462	1	688	0
STXBP3	3	0.036602	0.036504	1	689	0
RHOU	3	0.036654	0.036549	1	690	0
GOLGA7	3	0.036758	0.036649	1	691	0
IFT57	3	0.036809	0.036693	1	692	0
TMEM44	3	0.036861	0.036747	1	693	0
HP	3	0.036913	0.036795	1	694	0
MED26	3	0.036991	0.036873	1	695	0
POLR2A	3	0.036991	0.036873	1	696	0
ZNF107	3	0.037068	0.036952	1	697	0
IL5RA	3	0.03712	0.037008	1	698	0
DCBLD2	3	0.037172	0.037067	1	699	0
IFFO1	3	0.037249	0.037144	1	700	0
SPPL2A	3	0.037249	0.037144	1	701	0
CACNA1I	3	0.037327	0.037221	1	702	0
SLC12A1	3	0.037379	0.037278	1	703	0
TMEM249	3	0.03743	0.037328	1	704	0
EPSTI1	3	0.037534	0.037423	1	705	0
PYGL	3	0.037585	0.037473	1	706	0
C2orf81	3	0.037637	0.03752	1	707	0
ME3	3	0.037689	0.03757	1	708	0
KDM3B	3	0.037741	0.037622	1	709	0
ZC2HC1A	3	0.037792	0.037684	1	710	0
ZNF790	3	0.037844	0.037738	1	711	0
ZNF554	3	0.037896	0.03779	1	712	0
KISS1	3	0.037947	0.037849	1	713	0
MAPK12	3	0.038077	0.037994	1	714	0
C19orf43	2	0.038129	0.038052	1	715	0
DOCK6	3	0.038154	0.038074	1	716	0
FAM189A1	3	0.038206	0.038122	1	717	0
UFSP1	3	0.038258	0.038183	1	718	0
PRSS53	3	0.038309	0.038233	1	719	0
ALPK1	3	0.038361	0.038285	1	720	0
LAPTM4A	3	0.038413	0.038343	1	721	0
PDSS1	3	0.038464	0.038386	1	722	0
ANXA13	3	0.038593	0.038506	1	723	0
NPM1	3	0.038593	0.038506	1	724	0
CILP	3	0.038723	0.03864	1	725	0
ULBP3	3	0.038774	0.03869	1	726	0
SDHAF1	3	0.038826	0.038744	1	727	0
TEX14	3	0.038878	0.0388	1	728	0
PODNL1	3	0.039033	0.038944	1	729	0
MKRN1	3	0.039084	0.038999	1	730	0
FMNL3	3	0.039136	0.039057	1	731	0
LYSMD4	3	0.039188	0.039106	1	732	0
NOTCH4	3	0.039239	0.039157	1	733	0
HOXC13	3	0.039291	0.039206	1	734	0
DGCR6L	3	0.039394	0.039302	1	735	0
SEPN1	3	0.039446	0.039352	1	736	0
RTL1	2	0.039447	0.039353	1	737	0
ERLEC1	3	0.039498	0.039405	1	738	0
negative198	3	0.039549	0.039465	1	739	0
FLNC	3	0.039601	0.039517	1	740	0
MED14OS	3	0.039653	0.03957	1	741	0
PLA2G4B	3	0.039704	0.03962	1	742	0
ADCY7	3	0.039756	0.039666	1	743	0
MTMR12	3	0.039807	0.039718	1	744	0
PMVK	3	0.039859	0.039776	1	745	0
SEZ6L	3	0.039911	0.039827	1	746	0
RAX	3	0.039962	0.039874	1	747	0
SYN2	3	0.040014	0.039925	1	748	0
AFF1	3	0.040066	0.039971	1	749	0
ST8SIA1	3	0.040117	0.040024	1	750	0
HNRNPDL	3	0.040272	0.040191	1	751	0
EXOSC9	3	0.040324	0.040229	1	752	0
CHRNB2	3	0.040427	0.040326	1	753	0
XRCC6	3	0.040479	0.040378	1	754	0
FAM181B	3	0.040582	0.040482	1	755	0
THAP5	3	0.040685	0.04059	1	756	0
NPHS2	3	0.040737	0.040643	1	757	0
EIF2AK1	3	0.040788	0.040701	1	758	0
MFI2	3	0.04084	0.040747	1	759	0
LRRD1	3	0.040891	0.040797	1	760	0
HS3ST3A1	3	0.040943	0.04085	1	761	0
CCAR2	3	0.040995	0.040904	1	762	0
C1orf123	3	0.041046	0.040968	1	763	0
G3BP1	3	0.041098	0.041013	1	764	0
CD101	3	0.041149	0.041062	1	765	0
CEBPG	3	0.041253	0.041162	1	766	0
IFFO2	3	0.041304	0.041216	1	767	0
BTN3A2	3	0.041356	0.041257	1	768	0
ERMAP	3	0.041407	0.041309	1	769	0
ASTN2	3	0.041459	0.041361	1	770	0
OTUD3	3	0.04151	0.041414	1	771	0
SIRT5	2	0.041526	0.041427	1	772	0
RUNDC3B	3	0.041562	0.041461	1	773	0
SART1	3	0.041614	0.041511	1	774	0
CYB5R4	3	0.041665	0.041557	1	775	0
TMEM192	3	0.041717	0.041599	1	776	0
EXOSC10	3	0.041768	0.041658	1	777	0
NAT6	3	0.04182	0.041703	1	778	0
CARD10	3	0.041871	0.041761	1	779	0
CLEC5A	3	0.041923	0.041817	1	780	0
RPN2	1	0.041939	0.041837	1	781	0
CCNYL1	3	0.041975	0.041868	1	782	0
SDF2L1	3	0.042078	0.041976	1	783	0
ZC3H15	3	0.042129	0.042018	1	784	0
UBXN7	3	0.042181	0.042065	1	785	0
DYRK4	3	0.042232	0.042111	1	786	0
VPS29	3	0.042284	0.042165	1	787	0
HABP4	3	0.042387	0.042281	1	788	0
SPATA32	3	0.042439	0.042329	1	789	0
NKX3-1	3	0.04249	0.042387	1	790	0
MRPL35	3	0.042542	0.042434	1	791	0
DDTL	3	0.042593	0.042487	1	792	0
SLC34A3	3	0.042645	0.042545	1	793	0
BCL2	3	0.042696	0.042598	1	794	0
GPI	3	0.042748	0.042653	1	795	0
TDRD3	3	0.042799	0.042706	1	796	0
FAM214B	3	0.042851	0.042749	1	797	0
MYADM	3	0.042902	0.042795	1	798	0
DCAF13	3	0.042954	0.042847	1	799	0
MATN3	3	0.043005	0.042893	1	800	0
SYP	3	0.043057	0.042943	1	801	0
C9orf47	3	0.043108	0.042997	1	802	0
IRF1	3	0.04316	0.043052	1	803	0
TCP10L2	3	0.043211	0.043111	1	804	0
ACADS	3	0.043263	0.043159	1	805	0
HOXA11	3	0.043314	0.043226	1	806	0
SLC7A4	3	0.043366	0.043279	1	807	0
MEMO1	3	0.043418	0.043334	1	808	0
LGALS4	3	0.043469	0.043378	1	809	0
PWP2	3	0.043521	0.043417	1	810	0
BCO1	3	0.043572	0.043465	1	811	0
PAFAH2	3	0.043624	0.043511	1	812	0
WBP2	3	0.043675	0.043566	1	813	0
THAP4	3	0.043727	0.04363	1	814	0
IRX6	3	0.043778	0.043685	1	815	0
PFDN6	3	0.04383	0.043737	1	816	0
ATG16L1	3	0.043881	0.043794	1	817	0
negative329	3	0.043984	0.043905	1	818	0
GPATCH11	3	0.044035	0.043958	1	819	0
MAPK8IP1	3	0.044087	0.044014	1	820	0
NAPRT	3	0.044138	0.044067	1	821	0
LDHD	3	0.04419	0.044117	1	822	0
RELL1	3	0.044267	0.044197	1	823	0
WRAP73	3	0.044267	0.044197	1	824	0
EARS2	3	0.044344	0.044267	1	825	0
MACROD1	3	0.044396	0.044318	1	826	0
SUGCT	3	0.044499	0.044419	1	827	0
MAPK8IP3	3	0.04455	0.044467	1	828	0
SEC24A	3	0.044602	0.044522	1	829	0
CHMP4B	3	0.044679	0.044608	1	830	0
SLC18A3	3	0.044679	0.044608	1	831	0
ANKLE2	3	0.044808	0.044732	1	832	0
SHISA9	3	0.044859	0.044787	1	833	0
CLSTN1	3	0.04491	0.044836	1	834	0
ANKRD18A	3	0.044962	0.044883	1	835	0
HIST3H2A	3	0.045013	0.044933	1	836	0
TAF1D	3	0.045065	0.044983	1	837	0
L1CAM	3	0.045168	0.04509	1	838	0
LRRC75A	3	0.045271	0.045195	1	839	0
IDUA	3	0.045322	0.045234	1	840	0
IGF2BP2	3	0.045373	0.045281	1	841	0
MALT1	3	0.045425	0.045333	1	842	0
TAF4B	3	0.045476	0.045387	1	843	0
CNKSR2	3	0.045528	0.04544	1	844	0
LOC101929983	3	0.045579	0.045491	1	845	0
RIMBP3B	3	0.045631	0.04554	1	846	0
TMEM80	2	0.045642	0.04555	1	847	0
VAT1L	3	0.045682	0.045594	1	848	0
GPER1	3	0.045733	0.045646	1	849	0
ACLY	3	0.045811	0.045729	1	850	0
RELA	3	0.045811	0.045729	1	851	0
ZNF750	3	0.045939	0.045855	1	852	0
CFC1	3	0.045991	0.045903	1	853	0
C15orf56	3	0.046042	0.045948	1	854	0
LHPP	3	0.046093	0.045991	1	855	0
ANAPC2	3	0.046145	0.046045	1	856	0
FNTB	3	0.046196	0.046103	1	857	0
CRTC3	3	0.046248	0.046151	1	858	0
SLC35F4	3	0.046299	0.046201	1	859	0
STXBP5L	3	0.04635	0.046256	1	860	0
TBX18	3	0.046402	0.046311	1	861	0
LPAR4	3	0.046505	0.046406	1	862	0
BMP15	3	0.046556	0.046464	1	863	0
MIPEP	3	0.046607	0.04652	1	864	0
C10orf53	3	0.046659	0.04657	1	865	0
ZNF280D	3	0.04671	0.046619	1	866	0
RCCD1	3	0.046813	0.046729	1	867	0
GALNT10	3	0.046864	0.046778	1	868	0
TMEM87B	3	0.046916	0.046831	1	869	0
COL6A5	3	0.046967	0.046894	1	870	0
CRNKL1	3	0.04707	0.046991	1	871	0
B3GNT9	3	0.047121	0.047042	1	872	0
ZC3H12C	3	0.047173	0.047091	1	873	0
TSPAN17	3	0.047224	0.04714	1	874	0
RTN3	3	0.047275	0.047182	1	875	0
TMEM181	3	0.047327	0.047227	1	876	0
ZNF79	3	0.047378	0.047283	1	877	0
DHRS4L2	3	0.047481	0.047384	1	878	0
ITLN1	3	0.047532	0.047434	1	879	0
BOP1	3	0.047584	0.047481	1	880	0
NDST1	3	0.047635	0.047528	1	881	0
BAG6	3	0.047738	0.047642	1	882	0
THADA	3	0.047789	0.04769	1	883	0
KCNK7	3	0.04784	0.047741	1	884	0
SPOCK2	3	0.047892	0.047796	1	885	0
PDGFD	3	0.047943	0.047845	1	886	0
CADM4	3	0.04802	0.047931	1	887	0
DMRT2	3	0.04802	0.047931	1	888	0
GPR83	3	0.048097	0.048016	1	889	0
SLC16A8	3	0.048148	0.048073	1	890	0
IFT80	3	0.0482	0.048119	1	891	0
CCR1	3	0.048251	0.048163	1	892	0
CDK9	3	0.048302	0.048224	1	893	0
GNAI3	3	0.048354	0.048283	1	894	0
PDZD8	3	0.048508	0.048445	1	895	0
TRIM17	3	0.048585	0.048526	1	896	0
POLR2D	3	0.048585	0.048526	1	897	0
MRPL46	3	0.048662	0.0486	1	898	0
CHERP	3	0.048713	0.048661	1	899	0
ARHGEF3	3	0.048764	0.04871	1	900	0
HIC2	3	0.048816	0.048767	1	901	0
NBPF7	3	0.048867	0.048821	1	902	0
CSAG3	3	0.048918	0.048874	1	903	0
C2CD2L	3	0.04897	0.048927	1	904	0
OR5D14	3	0.049021	0.048981	1	905	0
PARP6	3	0.049072	0.049038	1	906	0
HIST1H3C	3	0.049123	0.049089	1	907	0
PHF12	3	0.049175	0.049126	1	908	0
FNIP2	3	0.049226	0.049179	1	909	0
TMEM175	3	0.049277	0.049236	1	910	0
PQLC2L	3	0.049329	0.049286	1	911	0
ROR1	2	0.049335	0.049291	1	912	0
FGL1	3	0.049406	0.049371	1	913	0
FAM133A	3	0.049406	0.049371	1	914	0
SLBP	3	0.049482	0.049456	1	915	0
ME1	3	0.049534	0.049508	1	916	0
RBM33	3	0.049585	0.049559	1	917	0
GRIN2D	3	0.049636	0.049615	1	918	0
AVEN	3	0.049688	0.049664	1	919	0
CCDC6	3	0.049739	0.049714	1	920	0
TTBK1	3	0.04979	0.04976	1	921	0
BTBD2	3	0.049841	0.049808	1	922	0
CUL9	3	0.049893	0.049855	1	923	0
SYNGAP1	3	0.049944	0.049908	1	924	0
RPL10	3	0.050021	0.049987	1	925	0
DLAT	3	0.050021	0.049987	1	926	0
PRKAR1A	3	0.050149	0.050116	1	927	0
PKP2	3	0.0502	0.050151	1	928	0
HRASLS5	3	0.050252	0.050198	1	929	0
DNAJB12	3	0.050303	0.050252	1	930	0
NUB1	3	0.050354	0.050307	1	931	0
BCAS2	3	0.050405	0.050359	1	932	0
TOMM40L	3	0.050457	0.050413	1	933	0
THEMIS	3	0.050508	0.050459	1	934	0
CIB2	3	0.050559	0.050513	1	935	0
QPCT	3	0.05061	0.050569	1	936	0
TOP2B	3	0.050713	0.050665	1	937	0
IL17RA	3	0.05079	0.05074	1	938	0
LRRC75B	3	0.05079	0.05074	1	939	0
DKC1	3	0.050867	0.050823	1	940	0
CCDC85C	3	0.050918	0.050877	1	941	0
DBX1	3	0.050969	0.050918	1	942	0
LRP8	3	0.05102	0.050967	1	943	0
S100A6	3	0.051072	0.051011	1	944	0
CNGB1	3	0.051123	0.051062	1	945	0
CCDC148	3	0.0512	0.051137	1	946	0
TOX4	3	0.0512	0.051137	1	947	0
CHRAC1	3	0.051276	0.051213	1	948	0
MRPL4	3	0.051328	0.051269	1	949	0
SLC22A1	3	0.051379	0.051325	1	950	0
AZIN2	3	0.05143	0.051364	1	951	0
KIAA1549	3	0.051481	0.051411	1	952	0
FZD1	3	0.051584	0.051513	1	953	0
TMEM8B	3	0.051635	0.051563	1	954	0
SSTR4	3	0.051686	0.051612	1	955	0
AVPR1B	3	0.051737	0.051661	1	956	0
SMARCC2	3	0.051789	0.051716	1	957	0
PHYKPL	3	0.051865	0.051787	1	958	0
ZFP2	3	0.051865	0.051787	1	959	0
TRPC6	3	0.051942	0.051867	1	960	0
RANBP3	3	0.051993	0.051924	1	961	0
BCL2A1	3	0.052045	0.051986	1	962	0
TM6SF1	3	0.052096	0.052035	1	963	0
JMJD4	3	0.052147	0.052084	1	964	0
SKIV2L	3	0.052224	0.052149	1	965	0
PF4V1	3	0.052224	0.052149	1	966	0
C16orf59	3	0.052301	0.052226	1	967	0
BOD1L1	3	0.052377	0.052309	1	968	0
RAB40C	3	0.052377	0.052309	1	969	0
FXN	3	0.052454	0.052383	1	970	0
GTF3C4	3	0.052505	0.052431	1	971	0
ZBED1	3	0.052557	0.052483	1	972	0
SPPL2C	3	0.052608	0.052542	1	973	0
TAF10	3	0.052659	0.052591	1	974	0
MMS22L	3	0.05271	0.052644	1	975	0
TM4SF18	3	0.052761	0.052692	1	976	0
RPL13	3	0.052812	0.052733	1	977	0
WDR77	3	0.052864	0.05279	1	978	0
KLHDC8A	3	0.052915	0.052849	1	979	0
RGSL1	3	0.052966	0.052897	1	980	0
DIP2A	3	0.053068	0.052992	1	981	0
FAM132A	3	0.053119	0.053033	1	982	0
STAG2	3	0.053171	0.053085	1	983	0
SMARCA5	3	0.053222	0.053134	1	984	0
CD70	3	0.053375	0.053279	1	985	0
ZFHX2	3	0.053426	0.053334	1	986	0
RNMT	3	0.053477	0.053389	1	987	0
MRPS10	3	0.053529	0.053434	1	988	0
KYNU	3	0.05358	0.053493	1	989	0
COQ10A	3	0.053631	0.053539	1	990	0
FAM213B	3	0.053682	0.053582	1	991	0
CCNA2	3	0.053733	0.053629	1	992	0
SPATA8	3	0.053784	0.053672	1	993	0
COG3	3	0.053835	0.053717	1	994	0
TRIM50	1	0.053876	0.053758	1	995	0
FUCA1	3	0.053938	0.053813	1	996	0
PPA2	3	0.053989	0.053868	1	997	0
ZNF580	3	0.05404	0.053916	1	998	0
IQCF6	3	0.054091	0.053967	1	999	0
FBXO22	3	0.054142	0.054015	1	1000	0
LRRC24	3	0.054244	0.05412	1	1001	0
ADAMTS2	3	0.054296	0.05417	1	1002	0
FAM204A	3	0.054347	0.054224	1	1003	0
LOC554223	3	0.054398	0.054277	1	1004	0
MMP24	3	0.054449	0.054318	1	1005	0
TMEM121	3	0.0545	0.054373	1	1006	0
TVP23C	3	0.054551	0.054428	1	1007	0
PTGIS	3	0.054602	0.054482	1	1008	0
HSBP1L1	3	0.054653	0.054524	1	1009	0
DCTD	3	0.054704	0.054582	1	1010	0
MTFMT	3	0.054755	0.054641	1	1011	0
SHROOM1	3	0.054807	0.054704	1	1012	0
OR11G2	3	0.054858	0.054759	1	1013	0
C12orf4	3	0.054909	0.05481	1	1014	0
MRPL44	3	0.05496	0.054858	1	1015	0
GSC2	3	0.055011	0.054911	1	1016	0
GLIS3	3	0.055113	0.055006	1	1017	0
PCMTD1	3	0.055164	0.055054	1	1018	0
B4GALNT3	3	0.055215	0.055104	1	1019	0
MFSD9	3	0.055266	0.055145	1	1020	0
SERPINE2	3	0.055317	0.055199	1	1021	0
GOLM1	3	0.055369	0.055253	1	1022	0
VN1R2	3	0.05542	0.055307	1	1023	0
HADHB	3	0.055471	0.055361	1	1024	0
ZBTB16	3	0.055522	0.055409	1	1025	0
GATM	3	0.055573	0.055457	1	1026	0
KCND1	3	0.055624	0.055508	1	1027	0
HIST1H2BB	3	0.055675	0.055564	1	1028	0
DHX8	3	0.055752	0.055641	1	1029	0
CTSA	3	0.055752	0.055641	1	1030	0
SLC1A3	3	0.055828	0.055727	1	1031	0
TSPAN14	3	0.055905	0.0558	1	1032	0
MAML1	3	0.055905	0.0558	1	1033	0
ANKRD20A1	1	0.05591	0.055805	1	1034	0
ASPHD2	3	0.055981	0.055871	1	1035	0
AP1M2	3	0.056032	0.055928	1	1036	0
ASTN1	3	0.056083	0.055976	1	1037	0
MYO5B	3	0.056135	0.056019	1	1038	0
PLCB4	3	0.056186	0.056069	1	1039	0
ARAF	3	0.056237	0.056129	1	1040	0
DLST	3	0.056288	0.056179	1	1041	0
PDPN	3	0.05639	0.056284	1	1042	0
MFSD2B	3	0.056441	0.056328	1	1043	0
SCARF2	3	0.056492	0.056382	1	1044	0
CLEC18C	3	0.056543	0.056433	1	1045	0
ZNF879	3	0.056594	0.056483	1	1046	0
BCL6B	3	0.056696	0.056594	1	1047	0
ZDHHC20	3	0.056747	0.05664	1	1048	0
PLA2G3	3	0.056798	0.056699	1	1049	0
SNCA	3	0.056849	0.056744	1	1050	0
C16orf62	3	0.0569	0.056798	1	1051	0
AMPD3	3	0.056951	0.05686	1	1052	0
LCMT2	3	0.057002	0.056916	1	1053	0
PABPC1	3	0.057053	0.056958	1	1054	0
TBX6	3	0.057104	0.057011	1	1055	0
ARMS2	3	0.057155	0.057066	1	1056	0
PSMB4	3	0.057206	0.057125	1	1057	0
FAM134A	3	0.057257	0.057187	1	1058	0
C6orf99	3	0.057308	0.057239	1	1059	0
VIM	3	0.057359	0.057283	1	1060	0
FES	3	0.05741	0.057329	1	1061	0
FABP2	3	0.057461	0.057384	1	1062	0
C6orf10	2	0.057491	0.05741	1	1063	0
LRFN4	3	0.057512	0.057429	1	1064	0
MFSD4	3	0.057563	0.05748	1	1065	0
PPP1R2	3	0.057614	0.057529	1	1066	0
DPM1	3	0.057665	0.057579	1	1067	0
PTRH1	3	0.057716	0.057627	1	1068	0
CTAG1B	3	0.057767	0.057681	1	1069	0
METTL21C	3	0.057818	0.057736	1	1070	0
NOMO2	2	0.057869	0.05778	1	1071	0
GPR150	3	0.057869	0.05778	1	1072	0
AGRN	3	0.05792	0.057839	1	1073	0
HLX	3	0.057997	0.057913	1	1074	0
CFAP36	3	0.057997	0.057913	1	1075	0
DPP9	3	0.058073	0.057988	1	1076	0
LOC100144595	3	0.058124	0.058038	1	1077	0
PLA2G1B	3	0.058175	0.05809	1	1078	0
LRRC10B	3	0.058226	0.058148	1	1079	0
PRX	1	0.05828	0.058193	1	1080	0
CNOT11	3	0.058302	0.058218	1	1081	0
CD3EAP	3	0.058302	0.058218	1	1082	0
ZNF579	3	0.058379	0.05829	1	1083	0
ANLN	3	0.05843	0.058336	1	1084	0
AMIGO1	3	0.058481	0.058389	1	1085	0
ATP6V1F	3	0.058532	0.05844	1	1086	0
PIP5K1C	3	0.058634	0.058533	1	1087	0
EPHX4	3	0.058685	0.058582	1	1088	0
A1CF	3	0.058736	0.058633	1	1089	0
HELQ	3	0.058787	0.058687	1	1090	0
MYPOP	3	0.058863	0.058771	1	1091	0
RPL34	3	0.058863	0.058771	1	1092	0
AKAP7	3	0.058939	0.058854	1	1093	0
SH3GL1	3	0.059041	0.058955	1	1094	0
PRMT5	3	0.059092	0.059007	1	1095	0
C1orf111	3	0.059143	0.059064	1	1096	0
GZMM	3	0.059194	0.059117	1	1097	0
MRPL55	3	0.059347	0.059259	1	1098	0
ZNF556	3	0.059398	0.059311	1	1099	0
CLSTN2	3	0.059449	0.05936	1	1100	0
MCHR2	3	0.059551	0.059469	1	1101	0
HSD17B8	3	0.059653	0.059567	1	1102	0
ULK1	3	0.059703	0.059611	1	1103	0
CALHM3	3	0.059754	0.059657	1	1104	0
POLDIP3	3	0.059805	0.059699	1	1105	0
SEC14L4	3	0.059856	0.05975	1	1106	0
TBC1D8	3	0.059907	0.059805	1	1107	0
INSM2	3	0.059984	0.059872	1	1108	0
WWC1	3	0.059984	0.059872	1	1109	0
TPRG1L	3	0.06006	0.059944	1	1110	0
PLD3	3	0.060162	0.060039	1	1111	0
SEPT12	3	0.060213	0.060087	1	1112	0
ARRB1	3	0.060263	0.060133	1	1113	0
DDX10	3	0.060314	0.06019	1	1114	0
SOX6	3	0.060365	0.060243	1	1115	0
ARHGEF2	3	0.060416	0.060297	1	1116	0
PARPBP	3	0.060467	0.060351	1	1117	0
SDC4	3	0.060518	0.060402	1	1118	0
ZNF598	3	0.060569	0.060457	1	1119	0
DNAAF5	2	0.060579	0.060467	1	1120	0
ELN	3	0.06062	0.060508	1	1121	0
FMR1	3	0.060671	0.060559	1	1122	0
C8orf86	3	0.060722	0.060616	1	1123	0
FBLN7	3	0.060772	0.060658	1	1124	0
C4orf27	3	0.060823	0.060704	1	1125	0
WDTC1	3	0.060874	0.060748	1	1126	0
TNFRSF10D	3	0.060925	0.060798	1	1127	0
TNFRSF25	3	0.060976	0.060852	1	1128	0
DDX50	3	0.061027	0.060896	1	1129	0
COG1	3	0.061078	0.06095	1	1130	0
ARPC5L	3	0.061129	0.061005	1	1131	0
CR1	3	0.061179	0.061048	1	1132	0
TTC7B	3	0.06123	0.061103	1	1133	0
NANOS2	3	0.061281	0.061143	1	1134	0
TMEM170B	3	0.061332	0.061196	1	1135	0
JAG2	3	0.061383	0.061247	1	1136	0
MRI1	3	0.061434	0.061297	1	1137	0
PMPCA	2	0.061453	0.061315	1	1138	0
MCEE	3	0.061485	0.061349	1	1139	0
SNRNP35	3	0.061535	0.061404	1	1140	0
APBB3	3	0.061586	0.061451	1	1141	0
PCNP	3	0.061739	0.061595	1	1142	0
CAMK2G	3	0.06179	0.061647	1	1143	0
BVES	3	0.061841	0.061698	1	1144	0
PSMB9	3	0.061891	0.061746	1	1145	0
KDF1	3	0.061993	0.061839	1	1146	0
SOX15	3	0.062044	0.061887	1	1147	0
DNAJB3	3	0.062095	0.061949	1	1148	0
PTGER4	3	0.062146	0.061997	1	1149	0
ZNF777	3	0.062247	0.062106	1	1150	0
MTA2	3	0.062298	0.062164	1	1151	0
KRI1	3	0.062349	0.062211	1	1152	0
D2HGDH	3	0.062425	0.062285	1	1153	0
FLT3LG	3	0.062425	0.062285	1	1154	0
CCNA1	3	0.062552	0.062407	1	1155	0
ATG4D	2	0.0626	0.062459	1	1156	0
IGF2R	3	0.062603	0.062462	1	1157	0
HNMT	3	0.062654	0.062512	1	1158	0
POU6F2	3	0.062755	0.062602	1	1159	0
P2RX5	3	0.062806	0.062655	1	1160	0
CYSLTR1	3	0.062857	0.0627	1	1161	0
QPCTL	3	0.062908	0.062748	1	1162	0
EPOR	3	0.062959	0.062806	1	1163	0
REL	3	0.063009	0.062852	1	1164	0
CHRD	3	0.06306	0.06291	1	1165	0
PLIN3	3	0.063111	0.062963	1	1166	0
C10orf142	3	0.063213	0.063063	1	1167	0
HBM	3	0.063263	0.063114	1	1168	0
CGREF1	3	0.063314	0.063167	1	1169	0
MFSD12	3	0.063365	0.063221	1	1170	0
FAM131B	3	0.063416	0.063275	1	1171	0
GGT5	3	0.063467	0.063322	1	1172	0
HOXC11	3	0.063517	0.063375	1	1173	0
PCSK2	3	0.063619	0.063479	1	1174	0
PPP4C	3	0.06367	0.06353	1	1175	0
ST8SIA5	3	0.06372	0.063574	1	1176	0
ZIC1	3	0.063771	0.063633	1	1177	0
E2F6	3	0.063822	0.063686	1	1178	0
ZNF626	2	0.063833	0.063695	1	1179	0
FOXD3	3	0.063873	0.063736	1	1180	0
PRKD3	3	0.063924	0.063788	1	1181	0
TMEM106C	3	0.063974	0.063841	1	1182	0
RFPL4A	3	0.06405	0.063919	1	1183	0
FN3KRP	3	0.06405	0.063919	1	1184	0
PCMT1	3	0.064177	0.064043	1	1185	0
CKMT1A	3	0.064228	0.064093	1	1186	0
TMEFF2	3	0.064279	0.064137	1	1187	0
AGO2	3	0.06433	0.064184	1	1188	0
DEFB104B	3	0.06438	0.064238	1	1189	0
SLCO3A1	3	0.064431	0.064285	1	1190	0
PARP8	3	0.064507	0.064364	1	1191	0
CREG1	3	0.064507	0.064364	1	1192	0
RNF25	3	0.064609	0.064482	1	1193	0
NAV2	3	0.064736	0.064599	1	1194	0
QSOX1	3	0.064786	0.064654	1	1195	0
TRPM2	3	0.064837	0.064705	1	1196	0
PATZ1	3	0.064913	0.064787	1	1197	0
COX6B2	3	0.064913	0.064787	1	1198	0
TFB1M	3	0.064989	0.064866	1	1199	0
SRPK1	3	0.06504	0.064918	1	1200	0
HIF1AN	3	0.065091	0.064973	1	1201	0
INSL3	3	0.065141	0.065025	1	1202	0
ZNF653	3	0.065192	0.065074	1	1203	0
INSIG1	3	0.065243	0.065129	1	1204	0
CEBPE	3	0.065294	0.065175	1	1205	0
SERTAD1	3	0.065344	0.065222	1	1206	0
METTL11B	3	0.065395	0.065276	1	1207	0
ROPN1B	3	0.065471	0.065361	1	1208	0
ANKRD42	3	0.065471	0.065361	1	1209	0
CDKN1A	3	0.065547	0.065442	1	1210	0
ADAM23	3	0.065598	0.065483	1	1211	0
STRN4	3	0.065649	0.065537	1	1212	0
ATP6V0A4	3	0.06575	0.06564	1	1213	0
MALL	3	0.065801	0.065689	1	1214	0
MFNG	3	0.065851	0.065737	1	1215	0
COX17	3	0.065902	0.065789	1	1216	0
TINF2	3	0.065953	0.065843	1	1217	0
DLX1	3	0.066004	0.065897	1	1218	0
N6AMT1	3	0.066054	0.065947	1	1219	0
PAK6	3	0.066105	0.066008	1	1220	0
GPR19	3	0.066181	0.066087	1	1221	0
CA10	3	0.066181	0.066087	1	1222	0
TUBA1B	2	0.066244	0.066158	1	1223	0
DOCK1	3	0.066257	0.06617	1	1224	0
DEFB130	3	0.066308	0.066226	1	1225	0
KRT74	3	0.066358	0.066277	1	1226	0
HOXB3	3	0.066409	0.066328	1	1227	0
RAB36	3	0.06646	0.066374	1	1228	0
FOXD4	3	0.06651	0.066418	1	1229	0
MRPS30	3	0.066561	0.066466	1	1230	0
C8orf59	3	0.066612	0.066523	1	1231	0
IARS2	3	0.066713	0.06662	1	1232	0
FANCA	3	0.066764	0.066664	1	1233	0
SLC14A2	3	0.066814	0.06671	1	1234	0
GZMK	3	0.066865	0.066762	1	1235	0
BTBD6	3	0.066916	0.066821	1	1236	0
C15orf61	3	0.066966	0.066868	1	1237	0
ALG9	3	0.067017	0.06692	1	1238	0
ATP5H	3	0.067068	0.066966	1	1239	0
CCDC159	3	0.067118	0.067019	1	1240	0
MYO1G	3	0.067194	0.067087	1	1241	0
GPC2	3	0.067194	0.067087	1	1242	0
SCAF1	3	0.06727	0.067158	1	1243	0
NDUFAF1	3	0.067321	0.067206	1	1244	0
TEKT3	3	0.067372	0.067262	1	1245	0
PEG3	3	0.067422	0.067315	1	1246	0
RASA3	3	0.067473	0.067363	1	1247	0
PARD6A	3	0.067524	0.067408	1	1248	0
ATP5L	3	0.067574	0.067458	1	1249	0
CFAP69	3	0.067625	0.06751	1	1250	0
ICAM4	3	0.067726	0.067606	1	1251	0
PLCB2	3	0.067777	0.067664	1	1252	0
KRR1	2	0.067798	0.067689	1	1253	0
C1QC	3	0.067827	0.067714	1	1254	0
BATF3	3	0.067878	0.067771	1	1255	0
NUPL1	3	0.067929	0.067821	1	1256	0
SNRPB2	3	0.067979	0.06787	1	1257	0
RETSAT	3	0.06803	0.06793	1	1258	0
ITGA9	3	0.06808	0.067978	1	1259	0
FAM159A	3	0.068131	0.068027	1	1260	0
EVC	3	0.068182	0.068078	1	1261	0
AATF	3	0.068232	0.068134	1	1262	0
ADCY3	3	0.068283	0.068181	1	1263	0
PRKX	3	0.068333	0.068228	1	1264	0
FOXR2	3	0.068384	0.068281	1	1265	0
GALNT12	3	0.068435	0.068324	1	1266	0
CDH18	3	0.068536	0.068428	1	1267	0
GH1	2	0.068549	0.068442	1	1268	0
SUDS3	3	0.068637	0.068522	1	1269	0
ZNF85	2	0.068652	0.068539	1	1270	0
GRIN2A	3	0.068688	0.068569	1	1271	0
UHRF1	3	0.068814	0.068684	1	1272	0
PRODH	3	0.068814	0.068684	1	1273	0
C6orf1	3	0.06889	0.068752	1	1274	0
CCSAP	3	0.068941	0.068807	1	1275	0
TSR2	3	0.068991	0.068853	1	1276	0
SLC38A7	3	0.069042	0.068902	1	1277	0
SMAD1	3	0.069092	0.068958	1	1278	0
LSM3	2	0.06913	0.069	1	1279	0
MAPRE2	3	0.069143	0.069009	1	1280	0
FAM135A	3	0.069194	0.06906	1	1281	0
WDR61	3	0.069244	0.069105	1	1282	0
F8A1	3	0.069345	0.069214	1	1283	0
TOR2A	3	0.069396	0.069271	1	1284	0
DEDD2	3	0.069446	0.069318	1	1285	0
ID3	3	0.069497	0.069362	1	1286	0
ZYX	1	0.069545	0.069409	1	1287	0
PSMD7	3	0.069548	0.069412	1	1288	0
IFI27	3	0.069649	0.069508	1	1289	0
SNX21	3	0.069699	0.069551	1	1290	0
TFPI	3	0.06975	0.069603	1	1291	0
KHDRBS3	3	0.0698	0.069657	1	1292	0
CXCR2	3	0.069851	0.069709	1	1293	0
MROH8	3	0.069901	0.069762	1	1294	0
DKK3	3	0.069952	0.069811	1	1295	0
TMOD1	3	0.070003	0.069858	1	1296	0
ADHFE1	3	0.070053	0.069906	1	1297	0
ERBB4	3	0.070104	0.069955	1	1298	0
VSIG4	3	0.070205	0.070055	1	1299	0
EFNB3	3	0.070356	0.070195	1	1300	0
IRF7	3	0.070407	0.070246	1	1301	0
HDHD1	3	0.070457	0.070296	1	1302	0
MIXL1	3	0.070508	0.070346	1	1303	0
FAP	3	0.070559	0.07039	1	1304	0
CYTL1	3	0.070609	0.070439	1	1305	0
MAGED1	3	0.07066	0.070482	1	1306	0
ROBO4	3	0.07071	0.070523	1	1307	0
ZDHHC13	3	0.070761	0.070582	1	1308	0
SUMO4	3	0.070811	0.070624	1	1309	0
PEBP1	3	0.070862	0.070668	1	1310	0
RBM41	3	0.070937	0.070735	1	1311	0
ATP5A1	3	0.071013	0.07081	1	1312	0
NECAP1	3	0.071064	0.070865	1	1313	0
ZP3	3	0.071114	0.070916	1	1314	0
C21orf33	3	0.071165	0.070959	1	1315	0
MATN2	3	0.071215	0.071013	1	1316	0
GFER	3	0.071266	0.071056	1	1317	0
FGD3	3	0.071341	0.071124	1	1318	0
ZNF281	3	0.071341	0.071124	1	1319	0
CENPA	3	0.071417	0.071209	1	1320	0
FAM173B	3	0.071468	0.071268	1	1321	0
DCAF6	3	0.071518	0.07132	1	1322	0
PSPH	3	0.071569	0.071379	1	1323	0
GLRX3	3	0.071619	0.071431	1	1324	0
CD55	3	0.07167	0.071483	1	1325	0
GDPD1	3	0.07172	0.071529	1	1326	0
TCTN2	3	0.071771	0.071572	1	1327	0
SNRPD2	3	0.071821	0.071636	1	1328	0
VPS39	3	0.071872	0.071685	1	1329	0
ZFYVE16	3	0.071922	0.071736	1	1330	0
SLC13A3	3	0.071973	0.071777	1	1331	0
ADGRE5	3	0.072023	0.071822	1	1332	0
TTC34	3	0.072074	0.071871	1	1333	0
WISP2	3	0.072124	0.07192	1	1334	0
STK10	3	0.0722	0.072001	1	1335	0
GGTLC2	3	0.0722	0.072001	1	1336	0
ZNF76	3	0.072301	0.072112	1	1337	0
TMEM52	3	0.072301	0.072112	1	1338	0
EFS	3	0.072376	0.072191	1	1339	0
NDE1	3	0.072427	0.072246	1	1340	0
KCNMB4	3	0.072477	0.0723	1	1341	0
AUH	3	0.072528	0.072353	1	1342	0
SPI1	3	0.072578	0.072404	1	1343	0
DSG3	3	0.072629	0.072454	1	1344	0
MEX3D	3	0.072704	0.072536	1	1345	0
DYRK1B	3	0.072704	0.072536	1	1346	0
PIWIL4	3	0.07278	0.072613	1	1347	0
POLG	3	0.07283	0.072656	1	1348	0
CGGBP1	3	0.072906	0.072735	1	1349	0
RNF170	3	0.072906	0.072735	1	1350	0
WI2-2373I1.2	3	0.072982	0.072813	1	1351	0
FOXI2	3	0.073032	0.072866	1	1352	0
PUS1	3	0.073133	0.072967	1	1353	0
ZNF776	3	0.073183	0.073021	1	1354	0
CMTM3	3	0.073234	0.073082	1	1355	0
CENPO	3	0.073284	0.073127	1	1356	0
CLCNKA	2	0.073288	0.073129	1	1357	0
VCX3B	3	0.073335	0.073179	1	1358	0
HAUS8	3	0.073385	0.073227	1	1359	0
CYB5A	3	0.073486	0.073336	1	1360	0
COPG1	3	0.073536	0.073385	1	1361	0
NMU	3	0.073587	0.073443	1	1362	0
RPS3A	3	0.073637	0.07349	1	1363	0
TMEM14B	3	0.073688	0.07355	1	1364	0
SECISBP2L	3	0.073738	0.0736	1	1365	0
TRIP6	3	0.073789	0.073654	1	1366	0
SCNN1A	3	0.073839	0.073705	1	1367	0
ZNF684	3	0.073889	0.073749	1	1368	0
RALGAPA1	3	0.07394	0.073801	1	1369	0
FSCN2	3	0.07399	0.073843	1	1370	0
DNAAF2	3	0.074041	0.073885	1	1371	0
GIGYF2	3	0.074091	0.073931	1	1372	0
SNX10	3	0.074141	0.073983	1	1373	0
PRSS35	3	0.074192	0.074034	1	1374	0
COX6B1	3	0.074242	0.074081	1	1375	0
UNC5CL	3	0.074293	0.074133	1	1376	0
PATL2	3	0.074343	0.074191	1	1377	0
VPS72	3	0.074419	0.074272	1	1378	0
FBLN1	3	0.074419	0.074272	1	1379	0
CAMSAP3	3	0.074494	0.074341	1	1380	0
GIT2	3	0.074545	0.074396	1	1381	0
SLAMF7	3	0.074595	0.074445	1	1382	0
RNLS	3	0.074645	0.074496	1	1383	0
SEPT10	3	0.074696	0.074544	1	1384	0
SAMD9L	3	0.074746	0.074599	1	1385	0
ZNF419	3	0.074796	0.074645	1	1386	0
GAS2L2	3	0.074847	0.074696	1	1387	0
PCDHA11	3	0.074897	0.074746	1	1388	0
ERICH6B	3	0.074948	0.074796	1	1389	0
MRPL54	3	0.074998	0.074844	1	1390	0
KRT72	3	0.075048	0.07489	1	1391	0
ZWINT	3	0.075099	0.074942	1	1392	0
PPT1	3	0.075149	0.07499	1	1393	0
JPH3	3	0.075199	0.075035	1	1394	0
TCERG1	3	0.07525	0.075081	1	1395	0
TMEM132A	3	0.0753	0.075131	1	1396	0
BIRC6	3	0.07535	0.075186	1	1397	0
NEURL4	3	0.075401	0.075242	1	1398	0
GPR174	3	0.075451	0.07529	1	1399	0
ZP2	3	0.075501	0.07534	1	1400	0
ARRB2	3	0.075552	0.075386	1	1401	0
KIAA1841	3	0.075602	0.075438	1	1402	0
ALCAM	3	0.075653	0.075485	1	1403	0
ZBTB33	2	0.07567	0.075503	1	1404	0
RYK	3	0.075703	0.075539	1	1405	0
OPA1	3	0.075804	0.075643	1	1406	0
SRD5A1	3	0.075854	0.075697	1	1407	0
SAP30BP	3	0.075904	0.075752	1	1408	0
MARC2	3	0.07598	0.075829	1	1409	0
TSC2	3	0.07598	0.075829	1	1410	0
SYDE1	3	0.076055	0.075895	1	1411	0
ATP11A	3	0.076106	0.075935	1	1412	0
PANO1	3	0.076206	0.076042	1	1413	0
SFRP5	3	0.076257	0.076092	1	1414	0
METTL21A	3	0.076332	0.076166	1	1415	0
AGT	3	0.076332	0.076166	1	1416	0
CMTR2	3	0.076407	0.07624	1	1417	0
FBXL5	2	0.076418	0.076251	1	1418	0
SPINT2	3	0.076458	0.076285	1	1419	0
RNF144A	3	0.076508	0.076337	1	1420	0
ARL13B	3	0.076558	0.076391	1	1421	0
IKBKB	3	0.076609	0.076443	1	1422	0
SHOX2	3	0.076709	0.076543	1	1423	0
DNM3	3	0.07676	0.076596	1	1424	0
ZNF41	3	0.076835	0.076668	1	1425	0
C16orf58	3	0.076835	0.076668	1	1426	0
NPPB	3	0.076911	0.076747	1	1427	0
ZDBF2	3	0.076961	0.076799	1	1428	0
FGF4	3	0.077011	0.076841	1	1429	0
PLA2G15	3	0.077061	0.076891	1	1430	0
XK	3	0.077112	0.076945	1	1431	0
PRSS50	3	0.077162	0.076993	1	1432	0
CBLN1	2	0.077166	0.076996	1	1433	0
RB1	3	0.077212	0.077043	1	1434	0
CCDC74B	3	0.077288	0.077127	1	1435	0
MOSPD3	3	0.077288	0.077127	1	1436	0
PROKR2	3	0.077363	0.077203	1	1437	0
CYP2U1	3	0.077413	0.077254	1	1438	0
LINGO4	3	0.077489	0.077329	1	1439	0
NDUFS2	3	0.077564	0.077406	1	1440	0
MS4A2	3	0.077615	0.077457	1	1441	0
SRSF2	3	0.077665	0.077505	1	1442	0
PROM1	3	0.077715	0.077564	1	1443	0
FCRLB	3	0.077765	0.07762	1	1444	0
EML5	3	0.077816	0.077664	1	1445	0
ICE1	3	0.077866	0.077722	1	1446	0
TRAPPC2L	3	0.077916	0.07777	1	1447	0
SEPHS2	3	0.077966	0.077812	1	1448	0
TROAP	3	0.078017	0.077863	1	1449	0
CPXCR1	3	0.078067	0.077907	1	1450	0
MED24	3	0.078117	0.077958	1	1451	0
ATP4A	3	0.078167	0.078013	1	1452	0
BTBD9	3	0.078218	0.078053	1	1453	0
HSH2D	3	0.078268	0.078107	1	1454	0
TFAP2A	3	0.078318	0.078148	1	1455	0
EPHX1	3	0.078368	0.078191	1	1456	0
ST20	3	0.078419	0.078244	1	1457	0
SULT1C3	3	0.078469	0.078293	1	1458	0
NKRF	3	0.078569	0.078403	1	1459	0
MOCS3	3	0.078569	0.078403	1	1460	0
SLC25A25	3	0.078569	0.078403	1	1461	0
LIPE	3	0.07867	0.078498	1	1462	0
TTC5	3	0.07872	0.078547	1	1463	0
IRGC	3	0.07877	0.078606	1	1464	0
C15orf54	3	0.078821	0.078662	1	1465	0
SENP1	3	0.078871	0.078706	1	1466	0
CLN8	3	0.078921	0.078758	1	1467	0
ACSL3	3	0.078971	0.078808	1	1468	0
CMPK1	3	0.079021	0.078857	1	1469	0
ZCCHC11	3	0.079072	0.078902	1	1470	0
MAP1LC3B	3	0.079122	0.078949	1	1471	0
GSKIP	3	0.079172	0.078996	1	1472	0
C17orf85	3	0.079222	0.079054	1	1473	0
EVI2A	3	0.079273	0.079098	1	1474	0
ALS2CR12	3	0.079323	0.079157	1	1475	0
NDOR1	3	0.079373	0.07921	1	1476	0
SQSTM1	3	0.079423	0.079271	1	1477	0
HIST1H2AB	3	0.079524	0.079379	1	1478	0
ZNF773	3	0.079574	0.079427	1	1479	0
RBM14-RBM4	3	0.079624	0.079471	1	1480	0
SIPA1	3	0.079674	0.079511	1	1481	0
ITGA2	3	0.079724	0.079565	1	1482	0
SERPINF1	3	0.079775	0.079614	1	1483	0
SNRPD3	3	0.079825	0.079667	1	1484	0
HGFAC	3	0.079875	0.079713	1	1485	0
PI4K2A	3	0.079925	0.07977	1	1486	0
FOXA2	3	0.080025	0.07987	1	1487	0
MAPK3	3	0.080076	0.079922	1	1488	0
CSN2	3	0.080126	0.079977	1	1489	0
GRIK3	3	0.080176	0.080031	1	1490	0
DPH3	3	0.080251	0.080101	1	1491	0
JAK3	3	0.080251	0.080101	1	1492	0
NCAM1	3	0.080377	0.080229	1	1493	0
GET4	3	0.080377	0.080229	1	1494	0
HIRIP3	3	0.080477	0.080343	1	1495	0
ZNF843	3	0.080552	0.080422	1	1496	0
ORMDL3	3	0.080628	0.080503	1	1497	0
USO1	3	0.080678	0.080553	1	1498	0
DFFB	3	0.080728	0.080602	1	1499	0
DNM2	3	0.080778	0.080649	1	1500	0
CHPT1	3	0.080828	0.0807	1	1501	0
PRR30	3	0.080878	0.080748	1	1502	0
CYP19A1	3	0.080929	0.080798	1	1503	0
RPLP0	3	0.080979	0.080847	1	1504	0
PBX1	3	0.081029	0.080896	1	1505	0
PIGK	3	0.081079	0.080939	1	1506	0
KLHL18	3	0.081129	0.080987	1	1507	0
UFM1	3	0.081179	0.081041	1	1508	0
GATAD2B	3	0.081229	0.081095	1	1509	0
KRIT1	3	0.08128	0.081144	1	1510	0
RPS4X	3	0.08133	0.0812	1	1511	0
VIP	3	0.08138	0.081252	1	1512	0
TSPO	3	0.08148	0.081359	1	1513	0
RSPO2	3	0.08153	0.081416	1	1514	0
DPYSL2	3	0.08158	0.081473	1	1515	0
SETD6	3	0.08163	0.081523	1	1516	0
GJD2	3	0.081681	0.081573	1	1517	0
TBC1D4	3	0.081731	0.081618	1	1518	0
IL6	3	0.081781	0.081667	1	1519	0
MYO1B	3	0.081831	0.081715	1	1520	0
ZNF561	3	0.081881	0.081766	1	1521	0
HGD	3	0.081931	0.081807	1	1522	0
LCOR	3	0.081981	0.081856	1	1523	0
GPAT3	3	0.082031	0.0819	1	1524	0
SLC22A11	3	0.082082	0.081953	1	1525	0
KIAA1614	3	0.082132	0.081994	1	1526	0
CLEC2A	3	0.082182	0.082045	1	1527	0
CALU	3	0.082232	0.082082	1	1528	0
CRLF3	3	0.082282	0.082134	1	1529	0
OTUB1	3	0.082332	0.082201	1	1530	0
ARHGAP44	3	0.082432	0.082304	1	1531	0
BNIP3	3	0.082482	0.082354	1	1532	0
SMURF2	3	0.082583	0.082446	1	1533	0
SLC4A4	3	0.082633	0.082493	1	1534	0
TRIM16	3	0.082683	0.082547	1	1535	0
OR51M1	3	0.082733	0.082578	1	1536	0
ADGB	3	0.082783	0.082634	1	1537	0
UPF2	3	0.082833	0.082677	1	1538	0
ZFC3H1	3	0.082908	0.082751	1	1539	0
CRTAP	3	0.082908	0.082751	1	1540	0
KIAA1217	3	0.082983	0.08283	1	1541	0
MUSK	3	0.083033	0.082877	1	1542	0
RD3L	3	0.083083	0.082931	1	1543	0
NMNAT2	3	0.083183	0.083043	1	1544	0
SNX18	3	0.083234	0.083081	1	1545	0
C7orf50	3	0.083284	0.083123	1	1546	0
NRN1	3	0.083334	0.083173	1	1547	0
RPL17	3	0.083384	0.083215	1	1548	0
DCLRE1A	3	0.083434	0.083269	1	1549	0
DAW1	3	0.083484	0.08331	1	1550	0
THG1L	3	0.083534	0.083366	1	1551	0
SARS	3	0.083634	0.083466	1	1552	0
ACVR2B	3	0.083684	0.083511	1	1553	0
PCDHGA3	3	0.083734	0.083571	1	1554	0
GLE1	3	0.083784	0.083616	1	1555	0
CARM1	3	0.083834	0.083661	1	1556	0
MORF4L2	3	0.083884	0.083714	1	1557	0
PPIF	3	0.083934	0.083766	1	1558	0
DHX38	3	0.083984	0.083804	1	1559	0
MUCL1	3	0.084034	0.083854	1	1560	0
BCL2L10	3	0.084084	0.083907	1	1561	0
TCEAL7	3	0.084134	0.083968	1	1562	0
TNIP1	3	0.084185	0.084019	1	1563	0
BSPRY	3	0.08426	0.084097	1	1564	0
CRTAC1	3	0.08426	0.084097	1	1565	0
GXYLT1	3	0.084335	0.084176	1	1566	0
USP1	3	0.084385	0.084234	1	1567	0
KIAA1024	3	0.084435	0.084283	1	1568	0
TXNIP	3	0.084485	0.08433	1	1569	0
HPSE	3	0.084535	0.084375	1	1570	0
SNAPC2	3	0.08461	0.084465	1	1571	0
CCNB3	3	0.08461	0.084465	1	1572	0
HIST1H4C	3	0.084685	0.084544	1	1573	0
NECAB3	3	0.084735	0.084594	1	1574	0
MEN1	3	0.084785	0.08464	1	1575	0
CCP110	3	0.084835	0.084703	1	1576	0
GGACT	3	0.084885	0.084753	1	1577	0
MAN2A2	3	0.084935	0.084803	1	1578	0
TESPA1	3	0.085035	0.084902	1	1579	0
HCN2	3	0.08511	0.084985	1	1580	0
DNAJC4	3	0.085185	0.085059	1	1581	0
LYRM7	3	0.085235	0.085112	1	1582	0
LAMA4	3	0.085285	0.085156	1	1583	0
EMID1	3	0.085385	0.08525	1	1584	0
NOP56	3	0.085435	0.085292	1	1585	0
ZNRF2	3	0.085485	0.085354	1	1586	0
TBC1D25	3	0.085585	0.085444	1	1587	0
RNF168	3	0.085635	0.085491	1	1588	0
ZPBP	3	0.085685	0.085536	1	1589	0
ESAM	3	0.085735	0.085587	1	1590	0
RASA2	3	0.085835	0.085686	1	1591	0
TMEM151B	3	0.085885	0.085743	1	1592	0
PDXK	3	0.085935	0.085789	1	1593	0
KLC1	3	0.085985	0.085839	1	1594	0
RPRD2	3	0.086034	0.085892	1	1595	0
FBXW5	3	0.086084	0.085942	1	1596	0
FCGR3B	3	0.086134	0.085986	1	1597	0
NKX3-2	3	0.086184	0.086037	1	1598	0
DACT1	3	0.086234	0.086088	1	1599	0
HIST1H2BN	3	0.086359	0.086212	1	1600	0
PTH2	3	0.086359	0.086212	1	1601	0
CDT1	3	0.086484	0.08633	1	1602	0
TSPYL6	3	0.086534	0.086377	1	1603	0
TXNDC11	3	0.086609	0.086451	1	1604	0
GHR	3	0.086609	0.086451	1	1605	0
TMEM127	3	0.086684	0.086523	1	1606	0
ATP13A2	3	0.086734	0.086574	1	1607	0
ZNF20	3	0.086784	0.086625	1	1608	0
GBX2	3	0.086834	0.086669	1	1609	0
GPR6	3	0.086884	0.086711	1	1610	0
CDR2L	3	0.086934	0.086753	1	1611	0
ERCC6-PGBD3	1	0.087	0.086816	1	1612	0
ZNF768	3	0.087033	0.086855	1	1613	0
KRAS	3	0.087083	0.086912	1	1614	0
MPC1	3	0.087133	0.086962	1	1615	0
PPIL6	3	0.087208	0.087033	1	1616	0
MDFIC	3	0.087208	0.087033	1	1617	0
RECQL4	3	0.087283	0.087106	1	1618	0
MMAA	3	0.087333	0.087159	1	1619	0
ST3GAL5	3	0.087383	0.087206	1	1620	0
TMEM178A	3	0.087433	0.087266	1	1621	0
TAS1R3	3	0.087483	0.087305	1	1622	0
SSB	3	0.087533	0.087355	1	1623	0
MRPL20	3	0.087583	0.087402	1	1624	0
TAX1BP3	3	0.087632	0.087445	1	1625	0
DEFA6	3	0.087682	0.087496	1	1626	0
DCDC2C	3	0.087732	0.087552	1	1627	0
SNX12	3	0.087782	0.087602	1	1628	0
USP43	3	0.087832	0.087654	1	1629	0
SLC5A4	3	0.087932	0.087743	1	1630	0
PRR9	3	0.087982	0.087796	1	1631	0
OR4C46	3	0.088032	0.087844	1	1632	0
ELFN1	3	0.088082	0.087892	1	1633	0
DHX35	3	0.088131	0.087939	1	1634	0
CNEP1R1	3	0.088181	0.087989	1	1635	0
C19orf12	3	0.088231	0.088035	1	1636	0
SLCO6A1	3	0.088281	0.088086	1	1637	0
CCDC88A	3	0.088331	0.088149	1	1638	0
CD81	3	0.088381	0.088193	1	1639	0
ZKSCAN5	3	0.088431	0.088245	1	1640	0
HENMT1	3	0.088481	0.088285	1	1641	0
CCDC157	3	0.088531	0.088336	1	1642	0
RAB24	3	0.08858	0.088377	1	1643	0
POU1F1	3	0.08863	0.088435	1	1644	0
FOXK2	3	0.08868	0.088485	1	1645	0
ATP2A3	3	0.08873	0.08854	1	1646	0
RNF149	3	0.08878	0.088595	1	1647	0
GPANK1	3	0.08883	0.088644	1	1648	0
LRMP	3	0.08888	0.088692	1	1649	0
FER1L5	3	0.088929	0.088739	1	1650	0
PAPPA	3	0.088979	0.088795	1	1651	0
BAIAP3	3	0.089029	0.088847	1	1652	0
DNAJC21	3	0.089079	0.088905	1	1653	0
GJA4	3	0.089254	0.089075	1	1654	0
SLC35E2B	3	0.089254	0.089075	1	1655	0
RRAD	3	0.089328	0.089154	1	1656	0
SRP19	3	0.089428	0.08925	1	1657	0
LOC730183	3	0.089528	0.089351	1	1658	0
HMGCL	3	0.089577	0.089393	1	1659	0
GID4	3	0.089627	0.089445	1	1660	0
NANOS1	3	0.089677	0.08949	1	1661	0
PGD	3	0.089727	0.089546	1	1662	0
MAP3K8	3	0.089777	0.089591	1	1663	0
KLF1	3	0.089827	0.089634	1	1664	0
SPATA31A5	3	0.089876	0.089689	1	1665	0
ZNF213	3	0.089926	0.089738	1	1666	0
HINT2	3	0.089976	0.089783	1	1667	0
MRAP2	3	0.090026	0.089826	1	1668	0
HNRNPH3	3	0.090076	0.089867	1	1669	0
LPAR1	3	0.090126	0.089921	1	1670	0
HPD	3	0.090175	0.089976	1	1671	0
TLDC1	3	0.090225	0.09002	1	1672	0
AGPAT3	3	0.090275	0.090069	1	1673	0
OBP2B	3	0.090325	0.090113	1	1674	0
PHB	3	0.090375	0.09016	1	1675	0
GADD45A	3	0.090424	0.090219	1	1676	0
FBN2	3	0.090474	0.09028	1	1677	0
GAREM	3	0.090524	0.090335	1	1678	0
MTMR2	3	0.090574	0.090384	1	1679	0
ANKEF1	3	0.090673	0.090495	1	1680	0
SLC22A18	3	0.090748	0.090576	1	1681	0
EXOSC7	3	0.090823	0.09065	1	1682	0
PLS1	3	0.090873	0.090695	1	1683	0
CAMK1	3	0.090922	0.09075	1	1684	0
USP49	3	0.090972	0.090797	1	1685	0
MED10	2	0.09101	0.090829	1	1686	0
VWCE	3	0.091022	0.090842	1	1687	0
ARPC1B	3	0.091072	0.090894	1	1688	0
CCNI2	3	0.091122	0.09094	1	1689	0
CBX8	3	0.091171	0.090985	1	1690	0
VPS53	3	0.091246	0.091058	1	1691	0
EIF3J	3	0.091321	0.091128	1	1692	0
MRPL36	3	0.09137	0.091181	1	1693	0
MAP2K7	3	0.09142	0.091228	1	1694	0
EIF3K	3	0.09152	0.091321	1	1695	0
ANKRD12	3	0.091569	0.09138	1	1696	0
MSC	3	0.091619	0.091428	1	1697	0
ELL	3	0.091669	0.091481	1	1698	0
SLC25A13	3	0.091719	0.091532	1	1699	0
DGCR8	3	0.091769	0.091584	1	1700	0
FBXO11	3	0.091818	0.091636	1	1701	0
SLC27A1	3	0.091868	0.091689	1	1702	0
PRDM15	3	0.091992	0.091808	1	1703	0
AQP10	3	0.092067	0.09189	1	1704	0
PTCH2	3	0.092117	0.091943	1	1705	0
MAP4K4	3	0.092167	0.091982	1	1706	0
ZCCHC24	3	0.092216	0.092032	1	1707	0
WBSCR16	3	0.092266	0.092086	1	1708	0
SNRPF	3	0.092316	0.092141	1	1709	0
RTP3	3	0.092465	0.092289	1	1710	0
PCDHA9	3	0.092515	0.092344	1	1711	0
GPR18	3	0.092564	0.092402	1	1712	0
FFAR4	3	0.092614	0.092454	1	1713	0
NKG7	3	0.092664	0.092503	1	1714	0
PURB	3	0.092714	0.092559	1	1715	0
FOXL2	3	0.092788	0.09263	1	1716	0
ZSCAN1	3	0.092788	0.09263	1	1717	0
ADAMTSL4	3	0.092863	0.092716	1	1718	0
negative241	3	0.092912	0.092766	1	1719	0
SLC50A1	3	0.093012	0.092874	1	1720	0
KLK2	3	0.093111	0.092974	1	1721	0
ATP5G3	3	0.093161	0.093029	1	1722	0
OR5B21	3	0.093211	0.093088	1	1723	0
RPS27A	3	0.09326	0.093133	1	1724	0
SELPLG	3	0.09331	0.093183	1	1725	0
RNF208	3	0.09336	0.093227	1	1726	0
FGG	3	0.09341	0.093272	1	1727	0
WIPF3	3	0.093459	0.093321	1	1728	0
LGALS7B	3	0.093509	0.09337	1	1729	0
PRKAG3	3	0.093559	0.093425	1	1730	0
IL34	3	0.093608	0.093469	1	1731	0
SLC25A28	3	0.093658	0.093522	1	1732	0
ENTPD6	3	0.093708	0.09357	1	1733	0
CFAP221	3	0.093757	0.093619	1	1734	0
SETD1B	3	0.093807	0.093671	1	1735	0
FNDC5	3	0.093857	0.093728	1	1736	0
RDM1	3	0.093906	0.093783	1	1737	0
FAM117B	3	0.093956	0.093824	1	1738	0
CPNE6	3	0.094006	0.09387	1	1739	0
SPINT3	3	0.09408	0.093945	1	1740	0
VTI1A	3	0.09408	0.093945	1	1741	0
ITM2A	3	0.094155	0.09402	1	1742	0
GAGE2B	1	0.094251	0.094118	1	1743	0
MALSU1	3	0.094254	0.094121	1	1744	0
ITIH6	3	0.094304	0.094166	1	1745	0
ARPC3	3	0.094353	0.094216	1	1746	0
DLGAP2	3	0.094403	0.094267	1	1747	0
CPXM1	3	0.094453	0.094308	1	1748	0
MT3	3	0.094502	0.094364	1	1749	0
POLM	3	0.094552	0.094416	1	1750	0
EXD1	3	0.094651	0.094516	1	1751	0
C16orf47	3	0.094701	0.094566	1	1752	0
MT1M	3	0.094751	0.094622	1	1753	0
LMF2	3	0.0948	0.094672	1	1754	0
LDHAL6A	3	0.09485	0.09472	1	1755	0
HPDL	3	0.094949	0.094821	1	1756	0
SPARCL1	3	0.094949	0.094821	1	1757	0
NFKBIZ	3	0.094949	0.094821	1	1758	0
HILPDA	3	0.095049	0.094922	1	1759	0
C15orf40	3	0.095098	0.09498	1	1760	0
TMEM154	3	0.095148	0.095033	1	1761	0
METTL5	3	0.095197	0.095079	1	1762	0
MLXIPL	3	0.095297	0.095175	1	1763	0
BRPF1	3	0.095346	0.095227	1	1764	0
RGS17	3	0.095421	0.095314	1	1765	0
SMARCA1	3	0.095421	0.095314	1	1766	0
PEX26	3	0.095495	0.095384	1	1767	0
MTA1	3	0.095545	0.095437	1	1768	0
TRMT10B	3	0.095594	0.095498	1	1769	0
NANS	3	0.095694	0.095592	1	1770	0
DLEU7	3	0.095694	0.095592	1	1771	0
CDIP1	3	0.095694	0.095592	1	1772	0
MUC12	3	0.095793	0.095692	1	1773	0
TEX13A	3	0.095867	0.095767	1	1774	0
IL32	3	0.095867	0.095767	1	1775	0
NBN	3	0.095942	0.095847	1	1776	0
MDN1	3	0.095991	0.095893	1	1777	0
ARMC3	3	0.096041	0.095933	1	1778	0
KRTAP2-4	3	0.09609	0.095986	1	1779	0
NOC2L	3	0.096239	0.096121	1	1780	0
PROX2	3	0.096289	0.096168	1	1781	0
TRPM7	3	0.096338	0.096212	1	1782	0
ELFN2	3	0.096388	0.096267	1	1783	0
FAM229B	3	0.096438	0.096315	1	1784	0
KHDRBS1	3	0.096487	0.09636	1	1785	0
MAD2L1	3	0.096537	0.0964	1	1786	0
HBS1L	3	0.096586	0.096457	1	1787	0
TEX26	3	0.096636	0.096506	1	1788	0
TSPAN33	3	0.096686	0.09655	1	1789	0
TMTC2	3	0.096735	0.0966	1	1790	0
SNX33	3	0.096785	0.096651	1	1791	0
SMIM21	3	0.096933	0.0968	1	1792	0
C12orf40	3	0.096983	0.096851	1	1793	0
VASP	3	0.097132	0.097003	1	1794	0
CTBP2	3	0.097181	0.09706	1	1795	0
C11orf68	3	0.097231	0.097117	1	1796	0
NRBF2	3	0.09728	0.097167	1	1797	0
STAM2	3	0.09733	0.097215	1	1798	0
TBCE	3	0.097379	0.09727	1	1799	0
TELO2	3	0.097429	0.09732	1	1800	0
RARRES1	3	0.097479	0.097357	1	1801	0
PRAMEF17	3	0.097528	0.097404	1	1802	0
TNFSF15	3	0.097578	0.097454	1	1803	0
CCDC71L	3	0.097701	0.097579	1	1804	0
OPCML	3	0.097776	0.097653	1	1805	0
ESF1	3	0.097825	0.097697	1	1806	0
EIF2B3	3	0.0979	0.097764	1	1807	0
POLD3	3	0.0979	0.097764	1	1808	0
RPL3L	3	0.097974	0.097844	1	1809	0
ABCC3	3	0.098023	0.097891	1	1810	0
HLCS	3	0.098098	0.097972	1	1811	0
NT5C2	3	0.098098	0.097972	1	1812	0
SPIRE2	3	0.098222	0.098097	1	1813	0
RNF157	3	0.098271	0.098148	1	1814	0
OTUB2	3	0.098321	0.098199	1	1815	0
TIMP4	3	0.09837	0.098248	1	1816	0
NEURL2	3	0.09842	0.098297	1	1817	0
EEF1E1	3	0.098519	0.098392	1	1818	0
RTFDC1	3	0.098568	0.098447	1	1819	0
KHDC3L	3	0.098618	0.098494	1	1820	0
PIK3R2	3	0.098717	0.098597	1	1821	0
ARHGEF4	3	0.098766	0.098652	1	1822	0
TPCN1	3	0.098816	0.098704	1	1823	0
GRIA4	3	0.09889	0.098787	1	1824	0
OR51D1	3	0.09889	0.098787	1	1825	0
TANGO6	3	0.098964	0.098865	1	1826	0
RIBC1	3	0.099063	0.098959	1	1827	0
TATDN3	3	0.099113	0.099009	1	1828	0
DCUN1D5	3	0.099162	0.099058	1	1829	0
DNASE1L2	3	0.099212	0.0991	1	1830	0
GEN1	3	0.099261	0.099149	1	1831	0
NCOA3	3	0.099311	0.099193	1	1832	0
FAM76A	3	0.09936	0.099239	1	1833	0
COLGALT1	2	0.099387	0.099259	1	1834	0
BANF2	3	0.09941	0.099282	1	1835	0
HOXB6	3	0.099558	0.099424	1	1836	0
HRAS	3	0.099607	0.099473	1	1837	0
NKAIN2	3	0.099657	0.099524	1	1838	0
POLR1C	3	0.099706	0.099575	1	1839	0
PAX3	3	0.099756	0.099623	1	1840	0
EDA	3	0.099805	0.099672	1	1841	0
FPGT	3	0.099855	0.099718	1	1842	0
RPLP1	3	0.099904	0.099765	1	1843	0
SCML1	3	0.1	0.099877	1	1844	0
MED13L	3	0.10005	0.099928	1	1845	0
C2orf54	3	0.1001	0.099977	1	1846	0
AP3M1	3	0.10015	0.10002	1	1847	0
USP31	3	0.10025	0.10012	1	1848	0
ACP1	3	0.1003	0.10017	1	1849	0
SLX1A	3	0.1004	0.10026	1	1850	0
ZNF614	3	0.10045	0.10031	1	1851	0
LSM1	3	0.10052	0.10039	1	1852	0
SPZ1	3	0.10052	0.10039	1	1853	0
MCFD2	3	0.1006	0.10047	1	1854	0
SMO	3	0.10065	0.10053	1	1855	0
ZIK1	3	0.10072	0.1006	1	1856	0
METTL24	3	0.10072	0.1006	1	1857	0
FER1L6	3	0.10079	0.10068	1	1858	0
MTX3	3	0.10084	0.10073	1	1859	0
VPS26A	3	0.10089	0.10078	1	1860	0
NPEPPS	3	0.10094	0.10084	1	1861	0
RFX1	3	0.10099	0.10091	1	1862	0
NUBP2	3	0.10112	0.10102	1	1863	0
ZNF425	3	0.10112	0.10102	1	1864	0
FAS	3	0.10124	0.10116	1	1865	0
SKA3	3	0.10129	0.10121	1	1866	0
LRRC58	3	0.10134	0.10127	1	1867	0
CPEB2	3	0.10139	0.10131	1	1868	0
PSMA2	3	0.10154	0.10145	1	1869	0
PRR29	3	0.10158	0.1015	1	1870	0
MRPL1	3	0.10163	0.10154	1	1871	0
PID1	3	0.10168	0.10159	1	1872	0
FFAR3	3	0.10176	0.10167	1	1873	0
CHCHD4	3	0.10183	0.10174	1	1874	0
SP140L	3	0.10193	0.10185	1	1875	0
TMPRSS11A	3	0.10198	0.1019	1	1876	0
ODF2	3	0.10213	0.10205	1	1877	0
MFSD1	3	0.10213	0.10205	1	1878	0
PCCB	3	0.10213	0.10205	1	1879	0
ENHO	3	0.10228	0.10219	1	1880	0
C15orf32	3	0.10233	0.10224	1	1881	0
ZNF500	3	0.10237	0.10229	1	1882	0
KCNMA1	3	0.10242	0.10234	1	1883	0
ITPR1	3	0.10247	0.10238	1	1884	0
BCL3	3	0.10252	0.10242	1	1885	0
BCL11B	3	0.1026	0.10251	1	1886	0
LRSAM1	3	0.1026	0.10251	1	1887	0
NUP153	3	0.10267	0.10258	1	1888	0
LY96	3	0.10272	0.10263	1	1889	0
PEX14	3	0.10277	0.10267	1	1890	0
CHAF1A	3	0.10282	0.10272	1	1891	0
CD302	3	0.10289	0.10279	1	1892	0
KCNA6	3	0.10289	0.10279	1	1893	0
SCAPER	3	0.10297	0.10287	1	1894	0
LIMS1	3	0.10307	0.10297	1	1895	0
A4GALT	3	0.10312	0.10302	1	1896	0
MDM1	3	0.10326	0.10317	1	1897	0
WASF2	3	0.10331	0.10322	1	1898	0
GIMAP1	3	0.10336	0.10327	1	1899	0
RPL38	3	0.10341	0.10331	1	1900	0
IZUMO1	3	0.10349	0.10339	1	1901	0
ATP4B	3	0.10356	0.10346	1	1902	0
SNTG2	3	0.10361	0.1035	1	1903	0
PPP1R13L	3	0.10366	0.10355	1	1904	0
AREG	3	0.10371	0.1036	1	1905	0
HIST2H2AA3	3	0.10376	0.10365	1	1906	0
WBP5	3	0.10381	0.1037	1	1907	0
KRTAP10-2	3	0.10386	0.10375	1	1908	0
ZBTB20	3	0.1039	0.1038	1	1909	0
PIK3R3	3	0.10395	0.10385	1	1910	0
CEACAM21	3	0.104	0.1039	1	1911	0
DIO1	3	0.10405	0.10395	1	1912	0
KIF4A	3	0.1041	0.104	1	1913	0
IKZF2	3	0.10415	0.10405	1	1914	0
WDR87	3	0.1042	0.10409	1	1915	0
CPSF7	3	0.10425	0.10414	1	1916	0
NUTM2F	3	0.10435	0.10425	1	1917	0
APLP1	3	0.1044	0.10429	1	1918	0
MTG1	3	0.10445	0.10434	1	1919	0
ARHGAP12	3	0.10455	0.10443	1	1920	0
DOT1L	3	0.10459	0.10447	1	1921	0
RAB40AL	3	0.10467	0.10453	1	1922	0
UBE2G2	3	0.10467	0.10453	1	1923	0
TCF7L2	3	0.10474	0.10461	1	1924	0
SLC15A4	3	0.10484	0.10473	1	1925	0
SQRDL	3	0.10489	0.10478	1	1926	0
NADSYN1	3	0.10494	0.10482	1	1927	0
BAG4	3	0.10499	0.10488	1	1928	0
PLK3	3	0.10504	0.10494	1	1929	0
AMTN	3	0.10509	0.10499	1	1930	0
CLDN2	3	0.10519	0.10509	1	1931	0
SDC3	3	0.10524	0.10515	1	1932	0
FAM219A	3	0.10528	0.1052	1	1933	0
P2RY6	3	0.10533	0.10525	1	1934	0
NCAPH2	3	0.10543	0.10536	1	1935	0
negative180	3	0.10553	0.10547	1	1936	0
OSTC	3	0.10558	0.10552	1	1937	0
SLC25A19	3	0.10563	0.10557	1	1938	0
GPATCH1	3	0.10568	0.10561	1	1939	0
GLIPR1L1	3	0.10573	0.10566	1	1940	0
ESYT2	3	0.10578	0.10569	1	1941	0
DHRS2	3	0.10588	0.10578	1	1942	0
MCTS1	3	0.106	0.10591	1	1943	0
C1QL4	3	0.106	0.10591	1	1944	0
EDEM3	3	0.10607	0.10598	1	1945	0
KCTD7	3	0.10612	0.10602	1	1946	0
NUDT15	3	0.10622	0.10611	1	1947	0
TMEM2	3	0.10637	0.10625	1	1948	0
TGFBR3	3	0.10642	0.1063	1	1949	0
ASB1	3	0.10647	0.10635	1	1950	0
RPAP2	3	0.10652	0.10639	1	1951	0
TAB3	3	0.10656	0.10645	1	1952	0
RAC1	2	0.10659	0.10647	1	1953	0
IL15	3	0.10661	0.1065	1	1954	0
NLGN4X	3	0.10666	0.10655	1	1955	0
SENP7	3	0.10671	0.10661	1	1956	0
ASPG	3	0.10676	0.10666	1	1957	0
ERCC1	3	0.10681	0.10671	1	1958	0
ECHDC3	3	0.10686	0.10675	1	1959	0
ECHDC2	3	0.10691	0.1068	1	1960	0
TRAF5	3	0.10696	0.10686	1	1961	0
GPR39	3	0.10706	0.10695	1	1962	0
FAM96B	3	0.10711	0.107	1	1963	0
KRTAP1-3	3	0.10716	0.10705	1	1964	0
B4GALT7	3	0.10725	0.10715	1	1965	0
CTDNEP1	3	0.1073	0.1072	1	1966	0
TRPC7	3	0.10735	0.10725	1	1967	0
IFT22	3	0.1074	0.10729	1	1968	0
ECD	3	0.10745	0.10734	1	1969	0
ZNF124	3	0.1076	0.10749	1	1970	0
SMARCD3	3	0.10765	0.10754	1	1971	0
GSR	3	0.1077	0.10759	1	1972	0
CST6	3	0.10777	0.10767	1	1973	0
C7orf26	3	0.10777	0.10767	1	1974	0
RGS5	3	0.10784	0.10775	1	1975	0
CYP3A5	3	0.10794	0.10785	1	1976	0
OR4C16	3	0.10799	0.1079	1	1977	0
PLEKHG6	3	0.10804	0.10794	1	1978	0
LBX2	3	0.10814	0.10804	1	1979	0
MAFB	3	0.10824	0.10814	1	1980	0
OPRD1	3	0.10831	0.10822	1	1981	0
CIT	3	0.10831	0.10822	1	1982	0
LCE6A	3	0.10838	0.10829	1	1983	0
PNPLA8	3	0.10843	0.10833	1	1984	0
TERT	3	0.10848	0.10839	1	1985	0
DSCC1	3	0.10858	0.10848	1	1986	0
NRARP	3	0.10863	0.10853	1	1987	0
negative129	3	0.10868	0.10858	1	1988	0
UCN	3	0.10873	0.10862	1	1989	0
HIST1H1A	3	0.1088	0.1087	1	1990	0
TAAR9	3	0.1088	0.1087	1	1991	0
FGGY	3	0.10888	0.10877	1	1992	0
CPB2	3	0.10892	0.10882	1	1993	0
DHFR	2	0.10898	0.10887	1	1994	0
EIF3F	3	0.10902	0.10892	1	1995	0
BHLHE40	3	0.10907	0.10896	1	1996	0
COMMD1	3	0.10912	0.10901	1	1997	0
METTL17	3	0.10917	0.10907	1	1998	0
RAPGEF1	3	0.10922	0.10911	1	1999	0
[truncated: 17,023 more rows]

## Sheet: Table_S4-5(TcdB_3-R1)
gene	num	pos|score	pos|p-value	pos|FDR	pos|rank	pos|good sgRNA
CSPG4	3	2.3803e-13	2.6032e-07	0.00495	1	3
STOX1	3	0.0001328	0.00014239	0.960488	2	1
TAOK2	3	0.00023902	0.00024548	0.960488	3	1
RAB39B	3	0.00029214	0.0002939	0.960488	4	1
STAR	3	0.00034525	0.00034596	0.960488	5	1
LYZ	3	0.00039835	0.00040011	0.960488	6	1
TAX1BP1	3	0.00045146	0.00043864	0.960488	7	1
TMEM150B	3	0.00050456	0.00049643	0.960488	8	1
GPR137B	3	0.00055767	0.00055162	0.960488	9	1
GATA5	3	0.00061077	0.00059223	0.960488	10	1
TRIP11	3	0.00066386	0.0006521	0.960488	11	1
FBXO31	3	0.00071696	0.00069792	0.960488	12	1
PRR4	3	0.00077005	0.00075623	0.960488	13	1
PEF1	3	0.00082315	0.0008161	0.960488	14	1
GBP7	3	0.00087624	0.00086504	0.960488	15	1
UROS	3	0.00092933	0.00093272	0.960488	16	1
RNF212B	3	0.00098241	0.00097802	0.960488	17	1
SIGMAR1	3	0.0010355	0.0010301	0.960488	18	1
PRDX2	3	0.0010886	0.0010738	0.960488	19	1
COL21A1	3	0.0011417	0.0011222	0.960488	20	1
negative247	3	0.0011947	0.0011769	0.960488	21	1
OPALIN	3	0.0012478	0.0012368	0.960488	22	1
TUBA8	3	0.0013009	0.0012758	0.960488	23	1
IGSF1	3	0.001354	0.0013263	0.960488	24	1
NUDT13	3	0.001407	0.0013768	0.960488	25	1
NCF1	3	0.0014601	0.0014273	0.960488	26	1
TTLL7	3	0.0015132	0.0014856	0.960488	27	1
ANOS1	3	0.0015662	0.0015325	0.960488	28	1
TMEM185A	3	0.0016193	0.0015898	0.960488	29	1
FGF22	3	0.0016724	0.0016507	0.960488	30	1
NCAPH	3	0.0017254	0.0016975	0.960488	31	1
NDUFA10	3	0.0017785	0.0017582	0.960488	32	1
SNX31	3	0.0018315	0.0018058	0.960488	33	1
HSPA12A	3	0.0018846	0.00186	0.960488	34	1
negative115	2	0.0019291	0.0019048	0.960488	35	1
negative120	3	0.0019377	0.0019162	0.960488	36	1
SAP30L	3	0.0019907	0.0019672	0.960488	37	1
SCLT1	2	0.0020353	0.002012	0.960488	38	1
NEUROD6	3	0.0020438	0.0020209	0.960488	39	1
JPH1	3	0.0020968	0.0020729	0.960488	40	1
SLC16A10	3	0.0021499	0.0021239	0.960488	41	1
THSD7B	3	0.0022029	0.0021755	0.960488	42	1
DLG2	3	0.0022559	0.0022307	0.960488	43	1
LRRC6	3	0.002309	0.0022827	0.960488	44	1
RTCB	3	0.002362	0.0023379	0.960488	45	1
THPO	3	0.0024151	0.0023863	0.960488	46	1
SLC7A5	3	0.0024681	0.002441	0.960488	47	1
CRACR2A	3	0.0025211	0.0024998	0.960488	48	1
FBXO25	3	0.0025741	0.0025571	0.960488	49	1
FTMT	2	0.0026012	0.0025816	0.960488	50	0
GHRL	3	0.0026272	0.0026081	0.960488	51	1
NDC1	3	0.0026802	0.0026659	0.960488	52	1
HCST	2	0.0027073	0.0026961	0.960488	53	0
ANKUB1	3	0.0027332	0.0027274	0.960488	54	1
KCNK5	3	0.0027863	0.0027831	0.961722	55	1
MAGI2	3	0.0028393	0.002832	0.961722	56	1
RPP25	3	0.0029453	0.0029361	0.979088	57	1
MPP6	3	0.0029983	0.0029861	0.979088	58	1
ALG1L	3	0.0031044	0.003085	0.980679	59	1
TP53TG5	3	0.0031574	0.0031361	0.980679	60	1
OR6B1	3	0.0032104	0.0031913	0.980679	61	1
CARD16	3	0.0032634	0.0032527	0.980679	62	1
XIRP2	3	0.0033164	0.0033115	0.980679	63	1
ZEB2	3	0.0033694	0.0033589	0.980679	64	1
KRTAP12-3	3	0.0034224	0.0034058	0.980679	65	1
HGC6.3	3	0.0034754	0.0034568	0.980679	66	1
UGP2	3	0.0035284	0.0035099	0.980679	67	1
MRPL9	3	0.0035814	0.0035604	0.980679	68	1
SLC6A20	3	0.0036344	0.0036036	0.980679	69	1
FOXO6	3	0.0036874	0.0036557	0.980679	70	1
ZNF519	2	0.0037327	0.0037025	0.980679	71	0
ANKRD30B	3	0.0037403	0.0037129	0.980679	72	1
PCDHGA11	3	0.0037933	0.0037785	0.984335	73	1
ANGPT4	3	0.0038463	0.0038322	0.984814	74	1
CECR2	3	0.0039523	0.0039389	0.998746	75	0
PABPC5	3	0.0040053	0.0040008	0.999993	76	0
SLC7A10	3	0.0041112	0.0041013	0.999993	77	0
ING5	3	0.0041642	0.004157	0.999993	78	0
RGSL1	3	0.0042172	0.0042034	0.999993	79	0
GOLGA6L10	3	0.0042701	0.004258	0.999993	80	0
DHRS7B	3	0.0043231	0.0043049	0.999993	81	0
KIAA0100	3	0.0043761	0.0043528	0.999993	82	0
DVL2	3	0.004482	0.0044621	0.999993	83	0
FOXRED2	3	0.004535	0.0045184	0.999993	84	0
TMEM176A	3	0.0045879	0.0045668	0.999993	85	0
RBM28	3	0.0046409	0.0046178	0.999993	86	0
HDAC4	3	0.0046938	0.0046662	0.999993	87	0
CDC14B	3	0.0047468	0.0047183	0.999993	88	0
TAMM41	3	0.0047997	0.0047704	0.999993	89	0
BRSK2	3	0.0048527	0.0048224	0.999993	90	0
ITM2A	3	0.0049056	0.0048724	0.999993	91	0
FOXD4L3	2	0.0049341	0.0048963	0.999993	92	0
DRD3	3	0.0049586	0.0049193	0.999993	93	0
OR2J3	3	0.0050115	0.0049781	0.999993	94	0
IMPA2	3	0.0050645	0.0050296	0.999993	95	0
TDRD9	3	0.0051174	0.0050775	0.999993	96	0
CBX6	3	0.0051703	0.0051338	0.999993	97	0
CAV1	3	0.0052233	0.0051837	0.999993	98	0
ETV1	3	0.0052762	0.0052394	0.999993	99	0
SNRPC	3	0.0053292	0.0052993	0.999993	100	0
CAPN1	3	0.0053821	0.0053587	0.999993	101	0
ZNF577	3	0.005435	0.0054107	0.999993	102	0
FBXO43	3	0.0054879	0.0054618	0.999993	103	0
SHF	3	0.0055409	0.0055216	0.999993	104	0
YPEL3	3	0.0056467	0.0056278	0.999993	105	0
IL1RL2	3	0.0056996	0.005669	0.999993	106	0
MOB1A	3	0.0057525	0.0057184	0.999993	107	0
COX8A	3	0.0058055	0.0057757	0.999993	108	0
HMX1	3	0.0058584	0.005822	0.999993	109	0
CTSG	3	0.0059113	0.0058856	0.999993	110	0
OR56B1	3	0.0059642	0.0059413	0.999993	111	0
RANGRF	3	0.0060171	0.0059954	0.999993	112	0
PTPRZ1	3	0.00607	0.0060569	0.999993	113	0
FZD2	3	0.0061229	0.0061068	0.999993	114	0
SNX10	3	0.0061758	0.0061553	0.999993	115	0
SYCP2L	3	0.0062287	0.0062094	0.999993	116	0
EIF4EBP3	3	0.0062816	0.0062729	0.999993	117	0
PRPSAP1	3	0.0063345	0.0063208	0.999993	118	0
FABP12	3	0.0063874	0.0063833	0.999993	119	0
PTGR2	3	0.0064403	0.0064369	0.999993	120	0
CARD11	3	0.0064932	0.0064989	0.999993	121	0
TMEM19	3	0.0065461	0.0065499	0.999993	122	0
XKR6	3	0.006599	0.0065978	0.999993	123	0
NATD1	3	0.0066519	0.0066415	0.999993	124	0
USP33	3	0.0067047	0.0067035	0.999993	125	0
U2AF1L4	3	0.0067576	0.0067509	0.999993	126	0
PDS5A	3	0.0068105	0.0068029	0.999993	127	0
TMEM62	3	0.0068634	0.0068467	0.999993	128	0
NF2	3	0.0069163	0.0069065	0.999993	129	0
SPPL3	3	0.0069691	0.0069596	0.999993	130	0
IFNA6	3	0.007022	0.0070101	0.999993	131	0
KIF5B	3	0.0070749	0.0070773	0.999993	132	0
ZBTB7B	3	0.0071278	0.0071247	0.999993	133	0
CEACAM20	3	0.0072335	0.0072491	0.999993	134	0
ZNF623	3	0.0072863	0.0072986	0.999993	135	0
PGF	3	0.0073392	0.0073522	0.999993	136	0
LACRT	3	0.0074449	0.0074621	0.999993	137	0
ZNF862	3	0.0074978	0.0075115	0.999993	138	0
CFAP74	3	0.0075506	0.0075646	0.999993	139	0
ATP6V0D1	3	0.0076035	0.0076203	0.999993	140	0
KCNK10	3	0.0076563	0.0076792	0.999993	141	0
MCM5	3	0.0077092	0.0077307	0.999993	142	0
PLSCR4	3	0.007762	0.0077817	0.999993	143	0
IGSF8	3	0.0078149	0.0078369	0.999993	144	0
AR	3	0.0078677	0.0078895	0.999993	145	0
ZBTB42	3	0.0079206	0.0079405	0.999993	146	0
FBXO11	3	0.0079734	0.0079968	0.999993	147	0
EMC4	3	0.0080262	0.0080426	0.999993	148	0
PA2G4	3	0.0080791	0.0080931	0.999993	149	0
SYNPR	3	0.0081319	0.008142	0.999993	150	0
PRAMEF14	3	0.0081847	0.0082008	0.999993	151	0
VCX	3	0.0082376	0.0082461	0.999993	152	0
PSMC4	3	0.0082904	0.008293	0.999993	153	0
FLOT1	3	0.0083432	0.0083471	0.999993	154	0
NLRP12	3	0.008396	0.0084018	0.999993	155	0
ACTG1	3	0.0084489	0.0084513	0.999993	156	0
EFHC1	3	0.0085017	0.0085106	0.999993	157	0
GLB1L3	3	0.0085545	0.0085642	0.999993	158	0
SLC25A38	3	0.0086073	0.0086132	0.999993	159	0
PDE6C	3	0.0086601	0.0086632	0.999993	160	0
PEAK1	3	0.008713	0.008722	0.999993	161	0
HOXB6	3	0.0087658	0.0087829	0.999993	162	0
CCDC152	3	0.0088186	0.0088418	0.999993	163	0
GREM1	3	0.0088714	0.0088891	0.999993	164	0
MUC22	3	0.0089242	0.0089448	0.999993	165	0
SLC43A1	3	0.008977	0.0089974	0.999993	166	0
TM4SF4	3	0.0090298	0.00905	0.999993	167	0
SEMA4G	3	0.0090826	0.0090963	0.999993	168	0
TCP1	3	0.0091354	0.0091422	0.999993	169	0
NBL1	1	0.0091456	0.0091526	0.999993	170	0
SEMA4B	3	0.0091882	0.0091937	0.999993	171	0
MRLN	3	0.009241	0.0092432	0.999993	172	0
C12orf54	3	0.0092938	0.0092999	0.999993	173	0
PIGP	3	0.0093466	0.0093567	0.999993	174	0
ARHGAP29	3	0.0093993	0.0094035	0.999993	175	0
ADM2	3	0.0094521	0.0094525	0.999993	176	0
GCN1	3	0.0095049	0.0095014	0.999993	177	0
ZBTB48	3	0.0095577	0.0095457	0.999993	178	0
RFWD2	3	0.0096105	0.0095988	0.999993	179	0
RENBP	3	0.0096633	0.0096524	0.999993	180	0
SYF2	3	0.009716	0.0097097	0.999993	181	0
HPRT1	3	0.0097688	0.009756	0.999993	182	0
RNF103	3	0.0098216	0.0097971	0.999993	183	0
DCTN3	3	0.0098744	0.0098518	0.999993	184	0
FAM120AOS	3	0.0099271	0.0099059	0.999993	185	0
PITX3	3	0.0099799	0.0099622	0.999993	186	0
STK26	3	0.010033	0.010019	0.999993	187	0
SYNDIG1L	3	0.010085	0.010073	0.999993	188	0
GNG4	3	0.010138	0.010123	0.999993	189	0
SLC16A13	3	0.010191	0.010169	0.999993	190	0
FAM155B	3	0.010244	0.010223	0.999993	191	0
LRRC61	3	0.010296	0.010283	0.999993	192	0
TSNAX	2	0.010367	0.010348	0.999993	193	0
GABRA3	3	0.010402	0.010376	0.999993	194	0
PNKP	3	0.010455	0.010422	0.999993	195	0
ACSS1	3	0.010507	0.010475	0.999993	196	0
FAM25A	3	0.01056	0.010531	0.999993	197	0
PIAS3	3	0.010613	0.010571	0.999993	198	0
ORC4	3	0.010666	0.01062	0.999993	199	0
LTK	3	0.010718	0.010675	0.999993	200	0
MAML2	3	0.010771	0.010727	0.999993	201	0
CBX7	3	0.010824	0.010773	0.999993	202	0
FGF18	3	0.010877	0.010818	0.999993	203	0
C8orf22	3	0.010929	0.010862	0.999993	204	0
MTA3	3	0.010982	0.010918	0.999993	205	0
CLCN1	3	0.011035	0.01097	0.999993	206	0
RNF216	3	0.011088	0.011025	0.999993	207	0
TEX28	3	0.01114	0.011069	0.999993	208	0
LRRTM1	3	0.011193	0.01113	0.999993	209	0
SPRR4	3	0.011298	0.01123	0.999993	210	0
PTPRE	3	0.011351	0.011278	0.999993	211	0
ARSH	3	0.011404	0.011335	0.999993	212	0
C6orf25	3	0.011457	0.011387	0.999993	213	0
TMEM89	3	0.011509	0.011446	0.999993	214	0
SELP	3	0.011562	0.011504	0.999993	215	0
PADI1	3	0.011615	0.011559	0.999993	216	0
MS4A1	3	0.011667	0.011611	0.999993	217	0
ZNF865	3	0.01172	0.011664	0.999993	218	0
DDX43	3	0.011773	0.011712	0.999993	219	0
SLC25A17	3	0.011826	0.011758	0.999993	220	0
C17orf80	3	0.011878	0.011807	0.999993	221	0
CCL25	3	0.011931	0.011862	0.999993	222	0
NAP1L4	3	0.011984	0.011916	0.999993	223	0
HSPA14	3	0.012036	0.011972	0.999993	224	0
FIGN	3	0.012089	0.012022	0.999993	225	0
SLMAP	3	0.012142	0.01208	0.999993	226	0
DDC	3	0.012194	0.012131	0.999993	227	0
GJB3	3	0.012247	0.01218	0.999993	228	0
negative183	3	0.0123	0.012225	0.999993	229	0
SLC35D1	3	0.012353	0.012277	0.999993	230	0
MOCS2	3	0.012405	0.01233	0.999993	231	0
ACTR2	3	0.012458	0.012394	0.999993	232	0
DXO	3	0.012511	0.012442	0.999993	233	0
LCE3D	3	0.012563	0.012486	0.999993	234	0
TSHZ1	2	0.012585	0.012517	0.999993	235	0
SSNA1	3	0.012616	0.012552	0.999993	236	0
CASZ1	3	0.012669	0.012608	0.999993	237	0
TMED9	3	0.012721	0.012659	0.999993	238	0
FAM65C	3	0.012774	0.012721	0.999993	239	0
MOGAT2	3	0.012827	0.012772	0.999993	240	0
BDH2	3	0.012879	0.012816	0.999993	241	0
SP6	3	0.012932	0.012869	0.999993	242	0
WDR62	3	0.012985	0.012924	0.999993	243	0
KIRREL	3	0.013037	0.012975	0.999993	244	0
HOXA2	3	0.013143	0.013079	0.999993	245	0
CABLES1	3	0.013195	0.013135	0.999993	246	0
NMNAT3	3	0.0133	0.013245	0.999993	247	0
LURAP1L	3	0.013353	0.013295	0.999993	248	0
SH3GLB1	2	0.013359	0.013302	0.999993	249	0
KATNAL1	3	0.013406	0.013346	0.999993	250	0
MGST2	3	0.013458	0.013401	0.999993	251	0
SIKE1	3	0.013511	0.013448	0.999993	252	0
FXYD4	3	0.013564	0.013501	0.999993	253	0
LMBRD2	3	0.013616	0.013555	0.999993	254	0
ADAM21	3	0.013669	0.01361	0.999993	255	0
KRT26	3	0.013722	0.013672	0.999993	256	0
MS4A6E	3	0.013774	0.013716	0.999993	257	0
FOSL2	3	0.013827	0.013762	0.999993	258	0
ATG10	3	0.01388	0.013822	0.999993	259	0
CLIC5	3	0.013932	0.01388	0.999993	260	0
MDM2	3	0.013985	0.013923	0.999993	261	0
NEK3	3	0.014037	0.013972	0.999993	262	0
CD1C	3	0.01409	0.014028	0.999993	263	0
MYH14	3	0.014143	0.014089	0.999993	264	0
CCNT1	3	0.014195	0.014143	0.999993	265	0
MMP9	3	0.014248	0.014198	0.999993	266	0
PGBD1	3	0.0143	0.014248	0.999993	267	0
IFNA10	3	0.014353	0.014304	0.999993	268	0
SLC12A9	3	0.014406	0.014364	0.999993	269	0
FAM184B	3	0.014458	0.014413	0.999993	270	0
TMEM223	3	0.014511	0.014467	0.999993	271	0
NPIPB9	3	0.014564	0.014519	0.999993	272	0
RUFY2	3	0.014616	0.014575	0.999993	273	0
MYO15B	3	0.014669	0.014627	0.999993	274	0
ASNS	3	0.014721	0.014686	0.999993	275	0
PPM1M	3	0.014774	0.014741	0.999993	276	0
KREMEN2	3	0.014827	0.014785	0.999993	277	0
ADGRG7	3	0.014879	0.014835	0.999993	278	0
PCDHA2	3	0.014932	0.014892	0.999993	279	0
FGD1	3	0.014984	0.014934	0.999993	280	0
ARNT	3	0.015037	0.014984	0.999993	281	0
RPAP3	3	0.015089	0.015042	0.999993	282	0
negative53	3	0.015142	0.015086	0.999993	283	0
GTDC1	3	0.015195	0.015148	0.999993	284	0
CXorf21	3	0.015247	0.015197	0.999993	285	0
TMEM61	3	0.0153	0.015243	0.999993	286	0
PLOD2	3	0.015352	0.015288	0.999993	287	0
CALCOCO2	3	0.015405	0.015338	0.999993	288	0
MCCC2	3	0.015458	0.015389	0.999993	289	0
ZC3H14	3	0.015615	0.015546	0.999993	290	0
NRBF2	3	0.015668	0.015607	0.999993	291	0
TGM5	3	0.01572	0.015658	0.999993	292	0
ATP8B1	3	0.015773	0.015716	0.999993	293	0
PIK3C2G	3	0.015825	0.015772	0.999993	294	0
TMTC1	2	0.015873	0.015819	0.999993	295	0
FAM167A	3	0.015878	0.015822	0.999993	296	0
MAP1S	2	0.015925	0.015865	0.999993	297	0
IKZF1	3	0.015931	0.015869	0.999993	298	0
VPS37A	3	0.015983	0.015931	0.999993	299	0
EIF2AK2	3	0.016036	0.015986	0.999993	300	0
COX7B2	3	0.016088	0.016045	0.999993	301	0
ORC1	3	0.016141	0.016093	0.999993	302	0
OTOL1	3	0.016193	0.016153	0.999993	303	0
SPHAR	3	0.016246	0.016197	0.999993	304	0
MAP3K5	3	0.016298	0.016245	0.999993	305	0
LOC100996693	3	0.016351	0.016294	0.999993	306	0
ZNF800	3	0.016404	0.016356	0.999993	307	0
RDH5	3	0.016456	0.016419	0.999993	308	0
CORO6	3	0.016509	0.016476	0.999993	309	0
CASP7	3	0.016561	0.016536	0.999993	310	0
PRR12	3	0.016614	0.01659	0.999993	311	0
IFNA5	3	0.016666	0.016642	0.999993	312	0
SLC16A6	3	0.016719	0.0167	0.999993	313	0
PXMP2	3	0.016771	0.01676	0.999993	314	0
negative197	3	0.016824	0.016811	0.999993	315	0
MERTK	3	0.016876	0.016862	0.999993	316	0
DMPK	3	0.016929	0.016911	0.999993	317	0
NEURL3	3	0.016981	0.016974	0.999993	318	0
DCLRE1B	3	0.017034	0.017024	0.999993	319	0
RRP12	2	0.017084	0.017075	0.999993	320	0
GTF2H4	3	0.017086	0.017077	0.999993	321	0
IL5	3	0.017139	0.017137	0.999993	322	0
TOMM40	3	0.017191	0.017186	0.999993	323	0
C7orf60	3	0.017244	0.017229	0.999993	324	0
EXT1	3	0.017296	0.017285	0.999993	325	0
NMT1	3	0.017349	0.017342	0.999993	326	0
OR10A6	3	0.017401	0.017396	0.999993	327	0
HCAR3	3	0.017454	0.01745	0.999993	328	0
MYT1	3	0.017506	0.017496	0.999993	329	0
PPIB	3	0.017559	0.017557	0.999993	330	0
H2AFY2	3	0.017611	0.017603	0.999993	331	0
ARHGAP22	3	0.017664	0.017659	0.999993	332	0
ANKS3	3	0.017716	0.017704	0.999993	333	0
S100A10	3	0.017769	0.017748	0.999993	334	0
CFAP221	3	0.017821	0.017799	0.999993	335	0
UNG	3	0.017874	0.017848	0.999993	336	0
negative287	3	0.017926	0.01789	0.999993	337	0
ATP6AP2	3	0.017979	0.017943	0.999993	338	0
negative173	3	0.018031	0.018002	0.999993	339	0
BCL2L11	3	0.018084	0.018052	0.999993	340	0
TEKT2	3	0.018136	0.018102	0.999993	341	0
NXF1	3	0.018189	0.018159	0.999993	342	0
DUSP19	3	0.018241	0.018209	0.999993	343	0
C1orf68	3	0.018294	0.018264	0.999993	344	0
negative278	3	0.018346	0.018318	0.999993	345	0
TMCO2	3	0.018399	0.018365	0.999993	346	0
HIST1H2BC	3	0.018451	0.018416	0.999993	347	0
TBC1D26	3	0.018504	0.018469	0.999993	348	0
CALY	3	0.018556	0.01852	0.999993	349	0
DAB1	3	0.018608	0.018572	0.999993	350	0
KIAA1524	3	0.018661	0.018629	0.999993	351	0
OR5H2	3	0.018713	0.018684	0.999993	352	0
FAM222B	3	0.018766	0.018735	0.999993	353	0
FRY	3	0.018871	0.018841	0.999993	354	0
MAGEA8	3	0.018976	0.018936	0.999993	355	0
PNPLA4	3	0.019028	0.01898	0.999993	356	0
RFC3	3	0.019081	0.01904	0.999993	357	0
RNF14	3	0.019133	0.019091	0.999993	358	0
FAM102A	3	0.019185	0.019141	0.999993	359	0
YTHDF3	3	0.019238	0.019192	0.999993	360	0
IGLL5	3	0.01929	0.019239	0.999993	361	0
TMEM258	3	0.019343	0.019292	0.999993	362	0
DOPEY2	3	0.019395	0.019351	0.999993	363	0
ZNF443	3	0.019448	0.019398	0.999993	364	0
ST6GALNAC1	3	0.0195	0.019453	0.999993	365	0
SUCO	3	0.019552	0.019507	0.999993	366	0
SPNS1	3	0.019605	0.019563	0.999993	367	0
MPZ	3	0.019657	0.019617	0.999993	368	0
PROSER1	3	0.01971	0.019667	0.999993	369	0
LDLRAD3	2	0.019751	0.019709	0.999993	370	0
GSG1	3	0.019762	0.019718	0.999993	371	0
negative105	3	0.019815	0.01977	0.999993	372	0
OR6C65	3	0.019893	0.01984	0.999993	373	0
CHSY3	3	0.019893	0.01984	0.999993	374	0
PFKFB1	3	0.020024	0.01997	0.999993	375	0
ZGRF1	3	0.020077	0.020015	0.999993	376	0
MED31	2	0.020102	0.020043	0.999993	377	0
negative82	3	0.020129	0.020062	0.999993	378	0
RPF2	3	0.020181	0.020115	0.999993	379	0
IQCF5	3	0.020234	0.020176	0.999993	380	0
FBXO18	3	0.020286	0.020224	0.999993	381	0
ZFX	3	0.020339	0.020282	0.999993	382	0
ZNF300	3	0.020391	0.020346	0.999993	383	0
ZNF843	3	0.020443	0.020397	0.999993	384	0
APC2	3	0.020496	0.020447	0.999993	385	0
PCBP1	3	0.020548	0.020499	0.999993	386	0
WDR72	3	0.020601	0.020557	0.999993	387	0
KRTAP5-6	3	0.020653	0.020607	0.999993	388	0
CALHM1	3	0.020705	0.020653	0.999993	389	0
ZNF35	3	0.020758	0.020702	0.999993	390	0
OR7A5	3	0.02081	0.020749	0.999993	391	0
NDP	3	0.020863	0.020802	0.999993	392	0
GOLPH3	3	0.020915	0.020857	0.999993	393	0
TRIB2	3	0.020967	0.020901	0.999993	394	0
KIAA1755	3	0.02102	0.020953	0.999993	395	0
OR5T2	3	0.021072	0.021001	0.999993	396	0
MYO5C	3	0.021124	0.021055	0.999993	397	0
KRTAP3-3	3	0.021177	0.021106	0.999993	398	0
TSSK3	3	0.021229	0.021152	0.999993	399	0
GABRG3	3	0.021281	0.021201	0.999993	400	0
SPTBN2	3	0.021334	0.021249	0.999993	401	0
AZGP1	3	0.021386	0.021304	0.999993	402	0
ARHGEF28	3	0.021439	0.021353	0.999993	403	0
PPIE	3	0.021491	0.021408	0.999993	404	0
ACSM1	3	0.021543	0.021462	0.999993	405	0
QSER1	3	0.021596	0.021505	0.999993	406	0
MRPS11	3	0.021648	0.021555	0.999993	407	0
negative292	3	0.021753	0.021643	0.999993	408	0
ABHD16A	3	0.021805	0.021689	0.999993	409	0
MCM2	3	0.021857	0.021743	0.999993	410	0
FXYD7	3	0.02191	0.0218	0.999993	411	0
COMTD1	3	0.021962	0.021854	0.999993	412	0
ANTXR1	3	0.022014	0.0219	0.999993	413	0
TRAP1	3	0.022067	0.021955	0.999993	414	0
RAB29	3	0.022119	0.022001	0.999993	415	0
ZNF705A	3	0.022171	0.022046	0.999993	416	0
PPP1R26	2	0.022204	0.022082	0.999993	417	0
TIMM17A	3	0.022224	0.0221	0.999993	418	0
TEX33	3	0.022276	0.02215	0.999993	419	0
TMIGD2	3	0.022328	0.022207	0.999993	420	0
CHI3L1	2	0.022379	0.022251	0.999993	421	0
negative119	3	0.022381	0.022255	0.999993	422	0
FRMD3	3	0.022433	0.022315	0.999993	423	0
OR8D2	3	0.022485	0.022368	0.999993	424	0
CDH11	3	0.022538	0.022424	0.999993	425	0
USP17L27	3	0.02259	0.022473	0.999993	426	0
PALM2	3	0.022642	0.022522	0.999993	427	0
IFT57	3	0.022695	0.022568	0.999993	428	0
PSD2	3	0.022773	0.02265	0.999993	429	0
CHEK2	3	0.022773	0.02265	0.999993	430	0
CLDN23	3	0.022852	0.02274	0.999993	431	0
BPIFB4	3	0.022904	0.022791	0.999993	432	0
KLK8	3	0.022956	0.022835	0.999993	433	0
TBATA	3	0.023008	0.022901	0.999993	434	0
GK2	3	0.023061	0.022955	0.999993	435	0
ATF1	3	0.023113	0.023009	0.999993	436	0
SMARCE1	3	0.023165	0.023065	0.999993	437	0
PJA1	3	0.023244	0.023145	0.999993	438	0
NEFM	3	0.023244	0.023145	0.999993	439	0
RAP1GAP	3	0.023322	0.023224	0.999993	440	0
AEBP2	3	0.023401	0.023313	0.999993	441	0
C3orf35	3	0.023401	0.023313	0.999993	442	0
NLRP2	3	0.023479	0.023392	0.999993	443	0
RHBDF2	3	0.023531	0.023437	0.999993	444	0
OR1G1	3	0.023584	0.023483	0.999993	445	0
SMCHD1	3	0.023636	0.023541	0.999993	446	0
VSTM4	3	0.023714	0.023619	0.999993	447	0
LOR	3	0.023871	0.023771	0.999993	448	0
ITM2C	3	0.023871	0.023771	0.999993	449	0
KLHL42	3	0.02395	0.02385	0.999993	450	0
HMBS	3	0.024028	0.02392	0.999993	451	0
BCAP31	3	0.024028	0.02392	0.999993	452	0
ZCCHC14	3	0.024106	0.024005	0.999993	453	0
FHL2	3	0.024159	0.024062	0.999993	454	0
NME1	3	0.024211	0.024112	0.999993	455	0
FBXO39	3	0.024263	0.024159	0.999993	456	0
OR51T1	3	0.02442	0.024307	0.999993	457	0
GLRA4	3	0.024472	0.02435	0.999993	458	0
KIAA1211L	3	0.024524	0.024399	0.999993	459	0
ZNF184	3	0.024577	0.024452	0.999993	460	0
PADI3	3	0.024629	0.024498	0.999993	461	0
HIST1H3I	3	0.024681	0.024546	0.999993	462	0
ZNF81	3	0.024733	0.024598	0.999993	463	0
C16orf92	3	0.024786	0.024651	0.999993	464	0
LY6G5C	3	0.024838	0.024699	0.999993	465	0
CER1	3	0.02489	0.024749	0.999993	466	0
GPX2	3	0.024942	0.024802	0.999993	467	0
VRK2	3	0.024995	0.024843	0.999993	468	0
TACC1	3	0.025047	0.024899	0.999993	469	0
SHTN1	3	0.025099	0.02496	0.999993	470	0
negative327	3	0.025151	0.025013	0.999993	471	0
SLC27A1	3	0.025204	0.02507	0.999993	472	0
SCRG1	3	0.025256	0.025117	0.999993	473	0
AKR1E2	3	0.025308	0.025164	0.999993	474	0
OXNAD1	3	0.02536	0.025213	0.999993	475	0
STX8	3	0.025412	0.025262	0.999993	476	0
PLCG2	3	0.025465	0.025312	0.999993	477	0
YIPF7	3	0.025569	0.025413	0.999993	478	0
HAVCR1	3	0.025621	0.025474	0.999993	479	0
FSCN3	3	0.025674	0.025528	0.999993	480	0
FICD	3	0.025726	0.025585	0.999993	481	0
FAM83E	3	0.025778	0.025633	0.999993	482	0
KIAA1468	3	0.02583	0.025691	0.999993	483	0
ZNF574	3	0.025882	0.025744	0.999993	484	0
CMIP	3	0.025935	0.025795	0.999993	485	0
RNF213	3	0.025987	0.02585	0.999993	486	0
TMEM167A	3	0.026039	0.025894	0.999993	487	0
ALX1	3	0.026091	0.025953	0.999993	488	0
TNNC1	3	0.026143	0.026002	0.999993	489	0
GBAS	3	0.026196	0.026045	0.999993	490	0
TXNIP	3	0.026248	0.026093	0.999993	491	0
PRPS1	3	0.0263	0.02615	0.999993	492	0
XRCC1	3	0.026352	0.026207	0.999993	493	0
negative71	3	0.026404	0.026264	0.999993	494	0
GIMAP4	3	0.026456	0.026318	0.999993	495	0
AGXT2	3	0.026509	0.026372	0.999993	496	0
POLL	3	0.026561	0.026429	0.999993	497	0
PKD1L2	3	0.026639	0.026507	0.999993	498	0
SLC2A4	3	0.026743	0.026606	0.999993	499	0
RNF152	3	0.026743	0.026606	0.999993	500	0
MSN	3	0.026822	0.026681	0.999993	501	0
MACROD2	3	0.026874	0.026734	0.999993	502	0
CTBS	3	0.026926	0.026786	0.999993	503	0
HEXDC	3	0.027004	0.026851	0.999993	504	0
TK1	3	0.027082	0.026928	0.999993	505	0
OGFOD2	3	0.027135	0.026974	0.999993	506	0
RPS6KB1	3	0.027239	0.027064	0.999993	507	0
OGT	3	0.027291	0.027113	0.999993	508	0
STK36	3	0.027343	0.02717	0.999993	509	0
PDLIM1	3	0.027395	0.027229	0.999993	510	0
TRIM42	3	0.027448	0.027279	0.999993	511	0
TNS4	3	0.0275	0.027331	0.999993	512	0
TTC12	3	0.027552	0.027389	0.999993	513	0
DEF8	3	0.02763	0.027454	0.999993	514	0
SPICE1	3	0.02763	0.027454	0.999993	515	0
CNP	3	0.027708	0.027528	0.999993	516	0
BIN2	3	0.02776	0.02758	0.999993	517	0
PAPSS1	3	0.027812	0.027619	0.999993	518	0
DOK1	3	0.027865	0.027675	0.999993	519	0
RXRG	3	0.027917	0.027721	0.999993	520	0
PRR20B	3	0.027969	0.027783	0.999993	521	0
SUV39H1	3	0.028073	0.027904	0.999993	522	0
FCGBP	3	0.028151	0.027992	0.999993	523	0
DFFA	3	0.028151	0.027992	0.999993	524	0
ABHD4	2	0.028183	0.028022	0.999993	525	0
PDCL	3	0.028229	0.028073	0.999993	526	0
IFNAR1	3	0.028282	0.028123	0.999993	527	0
APH1A	3	0.028334	0.028175	0.999993	528	0
CSRNP1	3	0.028412	0.028257	0.999993	529	0
MBLAC2	3	0.028412	0.028257	0.999993	530	0
ITGAL	3	0.02849	0.02834	0.999993	531	0
CLEC2D	3	0.028568	0.028418	0.999993	532	0
CD177	3	0.028568	0.028418	0.999993	533	0
RAB7A	3	0.028646	0.028506	0.999993	534	0
DEFB131	3	0.028698	0.028561	0.999993	535	0
KIF18A	3	0.028829	0.02868	0.999993	536	0
KCNN3	3	0.028829	0.02868	0.999993	537	0
RILPL2	3	0.028933	0.028776	0.999993	538	0
PROKR1	3	0.028933	0.028776	0.999993	539	0
TAS1R1	3	0.029037	0.028888	0.999993	540	0
MT1X	3	0.029037	0.028888	0.999993	541	0
SCGB1C2	3	0.029115	0.028953	0.999993	542	0
DPAGT1	3	0.029167	0.029014	0.999993	543	0
USP17L13	3	0.029219	0.029071	0.999993	544	0
ASMTL	3	0.029271	0.029128	0.999993	545	0
MRPL30	3	0.029323	0.029172	0.999993	546	0
TM2D3	3	0.029376	0.029225	0.999993	547	0
LOC100287036	3	0.029428	0.029279	0.999993	548	0
KRT23	3	0.029532	0.029377	0.999993	549	0
SULT1A1	3	0.029584	0.029428	0.999993	550	0
KCNA1	3	0.029636	0.029483	0.999993	551	0
PRSS16	3	0.029688	0.029546	0.999993	552	0
CABYR	3	0.02974	0.029599	0.999993	553	0
URAD	3	0.029792	0.029647	0.999993	554	0
KRTAP22-2	3	0.029844	0.029697	0.999993	555	0
CAPN5	3	0.029896	0.029741	0.999993	556	0
DENND1C	3	0.03	0.029851	0.999993	557	0
EID1	3	0.03	0.029851	0.999993	558	0
GPR45	3	0.030104	0.029968	0.999993	559	0
OR51F2	3	0.030156	0.030012	0.999993	560	0
KLRC2	3	0.030209	0.030069	0.999993	561	0
MCOLN3	3	0.030339	0.030198	0.999993	562	0
BAG3	3	0.030339	0.030198	0.999993	563	0
CARD18	3	0.030339	0.030198	0.999993	564	0
WDR54	3	0.030339	0.030198	0.999993	565	0
EPHA4	3	0.030521	0.030384	0.999993	566	0
SLC16A12	3	0.030521	0.030384	0.999993	567	0
CGN	3	0.030521	0.030384	0.999993	568	0
LCN15	3	0.030625	0.030496	0.999993	569	0
ZNF780B	3	0.030677	0.030557	0.999993	570	0
KANSL2	3	0.030729	0.03061	0.999993	571	0
NFE4	3	0.030781	0.030657	0.999993	572	0
DPT	3	0.030859	0.030746	0.999993	573	0
NUP155	3	0.030859	0.030746	0.999993	574	0
OR2G2	3	0.030937	0.030823	0.999993	575	0
IFIT2	3	0.031015	0.030894	0.999993	576	0
VMO1	3	0.031015	0.030894	0.999993	577	0
ZNF806	3	0.031093	0.030969	0.999993	578	0
CCT4	3	0.031145	0.031018	0.999993	579	0
UTS2	3	0.031275	0.031154	0.999993	580	0
PANX3	3	0.031275	0.031154	0.999993	581	0
NADK	3	0.031353	0.031238	0.999993	582	0
ANAPC7	3	0.031431	0.031333	0.999993	583	0
NSMCE1	3	0.031431	0.031333	0.999993	584	0
CTRL	3	0.031509	0.031409	0.999993	585	0
HLA-DOB	2	0.031514	0.031413	0.999993	586	0
CA12	3	0.031561	0.031466	0.999993	587	0
GSC	3	0.031613	0.031513	0.999993	588	0
NANOGNB	3	0.031691	0.031583	0.999993	589	0
TMEM60	3	0.031691	0.031583	0.999993	590	0
ZNF490	3	0.031769	0.031647	0.999993	591	0
TAF1B	3	0.031821	0.031692	0.999993	592	0
GNG3	3	0.031899	0.031764	0.999993	593	0
PZP	3	0.031899	0.031764	0.999993	594	0
OR56A1	3	0.031977	0.031849	0.999993	595	0
PRKAB2	3	0.032029	0.0319	0.999993	596	0
KCTD5	3	0.032081	0.031956	0.999993	597	0
GALNT5	3	0.032159	0.032028	0.999993	598	0
ABCG5	3	0.032159	0.032028	0.999993	599	0
FLJ45513	3	0.032289	0.032175	0.999993	600	0
TBX19	3	0.032289	0.032175	0.999993	601	0
ASB12	3	0.032289	0.032175	0.999993	602	0
MAST3	3	0.032393	0.032278	0.999993	603	0
ZNF808	3	0.032471	0.032362	0.999993	604	0
OR11H2	3	0.032471	0.032362	0.999993	605	0
SPOCD1	3	0.032549	0.032436	0.999993	606	0
ASTN2	3	0.032601	0.032479	0.999993	607	0
SCAMP1	3	0.032679	0.032564	0.999993	608	0
CAMKV	3	0.032679	0.032564	0.999993	609	0
KRT24	2	0.032699	0.032592	0.999993	610	0
MTCH1	3	0.032757	0.032653	0.999993	611	0
OR1D2	3	0.032808	0.032706	0.999993	612	0
C19orf60	3	0.032912	0.03281	0.999993	613	0
FAM170B	3	0.032912	0.03281	0.999993	614	0
OVCH1	3	0.032912	0.03281	0.999993	615	0
ERGIC1	3	0.033016	0.032926	0.999993	616	0
FRS3	3	0.03312	0.033034	0.999993	617	0
TMEM196	3	0.03312	0.033034	0.999993	618	0
ZNF750	3	0.033302	0.033222	0.999993	619	0
RAB15	3	0.033302	0.033222	0.999993	620	0
PRKAR2A	3	0.033458	0.033367	0.999993	621	0
ZNF697	3	0.033458	0.033367	0.999993	622	0
MRPS17	3	0.033588	0.033508	0.999993	623	0
ANXA13	3	0.033588	0.033508	0.999993	624	0
LOC200726	3	0.033588	0.033508	0.999993	625	0
NR1H2	3	0.033717	0.033649	0.999993	626	0
RALB	3	0.033717	0.033649	0.999993	627	0
MPC1L	3	0.033873	0.033804	0.999993	628	0
AMZ1	3	0.033873	0.033804	0.999993	629	0
ZG16B	3	0.033873	0.033804	0.999993	630	0
OR2J2	3	0.033873	0.033804	0.999993	631	0
TGM2	3	0.034029	0.033968	0.999993	632	0
GDNF	3	0.034029	0.033968	0.999993	633	0
LOC102724279	3	0.034107	0.034047	0.999993	634	0
EIF4E3	3	0.034159	0.034093	0.999993	635	0
ZNF358	3	0.034211	0.034141	0.999993	636	0
LOXHD1	3	0.034262	0.03419	0.999993	637	0
PCYT1A	3	0.03434	0.034263	0.999993	638	0
OVOL2	3	0.03434	0.034263	0.999993	639	0
APLN	3	0.034418	0.034338	0.999993	640	0
PTOV1	3	0.03447	0.034379	0.999993	641	0
MTUS2	3	0.034522	0.034439	0.999993	642	0
SEMA6C	3	0.0346	0.03451	0.999993	643	0
PAX4	3	0.0346	0.03451	0.999993	644	0
TRMT10C	3	0.034678	0.03459	0.999993	645	0
SLC30A8	3	0.034755	0.034673	0.999993	646	0
IL10RB	3	0.034755	0.034673	0.999993	647	0
UTRN	3	0.034833	0.034761	0.999993	648	0
RILPL1	3	0.034885	0.034818	0.999993	649	0
DNAJA4	3	0.034963	0.034904	0.999993	650	0
MAGEB3	3	0.034963	0.034904	0.999993	651	0
PTGDS	3	0.035041	0.034984	0.999993	652	0
CLEC4E	3	0.035119	0.035062	0.999993	653	0
SH3GL2	3	0.035119	0.035062	0.999993	654	0
EDNRA	3	0.035222	0.035161	0.999993	655	0
FOXB2	3	0.035222	0.035161	0.999993	656	0
SLC18B1	3	0.0353	0.035231	0.999993	657	0
ZNF729	3	0.035352	0.03528	0.999993	658	0
HBE1	3	0.035456	0.03538	0.999993	659	0
CAD	3	0.035456	0.03538	0.999993	660	0
AIG1	3	0.035456	0.03538	0.999993	661	0
DCXR	3	0.035559	0.035481	0.999993	662	0
CNGA1	3	0.035663	0.035573	0.999993	663	0
ZNF347	3	0.035741	0.035658	0.999993	664	0
MBD3L1	3	0.035741	0.035658	0.999993	665	0
APOBEC2	3	0.03587	0.035785	0.999993	666	0
OR6Y1	3	0.035948	0.035863	0.999993	667	0
SERPINA2	3	0.035948	0.035863	0.999993	668	0
SEMA3G	3	0.036026	0.035938	0.999993	669	0
TSACC	3	0.03613	0.036038	0.999993	670	0
DEFB129	3	0.03613	0.036038	0.999993	671	0
L3MBTL2	3	0.03613	0.036038	0.999993	672	0
CALN1	3	0.036259	0.036172	0.999993	673	0
SENP5	3	0.036259	0.036172	0.999993	674	0
GAL3ST1	3	0.036363	0.036275	0.999993	675	0
TPX2	3	0.036363	0.036275	0.999993	676	0
IL2	3	0.036441	0.036354	0.999993	677	0
IFITM1	3	0.036492	0.036407	0.999993	678	0
HRH2	3	0.036544	0.036459	0.999993	679	0
FAM122B	3	0.036596	0.036503	0.999993	680	0
GRB7	3	0.0367	0.036595	0.999993	681	0
KLHL24	3	0.0367	0.036595	0.999993	682	0
EPHB4	3	0.0367	0.036595	0.999993	683	0
KDM6A	3	0.036855	0.036741	0.999993	684	0
ACRC	3	0.036855	0.036741	0.999993	685	0
ZNF629	3	0.036855	0.036741	0.999993	686	0
IFNL3	3	0.037011	0.036896	0.999993	687	0
CMTM4	3	0.037011	0.036896	0.999993	688	0
OR7E24	3	0.037114	0.037006	0.999993	689	0
ZNF74	3	0.037166	0.037067	0.999993	690	0
GPR37	3	0.037218	0.037116	0.999993	691	0
KCNN2	3	0.03727	0.037164	0.999993	692	0
SNRNP70	3	0.037373	0.03727	0.999993	693	0
SGK223	3	0.037373	0.03727	0.999993	694	0
PNPLA6	3	0.037373	0.03727	0.999993	695	0
ADAMTS1	3	0.037477	0.037362	0.999993	696	0
TMEM125	3	0.037528	0.037412	0.999993	697	0
MUC16	3	0.037606	0.037482	0.999993	698	0
WISP1	3	0.037606	0.037482	0.999993	699	0
USP32	3	0.037736	0.037608	0.999993	700	0
LSM7	3	0.037736	0.037608	0.999993	701	0
RASD2	3	0.037736	0.037608	0.999993	702	0
SUCLA2	3	0.037839	0.03772	0.999993	703	0
MS4A3	3	0.037891	0.037774	0.999993	704	0
CDRT15L2	3	0.037969	0.037861	0.999993	705	0
GBE1	3	0.037969	0.037861	0.999993	706	0
SLC30A9	3	0.03815	0.038056	0.999993	707	0
APOL5	3	0.03815	0.038056	0.999993	708	0
SNX20	3	0.03815	0.038056	0.999993	709	0
TCF23	3	0.038253	0.03816	0.999993	710	0
RASGEF1B	3	0.038331	0.038236	0.999993	711	0
PLEKHN1	3	0.038331	0.038236	0.999993	712	0
PMP2	3	0.038409	0.038317	0.999993	713	0
RNF139	3	0.03846	0.038362	0.999993	714	0
ODF3L1	3	0.038538	0.038435	0.999993	715	0
CCR7	3	0.038538	0.038435	0.999993	716	0
AP3B1	3	0.038616	0.038516	0.999993	717	0
FAXDC2	3	0.038667	0.038568	0.999993	718	0
CCDC96	3	0.038719	0.038619	0.999993	719	0
PBRM1	3	0.038771	0.038672	0.999993	720	0
DIS3L	3	0.038874	0.03878	0.999993	721	0
USP3	3	0.038874	0.03878	0.999993	722	0
SYNJ1	3	0.038874	0.03878	0.999993	723	0
ELOVL7	3	0.039029	0.038925	0.999993	724	0
WDR92	3	0.039029	0.038925	0.999993	725	0
WHAMM	3	0.039029	0.038925	0.999993	726	0
C9orf163	3	0.039185	0.039086	0.999993	727	0
CCL1	3	0.039185	0.039086	0.999993	728	0
C11orf24	3	0.039185	0.039086	0.999993	729	0
CPD	3	0.039288	0.039187	0.999993	730	0
SOX9	3	0.039391	0.039281	0.999993	731	0
C5AR1	3	0.039391	0.039281	0.999993	732	0
OR4K17	3	0.039391	0.039281	0.999993	733	0
DCDC1	3	0.039495	0.039386	0.999993	734	0
NDST4	3	0.039547	0.039444	0.999993	735	0
negative108	3	0.039598	0.039497	0.999993	736	0
LAMTOR4	3	0.039676	0.039577	0.999993	737	0
PARN	3	0.039676	0.039577	0.999993	738	0
MPPED1	3	0.039779	0.039676	0.999993	739	0
SPP2	3	0.039779	0.039676	0.999993	740	0
TRIM3	3	0.039883	0.039778	0.999993	741	0
FPGT-TNNI3K	3	0.039883	0.039778	0.999993	742	0
XDH	3	0.03996	0.039849	0.999993	743	0
ZNF716	3	0.040012	0.0399	0.999993	744	0
SPANXN5	3	0.040064	0.039946	0.999993	745	0
MAGEA1	3	0.040115	0.039998	0.999993	746	0
TUBE1	3	0.040193	0.040085	0.999993	747	0
TCHHL1	3	0.040193	0.040085	0.999993	748	0
TLR7	3	0.040296	0.040186	0.999993	749	0
NEUROD4	3	0.040296	0.040186	0.999993	750	0
OR1A1	3	0.040374	0.040256	0.999993	751	0
TNFRSF6B	3	0.040477	0.040354	0.999993	752	0
RNF138	3	0.040477	0.040354	0.999993	753	0
TRPC4	3	0.04058	0.040461	0.999993	754	0
WDR27	3	0.040632	0.040511	0.999993	755	0
TLR5	3	0.04071	0.040597	0.999993	756	0
GIMD1	3	0.04071	0.040597	0.999993	757	0
DLGAP4	3	0.040787	0.04068	0.999993	758	0
IQCK	3	0.040839	0.040727	0.999993	759	0
RAET1E	3	0.04089	0.040777	0.999993	760	0
OR5T3	3	0.040968	0.040857	0.999993	761	0
KCNH6	3	0.040968	0.040857	0.999993	762	0
KANSL3	3	0.041123	0.041023	0.999993	763	0
EPHA1	3	0.041123	0.041023	0.999993	764	0
KDM4D	3	0.041123	0.041023	0.999993	765	0
ABR	3	0.041278	0.041176	0.999993	766	0
USP36	3	0.041278	0.041176	0.999993	767	0
TASP1	3	0.041355	0.041243	0.999993	768	0
CAT	3	0.041433	0.041324	0.999993	769	0
GLYATL3	3	0.041433	0.041324	0.999993	770	0
APOC4	3	0.04151	0.041401	0.999993	771	0
OLIG1	3	0.041588	0.041472	0.999993	772	0
AGPAT4	3	0.041588	0.041472	0.999993	773	0
SLC22A11	3	0.041691	0.041571	0.999993	774	0
GNG12	3	0.041691	0.041571	0.999993	775	0
ANK3	3	0.041794	0.04167	0.999993	776	0
CCDC39	3	0.041794	0.04167	0.999993	777	0
EMC7	3	0.041872	0.041753	0.999993	778	0
MUL1	3	0.041975	0.04186	0.999993	779	0
RNF219	3	0.041975	0.04186	0.999993	780	0
NEK9	3	0.042078	0.041964	0.999993	781	0
SNX5	3	0.04213	0.042006	0.999993	782	0
ITLN2	3	0.042181	0.042054	0.999993	783	0
CDK10	3	0.042233	0.042101	0.999993	784	0
FAAP20	3	0.042285	0.042155	0.999993	785	0
C8A	3	0.042388	0.042274	0.999993	786	0
RPS27L	3	0.042388	0.042274	0.999993	787	0
negative330	3	0.042569	0.042457	0.999993	788	0
LRRC40	3	0.042569	0.042457	0.999993	789	0
EBI3	3	0.042569	0.042457	0.999993	790	0
LAP3	3	0.042775	0.042672	0.999993	791	0
ARHGAP9	3	0.042775	0.042672	0.999993	792	0
FREM2	3	0.042775	0.042672	0.999993	793	0
IFNA1	3	0.042775	0.042672	0.999993	794	0
UCK2	3	0.042904	0.042786	0.999993	795	0
ING2	3	0.042955	0.042838	0.999993	796	0
MYH3	3	0.043084	0.042958	0.999993	797	0
ATAD2	3	0.043084	0.042958	0.999993	798	0
NOL6	3	0.043084	0.042958	0.999993	799	0
LYPD5	3	0.043084	0.042958	0.999993	800	0
HHLA1	3	0.043213	0.043096	0.999993	801	0
ANGPTL2	3	0.043291	0.043179	0.999993	802	0
DVL3	3	0.043291	0.043179	0.999993	803	0
CDIPT	3	0.043368	0.043268	0.999993	804	0
ASB2	3	0.043549	0.043428	0.999993	805	0
PDZD2	3	0.043549	0.043428	0.999993	806	0
SKIV2L	3	0.043549	0.043428	0.999993	807	0
negative76	3	0.043549	0.043428	0.999993	808	0
TOPAZ1	3	0.043549	0.043428	0.999993	809	0
ACAT2	3	0.043549	0.043428	0.999993	810	0
ABHD8	3	0.043755	0.043648	0.999993	811	0
LCMT1	3	0.043755	0.043648	0.999993	812	0
XPR1	3	0.043858	0.04375	0.999993	813	0
PRKG1	3	0.043858	0.04375	0.999993	814	0
PDCL3	3	0.043961	0.043866	0.999993	815	0
SLCO4A1	3	0.043961	0.043866	0.999993	816	0
XRCC5	3	0.044064	0.043972	0.999993	817	0
SPACA3	3	0.044064	0.043972	0.999993	818	0
ST7L	3	0.044193	0.0441	0.999993	819	0
LEAP2	3	0.044193	0.0441	0.999993	820	0
CEP104	3	0.044193	0.0441	0.999993	821	0
DUSP13	2	0.044245	0.044157	0.999993	822	0
PFDN4	3	0.044296	0.044199	0.999993	823	0
G2E3	3	0.044399	0.044299	0.999993	824	0
SPAG7	3	0.044399	0.044299	0.999993	825	0
C11orf70	3	0.044399	0.044299	0.999993	826	0
negative40	3	0.044528	0.044418	0.999993	827	0
TICAM1	3	0.044528	0.044418	0.999993	828	0
ADGRE1	3	0.044657	0.044555	0.999993	829	0
TMEM106A	3	0.044657	0.044555	0.999993	830	0
IQCF2	3	0.044657	0.044555	0.999993	831	0
SPIN4	3	0.044811	0.044705	0.999993	832	0
APPBP2	3	0.044811	0.044705	0.999993	833	0
EFHD2	3	0.044811	0.044705	0.999993	834	0
SPINK7	2	0.044833	0.044726	0.999993	835	0
IGFL1	3	0.045018	0.044913	0.999993	836	0
HOXB3	3	0.045018	0.044913	0.999993	837	0
ACIN1	3	0.045018	0.044913	0.999993	838	0
VPS33A	3	0.045018	0.044913	0.999993	839	0
SPANXN1	3	0.045018	0.044913	0.999993	840	0
GIMAP1-GIMAP5	2	0.045162	0.045059	0.999993	841	0
AHR	3	0.045172	0.045067	0.999993	842	0
ZNF28	3	0.045224	0.045119	0.999993	843	0
CPA3	3	0.045301	0.045195	0.999993	844	0
INPP5J	3	0.045301	0.045195	0.999993	845	0
SLC7A1	3	0.04543	0.045313	0.999993	846	0
AGTPBP1	3	0.04543	0.045313	0.999993	847	0
SLC38A5	3	0.045584	0.04547	0.999993	848	0
TDO2	3	0.045636	0.04552	0.999993	849	0
PGPEP1L	3	0.04579	0.045682	0.999993	850	0
METTL12	3	0.04579	0.045682	0.999993	851	0
HIATL1	3	0.04579	0.045682	0.999993	852	0
negative62	3	0.04579	0.045682	0.999993	853	0
SLC39A12	3	0.045996	0.045876	0.999993	854	0
TMEM143	3	0.045996	0.045876	0.999993	855	0
C11orf85	3	0.046099	0.045973	0.999993	856	0
ARMC12	3	0.046176	0.046052	0.999993	857	0
CXCL8	3	0.046176	0.046052	0.999993	858	0
PARP16	3	0.046279	0.046149	0.999993	859	0
CYP4A22	3	0.046279	0.046149	0.999993	860	0
OAZ1	3	0.046356	0.046231	0.999993	861	0
CRISPLD2	3	0.046433	0.046306	0.999993	862	0
YRDC	3	0.046511	0.046385	0.999993	863	0
C3AR1	3	0.046588	0.046471	0.999993	864	0
LAMP5	3	0.046588	0.046471	0.999993	865	0
DENND2C	3	0.046742	0.046622	0.999993	866	0
TAC1	3	0.046742	0.046622	0.999993	867	0
RNF165	3	0.046742	0.046622	0.999993	868	0
CHRFAM7A	3	0.046897	0.046783	0.999993	869	0
OR5K3	3	0.047077	0.046968	0.999993	870	0
USF1	3	0.047077	0.046968	0.999993	871	0
HOXD10	3	0.047077	0.046968	0.999993	872	0
DTX4	3	0.047077	0.046968	0.999993	873	0
RDH13	3	0.047077	0.046968	0.999993	874	0
F7	3	0.047231	0.047113	0.999993	875	0
ACSF3	3	0.047308	0.047182	0.999993	876	0
ING4	3	0.047308	0.047182	0.999993	877	0
ABCA9	1	0.047393	0.047274	0.999993	878	0
DLD	3	0.047411	0.047297	0.999993	879	0
WDR81	3	0.047411	0.047297	0.999993	880	0
LHFPL2	3	0.047514	0.04739	0.999993	881	0
SPATA20	3	0.047514	0.04739	0.999993	882	0
SYPL1	3	0.047617	0.047485	0.999993	883	0
SCPEP1	3	0.047617	0.047485	0.999993	884	0
PHGR1	3	0.047694	0.047567	0.999993	885	0
OR4B1	2	0.047721	0.0476	0.999993	886	0
P4HA3	3	0.047745	0.047627	0.999993	887	0
C3orf58	3	0.047797	0.047672	0.999993	888	0
PRKD1	3	0.047899	0.04778	0.999993	889	0
LGALS14	3	0.047899	0.04778	0.999993	890	0
HIRA	3	0.048002	0.047887	0.999993	891	0
MPEG1	3	0.048079	0.04797	0.999993	892	0
FHDC1	3	0.048079	0.04797	0.999993	893	0
ATP6V1G3	3	0.048208	0.048093	0.999993	894	0
FABP3	3	0.048208	0.048093	0.999993	895	0
UACA	3	0.048208	0.048093	0.999993	896	0
CNTN1	3	0.048311	0.048195	0.999993	897	0
CA8	3	0.048362	0.048257	0.999993	898	0
ZNF786	3	0.048439	0.048335	0.999993	899	0
PELO	3	0.048439	0.048335	0.999993	900	0
CLIC3	3	0.048542	0.048454	0.999993	901	0
NBPF20	3	0.048542	0.048454	0.999993	902	0
HSD17B7	3	0.048645	0.048552	0.999993	903	0
GPR78	3	0.048747	0.048667	0.999993	904	0
XKR3	3	0.048876	0.048804	0.999993	905	0
TNFRSF17	3	0.048876	0.048804	0.999993	906	0
SLC12A7	3	0.048876	0.048804	0.999993	907	0
negative170	3	0.048979	0.048912	0.999993	908	0
RASGEF1C	3	0.049133	0.049067	0.999993	909	0
WLS	3	0.049133	0.049067	0.999993	910	0
TREX2	3	0.049133	0.049067	0.999993	911	0
ECI2	3	0.049133	0.049067	0.999993	912	0
SMIM14	3	0.049133	0.049067	0.999993	913	0
RWDD2A	2	0.049276	0.049208	0.999993	914	0
LSM3	2	0.049276	0.049208	0.999993	915	0
KMT2D	3	0.049287	0.049221	0.999993	916	0
WBP1L	3	0.049338	0.049267	0.999993	917	0
NPRL2	3	0.04939	0.049328	0.999993	918	0
GLIS2	3	0.049467	0.049408	0.999993	919	0
MS4A10	3	0.049467	0.049408	0.999993	920	0
BUB1	3	0.049569	0.049514	0.999993	921	0
GALNT2	3	0.049569	0.049514	0.999993	922	0
DAPL1	3	0.049698	0.049643	0.999993	923	0
C9orf16	3	0.049698	0.049643	0.999993	924	0
TMED2	3	0.049698	0.049643	0.999993	925	0
IGSF22	3	0.0498	0.049737	0.999993	926	0
SLC22A10	3	0.049903	0.049836	0.999993	927	0
LOC101927322	3	0.049903	0.049836	0.999993	928	0
PYGO2	3	0.049903	0.049836	0.999993	929	0
EBLN2	3	0.050083	0.050023	0.999993	930	0
TMEM41A	3	0.050083	0.050023	0.999993	931	0
UGT3A1	3	0.050083	0.050023	0.999993	932	0
PLCD4	3	0.050083	0.050023	0.999993	933	0
MTNR1A	3	0.050237	0.05016	0.999993	934	0
DENND6B	3	0.050237	0.05016	0.999993	935	0
CNOT7	3	0.050416	0.050346	0.999993	936	0
ILDR1	3	0.050416	0.050346	0.999993	937	0
MCTP2	3	0.050416	0.050346	0.999993	938	0
EVA1C	3	0.050416	0.050346	0.999993	939	0
FRAS1	3	0.05057	0.050499	0.999993	940	0
CYP51A1	3	0.050699	0.050624	0.999993	941	0
ELOF1	3	0.050699	0.050624	0.999993	942	0
SLC37A1	3	0.050699	0.050624	0.999993	943	0
DEFB116	3	0.050827	0.050748	0.999993	944	0
ICAM5	3	0.050904	0.050827	0.999993	945	0
ZNF780A	3	0.050904	0.050827	0.999993	946	0
ZC3HC1	3	0.050981	0.050895	0.999993	947	0
AIP	3	0.051083	0.050987	0.999993	948	0
PPTC7	2	0.051105	0.051009	0.999993	949	0
KRTAP10-8	3	0.051186	0.051083	0.999993	950	0
RAPH1	3	0.051186	0.051083	0.999993	951	0
SLC22A14	3	0.051391	0.051299	0.999993	952	0
C16orf97	3	0.051391	0.051299	0.999993	953	0
EXOC3L4	3	0.051391	0.051299	0.999993	954	0
NDN	3	0.051391	0.051299	0.999993	955	0
TMEM14E	3	0.051391	0.051299	0.999993	956	0
FAM209B	3	0.051545	0.05144	0.999993	957	0
FAM135B	3	0.051673	0.051567	0.999993	958	0
CTAGE9	3	0.051673	0.051567	0.999993	959	0
PROK1	3	0.051878	0.051764	0.999993	960	0
BLOC1S1	3	0.051878	0.051764	0.999993	961	0
HPX	3	0.051878	0.051764	0.999993	962	0
NMUR1	3	0.051878	0.051764	0.999993	963	0
NOTUM	3	0.052006	0.051904	0.999993	964	0
TFPT	3	0.052058	0.051965	0.999993	965	0
CCDC166	3	0.052135	0.052036	0.999993	966	0
CNTN2	3	0.052135	0.052036	0.999993	967	0
FAM71D	2	0.052191	0.052082	0.999993	968	0
OR4S2	3	0.052288	0.052179	0.999993	969	0
NINL	3	0.052288	0.052179	0.999993	970	0
TRIM59	3	0.052288	0.052179	0.999993	971	0
TMPRSS12	3	0.052288	0.052179	0.999993	972	0
USP7	3	0.052416	0.052311	0.999993	973	0
SMAD6	3	0.052468	0.052362	0.999993	974	0
LRRC74A	3	0.052545	0.052436	0.999993	975	0
TDRD15	3	0.052545	0.052436	0.999993	976	0
TECTA	3	0.052647	0.052549	0.999993	977	0
TWSG1	3	0.052724	0.052625	0.999993	978	0
ZMIZ2	3	0.052878	0.052784	0.999993	979	0
GPR21	3	0.052878	0.052784	0.999993	980	0
FZD9	3	0.052878	0.052784	0.999993	981	0
RXFP1	3	0.052878	0.052784	0.999993	982	0
PPP3R1	3	0.052878	0.052784	0.999993	983	0
KCNIP1	3	0.053057	0.052964	0.999993	984	0
ANKAR	2	0.053174	0.053068	0.999993	985	0
RFX4	3	0.053185	0.053078	0.999993	986	0
FAM212A	3	0.053185	0.053078	0.999993	987	0
WDR46	3	0.053185	0.053078	0.999993	988	0
PHIP	3	0.05339	0.053277	0.999993	989	0
CRHBP	3	0.05339	0.053277	0.999993	990	0
MAGEC2	3	0.05339	0.053277	0.999993	991	0
SH2D2A	3	0.05339	0.053277	0.999993	992	0
WNT5A	3	0.05339	0.053277	0.999993	993	0
TSPAN8	3	0.053595	0.053487	0.999993	994	0
ZNF397	3	0.053671	0.053554	0.999993	995	0
PCDH12	3	0.053671	0.053554	0.999993	996	0
SMIM4	2	0.053673	0.053556	0.999993	997	0
RASSF1	3	0.053927	0.053787	0.999993	998	0
LARP1	3	0.053927	0.053787	0.999993	999	0
LRRK1	3	0.053927	0.053787	0.999993	1000	0
TNFRSF9	3	0.053927	0.053787	0.999993	1001	0
MRPS27	3	0.053927	0.053787	0.999993	1002	0
DNAJC7	3	0.053927	0.053787	0.999993	1003	0
SNCG	3	0.054158	0.054019	0.999993	1004	0
MARCH9	3	0.054158	0.054019	0.999993	1005	0
ARPIN	3	0.054158	0.054019	0.999993	1006	0
BAALC	3	0.054311	0.05417	0.999993	1007	0
CA11	3	0.054311	0.05417	0.999993	1008	0
EFR3B	3	0.054311	0.05417	0.999993	1009	0
PRDM4	3	0.05449	0.054353	0.999993	1010	0
PTPN18	3	0.05449	0.054353	0.999993	1011	0
EEF2K	3	0.05449	0.054353	0.999993	1012	0
RGCC	3	0.05449	0.054353	0.999993	1013	0
DIRAS2	3	0.054644	0.05451	0.999993	1014	0
RSPO1	3	0.054644	0.05451	0.999993	1015	0
KRT33A	3	0.054746	0.054619	0.999993	1016	0
SLC25A39	3	0.054746	0.054619	0.999993	1017	0
STX11	3	0.054823	0.054716	0.999993	1018	0
EFCAB6	3	0.054874	0.054767	0.999993	1019	0
SUV420H2	3	0.054925	0.054819	0.999993	1020	0
TAF2	3	0.055028	0.054918	0.999993	1021	0
CDKN2A	3	0.055028	0.054918	0.999993	1022	0
SFTPA2	3	0.055028	0.054918	0.999993	1023	0
NABP1	3	0.055181	0.055064	0.999993	1024	0
SHB	3	0.055181	0.055064	0.999993	1025	0
DEFB114	3	0.055181	0.055064	0.999993	1026	0
C6orf62	3	0.055283	0.055161	0.999993	1027	0
CXCL13	3	0.05536	0.05524	0.999993	1028	0
ZNF77	3	0.05536	0.05524	0.999993	1029	0
SLURP1	3	0.055437	0.055317	0.999993	1030	0
VGLL2	3	0.055488	0.055368	0.999993	1031	0
TRABD	3	0.05559	0.055464	0.999993	1032	0
OR6X1	3	0.05559	0.055464	0.999993	1033	0
THOP1	3	0.055718	0.055607	0.999993	1034	0
DHX32	3	0.055718	0.055607	0.999993	1035	0
MAGEF1	3	0.055846	0.055738	0.999993	1036	0
TSPYL4	3	0.055846	0.055738	0.999993	1037	0
HTN1	3	0.055846	0.055738	0.999993	1038	0
ARAP2	3	0.055999	0.055897	0.999993	1039	0
LRRN4	3	0.055999	0.055897	0.999993	1040	0
SLC35G4	3	0.055999	0.055897	0.999993	1041	0
OR5H14	3	0.056127	0.056015	0.999993	1042	0
ZNF33A	3	0.056127	0.056015	0.999993	1043	0
BBS1	3	0.056229	0.056122	0.999993	1044	0
HSD17B3	3	0.056229	0.056122	0.999993	1045	0
JKAMP	3	0.056306	0.056203	0.999993	1046	0
ERMP1	3	0.056383	0.056282	0.999993	1047	0
SERINC5	3	0.056561	0.056458	0.999993	1048	0
BIVM-ERCC5	3	0.056561	0.056458	0.999993	1049	0
ANP32C	3	0.056561	0.056458	0.999993	1050	0
NKAIN3	3	0.056561	0.056458	0.999993	1051	0
LRIF1	3	0.056561	0.056458	0.999993	1052	0
C1orf21	3	0.056791	0.056697	0.999993	1053	0
ACTC1	3	0.056791	0.056697	0.999993	1054	0
COX6A2	3	0.056791	0.056697	0.999993	1055	0
ACTRT3	3	0.056791	0.056697	0.999993	1056	0
OGDHL	3	0.057021	0.056935	0.999993	1057	0
ACO2	3	0.057021	0.056935	0.999993	1058	0
PLEKHJ1	3	0.057021	0.056935	0.999993	1059	0
SLU7	3	0.057175	0.057091	0.999993	1060	0
SPATA9	3	0.057175	0.057091	0.999993	1061	0
STK17A	3	0.057175	0.057091	0.999993	1062	0
OR6C1	3	0.057302	0.057238	0.999993	1063	0
PFKFB3	3	0.057302	0.057238	0.999993	1064	0
SCML2	3	0.057404	0.057332	0.999993	1065	0
POU2F1	3	0.057404	0.057332	0.999993	1066	0
HIST1H3E	3	0.057532	0.057463	0.999993	1067	0
PNPLA1	3	0.057532	0.057463	0.999993	1068	0
S100A7L2	3	0.057532	0.057463	0.999993	1069	0
RUFY3	3	0.057634	0.057562	0.999993	1070	0
GRIK3	3	0.057711	0.057634	0.999993	1071	0
MMP21	3	0.057711	0.057634	0.999993	1072	0
IER2	3	0.057787	0.057716	0.999993	1073	0
GNE	3	0.057864	0.057794	0.999993	1074	0
CCDC141	3	0.057864	0.057794	0.999993	1075	0
ATP6V0D2	3	0.057991	0.057926	0.999993	1076	0
TESK2	3	0.057991	0.057926	0.999993	1077	0
CACNG7	3	0.057991	0.057926	0.999993	1078	0
IQGAP3	3	0.058119	0.058054	0.999993	1079	0
NAT10	3	0.058119	0.058054	0.999993	1080	0
UCN2	3	0.058196	0.058132	0.999993	1081	0
USP30	3	0.058272	0.058208	0.999993	1082	0
RBP3	3	0.058272	0.058208	0.999993	1083	0
GSTA5	3	0.0584	0.058326	0.999993	1084	0
PTK6	3	0.0584	0.058326	0.999993	1085	0
OR10G3	3	0.0584	0.058326	0.999993	1086	0
SVOPL	3	0.058527	0.058459	0.999993	1087	0
RAB3C	3	0.058527	0.058459	0.999993	1088	0
C19orf18	3	0.058604	0.058525	0.999993	1089	0
SOGA1	3	0.058655	0.058582	0.999993	1090	0
ARFGEF1	2	0.058696	0.058622	0.999993	1091	0
SIRT4	3	0.058782	0.05871	0.999993	1092	0
RRM2B	3	0.058782	0.05871	0.999993	1093	0
ZMYM4	3	0.058782	0.05871	0.999993	1094	0
MTR	3	0.058782	0.05871	0.999993	1095	0
CYTH3	3	0.05891	0.05885	0.999993	1096	0
TFEC	3	0.058987	0.058928	0.999993	1097	0
FTSJ3	3	0.058987	0.058928	0.999993	1098	0
MAOA	3	0.059063	0.059001	0.999993	1099	0
TRIM49B	3	0.059114	0.059059	0.999993	1100	0
EPSTI1	3	0.059191	0.059146	0.999993	1101	0
OPLAH	3	0.059267	0.059227	0.999993	1102	0
RUNDC3A	3	0.059344	0.05929	0.999993	1103	0
KIAA2012	3	0.059344	0.05929	0.999993	1104	0
ZC3H12A	3	0.05942	0.059369	0.999993	1105	0
ZNF891	3	0.059497	0.059449	0.999993	1106	0
HOXB13	3	0.059599	0.059546	0.999993	1107	0
PHF20	3	0.059599	0.059546	0.999993	1108	0
MYF6	3	0.059675	0.05962	0.999993	1109	0
negative72	3	0.059802	0.059731	0.999993	1110	0
ZNF441	3	0.059802	0.059731	0.999993	1111	0
SEPW1	3	0.059802	0.059731	0.999993	1112	0
UROC1	3	0.059802	0.059731	0.999993	1113	0
PAPPA2	3	0.060057	0.059979	0.999993	1114	0
PRKAR2B	3	0.060057	0.059979	0.999993	1115	0
GPR162	3	0.060057	0.059979	0.999993	1116	0
DNAJB9	3	0.060057	0.059979	0.999993	1117	0
DNMT1	3	0.060057	0.059979	0.999993	1118	0
TAS2R41	3	0.060057	0.059979	0.999993	1119	0
ZFAND2A	3	0.060261	0.060164	0.999993	1120	0
ORM1	3	0.060261	0.060164	0.999993	1121	0
SOX1	3	0.060338	0.060249	0.999993	1122	0
FLII	3	0.06044	0.060356	0.999993	1123	0
BUD13	3	0.06044	0.060356	0.999993	1124	0
DZIP1L	3	0.06044	0.060356	0.999993	1125	0
TXNDC5	3	0.060542	0.060462	0.999993	1126	0
DPYSL3	3	0.060592	0.060512	0.999993	1127	0
SARNP	2	0.060637	0.060552	0.999993	1128	0
PLCB3	3	0.060669	0.060588	0.999993	1129	0
STAP2	3	0.060669	0.060588	0.999993	1130	0
MATK	3	0.060745	0.060665	0.999993	1131	0
NKTR	3	0.060847	0.060756	0.999993	1132	0
LTB	3	0.060847	0.060756	0.999993	1133	0
CCDC159	3	0.060847	0.060756	0.999993	1134	0
CYP20A1	3	0.060975	0.060878	0.999993	1135	0
RPL30	3	0.060975	0.060878	0.999993	1136	0
NFKBID	3	0.061102	0.061006	0.999993	1137	0
LMOD1	3	0.061102	0.061006	0.999993	1138	0
LPAR2	3	0.061102	0.061006	0.999993	1139	0
DGAT2	3	0.061204	0.0611	0.999993	1140	0
CFL1	3	0.061382	0.061274	0.999993	1141	0
TIPRL	3	0.061382	0.061274	0.999993	1142	0
TMEM95	3	0.061382	0.061274	0.999993	1143	0
PDE8A	3	0.061382	0.061274	0.999993	1144	0
SDR16C5	3	0.061382	0.061274	0.999993	1145	0
OR4D2	3	0.061611	0.061505	0.999993	1146	0
MMS19	3	0.061611	0.061505	0.999993	1147	0
PAIP2B	3	0.061611	0.061505	0.999993	1148	0
OSBPL1A	2	0.0617	0.061586	0.999993	1149	0
ZNF701	3	0.061713	0.061597	0.999993	1150	0
ZNF880	3	0.061764	0.061645	0.999993	1151	0
KLHL34	3	0.061866	0.061746	0.999993	1152	0
RAG1	3	0.061866	0.061746	0.999993	1153	0
TRIM51	3	0.061866	0.061746	0.999993	1154	0
MDH2	3	0.061968	0.061844	0.999993	1155	0
CRYGC	3	0.062095	0.06198	0.999993	1156	0
IGSF21	3	0.062095	0.06198	0.999993	1157	0
LURAP1	3	0.062095	0.06198	0.999993	1158	0
CGRRF1	3	0.062247	0.062137	0.999993	1159	0
CWC22	3	0.062247	0.062137	0.999993	1160	0
CLCA1	3	0.062426	0.062312	0.999993	1161	0
C4orf45	3	0.062426	0.062312	0.999993	1162	0
IFNL2	3	0.062426	0.062312	0.999993	1163	0
C11orf40	3	0.062426	0.062312	0.999993	1164	0
RAB11FIP3	3	0.062426	0.062312	0.999993	1165	0
PNMA6A	3	0.062655	0.062543	0.999993	1166	0
ABCC10	3	0.062655	0.062543	0.999993	1167	0
ADAD2	3	0.062655	0.062543	0.999993	1168	0
CCDC28B	3	0.062655	0.062543	0.999993	1169	0
ALPK3	3	0.062858	0.062729	0.999993	1170	0
KCNG1	3	0.062858	0.062729	0.999993	1171	0
ZHX3	3	0.062858	0.062729	0.999993	1172	0
STAM2	3	0.062858	0.062729	0.999993	1173	0
DDIT4L	3	0.063011	0.06288	0.999993	1174	0
TMEM9	3	0.063011	0.06288	0.999993	1175	0
PLXNA2	3	0.063138	0.063002	0.999993	1176	0
LARS	3	0.063138	0.063002	0.999993	1177	0
ITGA2B	3	0.063138	0.063002	0.999993	1178	0
SPATA6	3	0.063265	0.063136	0.999993	1179	0
SIGLEC1	3	0.063265	0.063136	0.999993	1180	0
ADAT1	3	0.063367	0.063243	0.999993	1181	0
HHEX	3	0.063367	0.063243	0.999993	1182	0
KRT35	3	0.063443	0.063319	0.999993	1183	0
EMC3	3	0.063494	0.06337	0.999993	1184	0
RPUSD4	3	0.063545	0.063421	0.999993	1185	0
VPS41	3	0.063646	0.06353	0.999993	1186	0
MTMR14	3	0.063646	0.06353	0.999993	1187	0
IL17F	3	0.063646	0.06353	0.999993	1188	0
RPTOR	3	0.063799	0.063678	0.999993	1189	0
LOH12CR1	3	0.063799	0.063678	0.999993	1190	0
HERC1	3	0.063799	0.063678	0.999993	1191	0
FLJ44635	3	0.063926	0.063812	0.999993	1192	0
SEC61B	3	0.063926	0.063812	0.999993	1193	0
DHX29	3	0.064104	0.063991	0.999993	1194	0
STC2	3	0.064104	0.063991	0.999993	1195	0
ATR	3	0.064104	0.063991	0.999993	1196	0
GREB1L	3	0.064333	0.064211	0.999993	1197	0
YPEL1	3	0.064333	0.064211	0.999993	1198	0
WWP1	3	0.064333	0.064211	0.999993	1199	0
AASDHPPT	3	0.064333	0.064211	0.999993	1200	0
WNT7A	3	0.06451	0.064396	0.999993	1201	0
ZC3H13	3	0.06451	0.064396	0.999993	1202	0
MAGEA11	3	0.06451	0.064396	0.999993	1203	0
POLR1A	2	0.064631	0.064528	0.999993	1204	0
TUBA3E	3	0.064637	0.064532	0.999993	1205	0
S100A6	3	0.064637	0.064532	0.999993	1206	0
PIGT	3	0.06479	0.064684	0.999993	1207	0
IDH3A	3	0.06479	0.064684	0.999993	1208	0
RALGDS	3	0.06479	0.064684	0.999993	1209	0
ZNF70	3	0.064968	0.064862	0.999993	1210	0
FRYL	3	0.064968	0.064862	0.999993	1211	0
SUSD3	3	0.064968	0.064862	0.999993	1212	0
CABP7	3	0.065069	0.064973	0.999993	1213	0
CENPQ	2	0.06511	0.065011	0.999993	1214	0
RCBTB1	3	0.06512	0.065022	0.999993	1215	0
AMIGO3	3	0.065222	0.065124	0.999993	1216	0
TNFSF14	3	0.065222	0.065124	0.999993	1217	0
TEX22	3	0.065399	0.065305	0.999993	1218	0
GNPDA1	3	0.065399	0.065305	0.999993	1219	0
GJA8	3	0.065399	0.065305	0.999993	1220	0
FAM208B	3	0.065399	0.065305	0.999993	1221	0
NEK4	3	0.065526	0.065447	0.999993	1222	0
TRERF1	3	0.065628	0.065534	0.999993	1223	0
PDE6G	3	0.065628	0.065534	0.999993	1224	0
CYP2R1	3	0.065755	0.065666	0.999993	1225	0
BIK	3	0.065755	0.065666	0.999993	1226	0
AADACL4	3	0.065983	0.065901	0.999993	1227	0
CACNG2	3	0.065983	0.065901	0.999993	1228	0
TMEM74	3	0.065983	0.065901	0.999993	1229	0
TMEM155	3	0.065983	0.065901	0.999993	1230	0
ENPP4	3	0.065983	0.065901	0.999993	1231	0
ZHX1-C8orf76	3	0.066186	0.06612	0.999993	1232	0
NEBL	3	0.066237	0.06618	0.999993	1233	0
ATG4B	3	0.066338	0.066288	0.999993	1234	0
TPTE	3	0.066338	0.066288	0.999993	1235	0
KLK1	3	0.066491	0.066429	0.999993	1236	0
TREM2	3	0.066491	0.066429	0.999993	1237	0
PMFBP1	3	0.066719	0.066654	0.999993	1238	0
CCL22	3	0.066719	0.066654	0.999993	1239	0
NSMCE2	3	0.066719	0.066654	0.999993	1240	0
DIRAS1	3	0.066719	0.066654	0.999993	1241	0
TEKT1	3	0.066973	0.066899	0.999993	1242	0
GFRA2	3	0.066973	0.066899	0.999993	1243	0
FCAMR	3	0.067175	0.067096	0.999993	1244	0
JSRP1	3	0.067175	0.067096	0.999993	1245	0
CD226	3	0.067175	0.067096	0.999993	1246	0
PPP1R3E	3	0.067175	0.067096	0.999993	1247	0
LIN9	3	0.067429	0.067346	0.999993	1248	0
IDI1	3	0.067429	0.067346	0.999993	1249	0
E2F2	3	0.067429	0.067346	0.999993	1250	0
SMIM24	3	0.067429	0.067346	0.999993	1251	0
ADAM11	3	0.067429	0.067346	0.999993	1252	0
TIPIN	3	0.067429	0.067346	0.999993	1253	0
TRMU	3	0.067632	0.067534	0.999993	1254	0
PSMG2	3	0.067632	0.067534	0.999993	1255	0
KPNA7	3	0.067708	0.067608	0.999993	1256	0
ST6GALNAC5	3	0.067809	0.067712	0.999993	1257	0
SNRNP25	3	0.067809	0.067712	0.999993	1258	0
TRIM15	3	0.067809	0.067712	0.999993	1259	0
THBS1	3	0.067961	0.067863	0.999993	1260	0
RBBP8NL	3	0.067961	0.067863	0.999993	1261	0
YEATS2	3	0.067961	0.067863	0.999993	1262	0
HLA-G	3	0.068063	0.067972	0.999993	1263	0
A4GNT	3	0.068189	0.068095	0.999993	1264	0
OIT3	3	0.068189	0.068095	0.999993	1265	0
LRIT3	3	0.068189	0.068095	0.999993	1266	0
PLN	3	0.068189	0.068095	0.999993	1267	0
PSCA	3	0.068417	0.068315	0.999993	1268	0
S100A2	3	0.068417	0.068315	0.999993	1269	0
negative269	3	0.068417	0.068315	0.999993	1270	0
NXPH3	3	0.068417	0.068315	0.999993	1271	0
SLC35F3	3	0.068417	0.068315	0.999993	1272	0
CDK2AP1	3	0.068645	0.068536	0.999993	1273	0
TXN2	3	0.068645	0.068536	0.999993	1274	0
MORC3	3	0.068645	0.068536	0.999993	1275	0
DHX15	3	0.068645	0.068536	0.999993	1276	0
VGLL3	3	0.068797	0.068671	0.999993	1277	0
SH3RF2	3	0.068797	0.068671	0.999993	1278	0
KIF3C	3	0.069025	0.068891	0.999993	1279	0
MSANTD2	3	0.069025	0.068891	0.999993	1280	0
NDUFB1	3	0.069025	0.068891	0.999993	1281	0
POC1A	3	0.069025	0.068891	0.999993	1282	0
LPIN2	3	0.069025	0.068891	0.999993	1283	0
GPHN	3	0.069025	0.068891	0.999993	1284	0
ETFDH	3	0.069025	0.068891	0.999993	1285	0
TRAPPC3	3	0.069228	0.069096	0.999993	1286	0
SLC24A4	3	0.069304	0.069168	0.999993	1287	0
CEP97	3	0.069304	0.069168	0.999993	1288	0
EMG1	3	0.06943	0.069305	0.999993	1289	0
TMEM173	3	0.069608	0.069475	0.999993	1290	0
VNN1	3	0.069608	0.069475	0.999993	1291	0
CYP4F22	3	0.069608	0.069475	0.999993	1292	0
SECISBP2	3	0.069608	0.069475	0.999993	1293	0
ZNF474	3	0.069608	0.069475	0.999993	1294	0
NUP214	3	0.069608	0.069475	0.999993	1295	0
FRK	3	0.069835	0.069693	0.999993	1296	0
BGN	3	0.069835	0.069693	0.999993	1297	0
SLC22A6	3	0.069835	0.069693	0.999993	1298	0
FASTKD1	3	0.069937	0.069796	0.999993	1299	0
MAP3K2	3	0.069987	0.069847	0.999993	1300	0
OR5AS1	3	0.07019	0.070034	0.999993	1301	0
CCDC78	3	0.07019	0.070034	0.999993	1302	0
OOEP	3	0.07019	0.070034	0.999993	1303	0
TCAF2	3	0.07019	0.070034	0.999993	1304	0
ADAM17	2	0.07041	0.070242	0.999993	1305	0
CASP14	3	0.070468	0.070303	0.999993	1306	0
UQCRHL	3	0.070468	0.070303	0.999993	1307	0
HLA-DRB1	3	0.070468	0.070303	0.999993	1308	0
IL12RB1	3	0.070468	0.070303	0.999993	1309	0
OVOL1	3	0.070468	0.070303	0.999993	1310	0
OR51A4	3	0.070468	0.070303	0.999993	1311	0
OR51D1	3	0.070721	0.070531	0.999993	1312	0
TIRAP	3	0.070721	0.070531	0.999993	1313	0
CD5	3	0.070721	0.070531	0.999993	1314	0
BRD4	3	0.070873	0.070675	0.999993	1315	0
TIMP1	3	0.070999	0.070788	0.999993	1316	0
MTPN	3	0.070999	0.070788	0.999993	1317	0
CACNA1I	3	0.070999	0.070788	0.999993	1318	0
WNT8B	3	0.0711	0.070896	0.999993	1319	0
ITPR2	3	0.071176	0.070968	0.999993	1320	0
MYBPHL	3	0.071176	0.070968	0.999993	1321	0
LRFN2	3	0.071328	0.071109	0.999993	1322	0
SPA17	3	0.071328	0.071109	0.999993	1323	0
DOK4	3	0.071328	0.071109	0.999993	1324	0
IFNA8	3	0.071328	0.071109	0.999993	1325	0
LOC101929372	3	0.07148	0.071269	0.999993	1326	0
GARS	3	0.07148	0.071269	0.999993	1327	0
TRIM39-RPP21	3	0.071606	0.071412	0.999993	1328	0
TAT	3	0.071606	0.071412	0.999993	1329	0
RHBG	3	0.071606	0.071412	0.999993	1330	0
RNF217	3	0.071707	0.071505	0.999993	1331	0
negative267	3	0.071909	0.071706	0.999993	1332	0
ACVR1C	3	0.071909	0.071706	0.999993	1333	0
C10orf91	3	0.071909	0.071706	0.999993	1334	0
NSG1	3	0.071909	0.071706	0.999993	1335	0
SEMA5A	3	0.071909	0.071706	0.999993	1336	0
LRRIQ3	3	0.071909	0.071706	0.999993	1337	0
SPOPL	2	0.071963	0.071752	0.999993	1338	0
SNAPC4	3	0.072162	0.071946	0.999993	1339	0
DDIT4	3	0.072162	0.071946	0.999993	1340	0
PPIC	3	0.072162	0.071946	0.999993	1341	0
SYNE3	3	0.072313	0.072105	0.999993	1342	0
RREB1	3	0.072313	0.072105	0.999993	1343	0
OR7G2	3	0.072313	0.072105	0.999993	1344	0
TEX15	3	0.07249	0.072301	0.999993	1345	0
NANS	3	0.07249	0.072301	0.999993	1346	0
GDPD4	3	0.07249	0.072301	0.999993	1347	0
LCORL	3	0.07249	0.072301	0.999993	1348	0
LRRTM2	3	0.072743	0.072552	0.999993	1349	0
PLCL1	3	0.072743	0.072552	0.999993	1350	0
ROCK1	3	0.072743	0.072552	0.999993	1351	0
C19orf70	3	0.072743	0.072552	0.999993	1352	0
BDNF	3	0.072743	0.072552	0.999993	1353	0
CAGE1	3	0.072743	0.072552	0.999993	1354	0
ZNF114	3	0.072995	0.072807	0.999993	1355	0
VGLL4	3	0.072995	0.072807	0.999993	1356	0
COL2A1	2	0.073157	0.072974	0.999993	1357	0
CXCL9	3	0.073172	0.072994	0.999993	1358	0
PFKL	3	0.073172	0.072994	0.999993	1359	0
TRPM1	3	0.073324	0.073154	0.999993	1360	0
LMNTD1	3	0.073324	0.073154	0.999993	1361	0
NOX4	3	0.073425	0.073259	0.999993	1362	0
TNFSF13	3	0.073601	0.073446	0.999993	1363	0
UBFD1	3	0.073601	0.073446	0.999993	1364	0
CLDN25	3	0.073601	0.073446	0.999993	1365	0
TRMT61A	3	0.073601	0.073446	0.999993	1366	0
ZNF334	3	0.073601	0.073446	0.999993	1367	0
GJA3	3	0.073601	0.073446	0.999993	1368	0
HIVEP2	3	0.073828	0.073685	0.999993	1369	0
VEZF1	3	0.073828	0.073685	0.999993	1370	0
negative281	3	0.073929	0.073774	0.999993	1371	0
PLCL2	3	0.07403	0.073861	0.999993	1372	0
EPB42	3	0.07403	0.073861	0.999993	1373	0
ACAD9	3	0.07403	0.073861	0.999993	1374	0
SPRN	3	0.074182	0.074009	0.999993	1375	0
AIRE	3	0.074182	0.074009	0.999993	1376	0
HSPB8	3	0.074182	0.074009	0.999993	1377	0
GCA	3	0.074333	0.074168	0.999993	1378	0
ITGA1	3	0.074484	0.074323	0.999993	1379	0
GPRC6A	3	0.074484	0.074323	0.999993	1380	0
CMC4	3	0.074585	0.074421	0.999993	1381	0
LEPROT	3	0.074737	0.074572	0.999993	1382	0
GTF3C3	3	0.074737	0.074572	0.999993	1383	0
SETD3	3	0.074737	0.074572	0.999993	1384	0
ATP6V1E2	3	0.074737	0.074572	0.999993	1385	0
ATP8B2	3	0.074737	0.074572	0.999993	1386	0
PSG7	3	0.074964	0.074802	0.999993	1387	0
C4orf32	3	0.074964	0.074802	0.999993	1388	0
C22orf29	3	0.074964	0.074802	0.999993	1389	0
FGF19	3	0.074964	0.074802	0.999993	1390	0
C1QL2	3	0.075115	0.07495	0.999993	1391	0
NUCB1	3	0.075115	0.07495	0.999993	1392	0
PDE1C	2	0.075116	0.074952	0.999993	1393	0
DCST2	3	0.075266	0.075093	0.999993	1394	0
NR1D1	3	0.075266	0.075093	0.999993	1395	0
SSPN	3	0.075266	0.075093	0.999993	1396	0
EHD2	3	0.075266	0.075093	0.999993	1397	0
F10	3	0.075417	0.075251	0.999993	1398	0
PPM1A	3	0.075417	0.075251	0.999993	1399	0
PNMA1	3	0.075493	0.075328	0.999993	1400	0
LRRC73	3	0.075544	0.075376	0.999993	1401	0
FAM161B	3	0.07567	0.075493	0.999993	1402	0
CNPY2	3	0.07567	0.075493	0.999993	1403	0
TNFAIP6	3	0.07567	0.075493	0.999993	1404	0
MBTPS1	3	0.075871	0.075705	0.999993	1405	0
ZMYM6	3	0.075871	0.075705	0.999993	1406	0
PLA2G4A	3	0.075871	0.075705	0.999993	1407	0
NME3	3	0.075871	0.075705	0.999993	1408	0
negative97	3	0.076022	0.07586	0.999993	1409	0
KLHL41	3	0.076148	0.075979	0.999993	1410	0
REG3G	3	0.076148	0.075979	0.999993	1411	0
BTF3L4	3	0.076148	0.075979	0.999993	1412	0
HLA-DRB5	3	0.076299	0.076129	0.999993	1413	0
SLC10A2	3	0.076299	0.076129	0.999993	1414	0
SSR4	3	0.076299	0.076129	0.999993	1415	0
FAM131C	3	0.076451	0.076273	0.999993	1416	0
C17orf49	3	0.076451	0.076273	0.999993	1417	0
PAGR1	3	0.076451	0.076273	0.999993	1418	0
SAMD13	3	0.076677	0.076499	0.999993	1419	0
OVCH2	3	0.076677	0.076499	0.999993	1420	0
TNN	3	0.076677	0.076499	0.999993	1421	0
CXCR1	3	0.076677	0.076499	0.999993	1422	0
FAM78B	3	0.076677	0.076499	0.999993	1423	0
CCL18	3	0.076677	0.076499	0.999993	1424	0
negative17	3	0.076879	0.076697	0.999993	1425	0
SCNN1D	3	0.076879	0.076697	0.999993	1426	0
FIGNL2	3	0.077005	0.076826	0.999993	1427	0
DSN1	3	0.077005	0.076826	0.999993	1428	0
MUM1L1	3	0.077005	0.076826	0.999993	1429	0
RUFY4	3	0.077105	0.076927	0.999993	1430	0
SLC5A10	3	0.077256	0.077081	0.999993	1431	0
MMP2	3	0.077256	0.077081	0.999993	1432	0
ELP4	3	0.077558	0.077389	0.999993	1433	0
KRT85	3	0.077558	0.077389	0.999993	1434	0
WDR13	3	0.077558	0.077389	0.999993	1435	0
PSMD14	3	0.077558	0.077389	0.999993	1436	0
TMEM180	3	0.077558	0.077389	0.999993	1437	0
RPS27	3	0.077558	0.077389	0.999993	1438	0
GPCPD1	3	0.07776	0.077602	0.999993	1439	0
negative266	3	0.07786	0.077706	0.999993	1440	0
ACCSL	3	0.07786	0.077706	0.999993	1441	0
KMO	3	0.07786	0.077706	0.999993	1442	0
TSNARE1	3	0.078037	0.07787	0.999993	1443	0
C9orf62	3	0.078037	0.07787	0.999993	1444	0
ARHGAP8	3	0.078037	0.07787	0.999993	1445	0
PAPOLG	3	0.078037	0.07787	0.999993	1446	0
KLHL25	3	0.078238	0.078066	0.999993	1447	0
TLE6	3	0.078238	0.078066	0.999993	1448	0
ABI3BP	3	0.078238	0.078066	0.999993	1449	0
NPNT	3	0.078238	0.078066	0.999993	1450	0
CCDC24	3	0.078414	0.078236	0.999993	1451	0
OR9K2	3	0.078414	0.078236	0.999993	1452	0
SSH1	3	0.078414	0.078236	0.999993	1453	0
NDUFS8	3	0.07854	0.078375	0.999993	1454	0
RBM27	3	0.07854	0.078375	0.999993	1455	0
SSPO	3	0.078615	0.078446	0.999993	1456	0
ANKRD44	3	0.078691	0.078521	0.999993	1457	0
ARHGAP28	3	0.078791	0.07863	0.999993	1458	0
OR2T5	3	0.078791	0.07863	0.999993	1459	0
C2orf81	3	0.078867	0.078702	0.999993	1460	0
PDK2	3	0.078917	0.078755	0.999993	1461	0
NOTCH2	3	0.079068	0.078895	0.999993	1462	0
KLF17	3	0.079068	0.078895	0.999993	1463	0
ZNF705G	3	0.079068	0.078895	0.999993	1464	0
IL1R1	3	0.079068	0.078895	0.999993	1465	0
GRIA2	3	0.079068	0.078895	0.999993	1466	0
SLC25A20	3	0.07942	0.07926	0.999993	1467	0
CASP12	3	0.07942	0.07926	0.999993	1468	0
FCGR2C	3	0.07942	0.07926	0.999993	1469	0
VAC14	3	0.07942	0.07926	0.999993	1470	0
PEA15	3	0.07942	0.07926	0.999993	1471	0
PNPLA2	3	0.07942	0.07926	0.999993	1472	0
LBX1	3	0.07942	0.07926	0.999993	1473	0
PPP1R11	3	0.079822	0.079661	0.999993	1474	0
IRS4	3	0.079822	0.079661	0.999993	1475	0
RCSD1	3	0.079822	0.079661	0.999993	1476	0
ALG14	3	0.079822	0.079661	0.999993	1477	0
OC90	3	0.079822	0.079661	0.999993	1478	0
OR52I2	3	0.080048	0.079895	0.999993	1479	0
RAB6B	3	0.080048	0.079895	0.999993	1480	0
PTH2R	3	0.080199	0.080042	0.999993	1481	0
SLC36A4	3	0.080199	0.080042	0.999993	1482	0
PLXNC1	3	0.080374	0.080217	0.999993	1483	0
DNAJC6	3	0.080374	0.080217	0.999993	1484	0
SUSD6	3	0.080374	0.080217	0.999993	1485	0
MTHFR	3	0.080374	0.080217	0.999993	1486	0
SMYD4	3	0.080374	0.080217	0.999993	1487	0
NLRP11	3	0.08055	0.080407	0.999993	1488	0
ALDH2	3	0.08055	0.080407	0.999993	1489	0
DLG5	3	0.080626	0.080491	0.999993	1490	0
DTNBP1	3	0.080827	0.080689	0.999993	1491	0
PMPCB	3	0.080827	0.080689	0.999993	1492	0
GSTM3	3	0.080827	0.080689	0.999993	1493	0
UCK1	3	0.080827	0.080689	0.999993	1494	0
F12	3	0.080827	0.080689	0.999993	1495	0
ATG12	3	0.080827	0.080689	0.999993	1496	0
CD40	3	0.080827	0.080689	0.999993	1497	0
TMEM50A	3	0.081153	0.081008	0.999993	1498	0
KLKB1	3	0.081153	0.081008	0.999993	1499	0
OR5W2	3	0.081153	0.081008	0.999993	1500	0
FMR1NB	3	0.081153	0.081008	0.999993	1501	0
PRPF3	3	0.081153	0.081008	0.999993	1502	0
MTFR1	3	0.081153	0.081008	0.999993	1503	0
ALDH7A1	3	0.081379	0.081242	0.999993	1504	0
POLB	3	0.081379	0.081242	0.999993	1505	0
KDM6B	3	0.081379	0.081242	0.999993	1506	0
SH3RF1	3	0.081555	0.081437	0.999993	1507	0
CDC123	3	0.081555	0.081437	0.999993	1508	0
PSMC1	3	0.081555	0.081437	0.999993	1509	0
RGS8	3	0.081555	0.081437	0.999993	1510	0
MIEN1	3	0.08173	0.081608	0.999993	1511	0
BEND7	3	0.08178	0.081658	0.999993	1512	0
FASTKD3	3	0.081956	0.081825	0.999993	1513	0
IL6R	3	0.081956	0.081825	0.999993	1514	0
B4GALNT4	3	0.081956	0.081825	0.999993	1515	0
ZFP36L2	3	0.081956	0.081825	0.999993	1516	0
BNC1	3	0.081956	0.081825	0.999993	1517	0
APRT	3	0.082132	0.081989	0.999993	1518	0
PRDX3	3	0.082282	0.082132	0.999993	1519	0
MUT	3	0.082282	0.082132	0.999993	1520	0
CABP2	3	0.082282	0.082132	0.999993	1521	0
ZNF396	3	0.082282	0.082132	0.999993	1522	0
SLC6A2	3	0.082282	0.082132	0.999993	1523	0
HEBP1	1	0.082284	0.082133	0.999993	1524	0
CBY1	3	0.082483	0.082346	0.999993	1525	0
POLR2J2	3	0.082483	0.082346	0.999993	1526	0
CD69	3	0.082483	0.082346	0.999993	1527	0
TMEM186	3	0.082708	0.082548	0.999993	1528	0
SPTSSB	3	0.082708	0.082548	0.999993	1529	0
SPATA31E1	3	0.082708	0.082548	0.999993	1530	0
MYLK2	3	0.082708	0.082548	0.999993	1531	0
TFDP2	3	0.082708	0.082548	0.999993	1532	0
RNF144A	3	0.082708	0.082548	0.999993	1533	0
TRIM52	3	0.082884	0.082714	0.999993	1534	0
UBAP1L	3	0.082959	0.082795	0.999993	1535	0
HKDC1	3	0.082959	0.082795	0.999993	1536	0
SEMA4A	3	0.083059	0.082898	0.999993	1537	0
FCER1G	3	0.083059	0.082898	0.999993	1538	0
UHRF1BP1	3	0.083185	0.083035	0.999993	1539	0
DNAJC19	3	0.083185	0.083035	0.999993	1540	0
MYLK4	3	0.083185	0.083035	0.999993	1541	0
PDX1	3	0.083285	0.083116	0.999993	1542	0
UBE2D2	3	0.083335	0.083165	0.999993	1543	0
CGB5	3	0.083435	0.083257	0.999993	1544	0
NEK5	3	0.083435	0.083257	0.999993	1545	0
GAPDH	3	0.083435	0.083257	0.999993	1546	0
KSR2	3	0.083661	0.083474	0.999993	1547	0
OR6P1	3	0.083661	0.083474	0.999993	1548	0
EPAS1	3	0.083661	0.083474	0.999993	1549	0
SPACA4	3	0.083661	0.083474	0.999993	1550	0
GMPPB	3	0.083661	0.083474	0.999993	1551	0
FXR1	3	0.083661	0.083474	0.999993	1552	0
ARHGEF5	3	0.083912	0.08373	0.999993	1553	0
ALAS2	3	0.083912	0.08373	0.999993	1554	0
ZNF518B	3	0.083912	0.08373	0.999993	1555	0
PDLIM4	3	0.083912	0.08373	0.999993	1556	0
MANSC4	3	0.084037	0.083848	0.999993	1557	0
UBA7	3	0.084187	0.084009	0.999993	1558	0
SLC38A7	3	0.084187	0.084009	0.999993	1559	0
negative67	3	0.084187	0.084009	0.999993	1560	0
negative150	3	0.084187	0.084009	0.999993	1561	0
ITIH3	3	0.084187	0.084009	0.999993	1562	0
PDE4B	3	0.084438	0.084268	0.999993	1563	0
RBM20	3	0.084438	0.084268	0.999993	1564	0
PFKFB2	3	0.084438	0.084268	0.999993	1565	0
PIP	3	0.084588	0.084433	0.999993	1566	0
TAS2R13	3	0.084813	0.084662	0.999993	1567	0
PRKAG1	3	0.084813	0.084662	0.999993	1568	0
ITPKC	3	0.084813	0.084662	0.999993	1569	0
GPR152	3	0.084813	0.084662	0.999993	1570	0
NEUROD1	3	0.084813	0.084662	0.999993	1571	0
PSTPIP2	3	0.084813	0.084662	0.999993	1572	0
FAM195A	3	0.085189	0.085045	0.999993	1573	0
ANHX	3	0.085189	0.085045	0.999993	1574	0
CEACAM4	3	0.085189	0.085045	0.999993	1575	0
CYP26B1	3	0.085189	0.085045	0.999993	1576	0
JARID2	3	0.085189	0.085045	0.999993	1577	0
C11orf54	3	0.085189	0.085045	0.999993	1578	0
SKIV2L2	3	0.085439	0.085273	0.999993	1579	0
SUN1	3	0.085439	0.085273	0.999993	1580	0
KCTD19	3	0.085439	0.085273	0.999993	1581	0
CCDC34	3	0.085589	0.085422	0.999993	1582	0
DDTL	3	0.085589	0.085422	0.999993	1583	0
TANC1	3	0.085589	0.085422	0.999993	1584	0
LBHD1	3	0.085789	0.08562	0.999993	1585	0
ZDHHC21	3	0.085789	0.08562	0.999993	1586	0
LDHAL6B	3	0.085789	0.08562	0.999993	1587	0
KLB	3	0.085789	0.08562	0.999993	1588	0
MAS1	3	0.085989	0.085818	0.999993	1589	0
ACTL6A	3	0.086139	0.08596	0.999993	1590	0
EPS15L1	3	0.086139	0.08596	0.999993	1591	0
SGCB	3	0.086139	0.08596	0.999993	1592	0
BTBD9	3	0.08639	0.086211	0.999993	1593	0
C1orf194	3	0.08639	0.086211	0.999993	1594	0
TBX21	3	0.08639	0.086211	0.999993	1595	0
OR1F1	3	0.08639	0.086211	0.999993	1596	0
CNTNAP4	3	0.08639	0.086211	0.999993	1597	0
IER3IP1	3	0.08639	0.086211	0.999993	1598	0
OTUD6B	3	0.08659	0.086404	0.999993	1599	0
SEPT14	3	0.08674	0.08655	0.999993	1600	0
CHAC2	3	0.08674	0.08655	0.999993	1601	0
TMEM207	3	0.08674	0.08655	0.999993	1602	0
SMG5	3	0.08674	0.08655	0.999993	1603	0
MND1	3	0.08699	0.086775	0.999993	1604	0
CORT	3	0.08699	0.086775	0.999993	1605	0
LYPD6B	3	0.08699	0.086775	0.999993	1606	0
RAD54L2	3	0.08699	0.086775	0.999993	1607	0
ANKRD22	3	0.08699	0.086775	0.999993	1608	0
PPM1F	3	0.087215	0.087012	0.999993	1609	0
FGF7	3	0.087215	0.087012	0.999993	1610	0
PRAMEF4	3	0.087215	0.087012	0.999993	1611	0
OR13G1	3	0.087539	0.087341	0.999993	1612	0
ZBED3	3	0.087539	0.087341	0.999993	1613	0
ADAMTSL1	3	0.087539	0.087341	0.999993	1614	0
KRTAP19-4	3	0.087539	0.087341	0.999993	1615	0
DR1	3	0.087539	0.087341	0.999993	1616	0
CTRC	3	0.087539	0.087341	0.999993	1617	0
ESRRG	3	0.087539	0.087341	0.999993	1618	0
C3orf52	3	0.087539	0.087341	0.999993	1619	0
LRCOL1	3	0.087539	0.087341	0.999993	1620	0
TTLL4	3	0.087864	0.087652	0.999993	1621	0
APPL1	3	0.087864	0.087652	0.999993	1622	0
CTAGE5	3	0.087864	0.087652	0.999993	1623	0
CD72	3	0.087864	0.087652	0.999993	1624	0
GALT	3	0.088064	0.087844	0.999993	1625	0
ZDHHC15	3	0.088064	0.087844	0.999993	1626	0
CYHR1	3	0.088064	0.087844	0.999993	1627	0
YAP1	3	0.088064	0.087844	0.999993	1628	0
ZNF644	3	0.088239	0.08801	0.999993	1629	0
PRRG4	3	0.088239	0.08801	0.999993	1630	0
GLB1	3	0.088239	0.08801	0.999993	1631	0
ZNF799	3	0.088414	0.08819	0.999993	1632	0
SYDE1	3	0.088414	0.08819	0.999993	1633	0
HIST1H1B	3	0.088414	0.08819	0.999993	1634	0
SIRPG	3	0.088414	0.08819	0.999993	1635	0
MARCH7	3	0.088539	0.088308	0.999993	1636	0
SEC14L1	3	0.088588	0.088351	0.999993	1637	0
SLC6A17	3	0.088738	0.088513	0.999993	1638	0
GOLIM4	3	0.088738	0.088513	0.999993	1639	0
NDUFA1	3	0.088738	0.088513	0.999993	1640	0
MAGEH1	3	0.088913	0.088681	0.999993	1641	0
MOB3A	3	0.089038	0.088822	0.999993	1642	0
PARD6B	3	0.089038	0.088822	0.999993	1643	0
KCNK9	3	0.089038	0.088822	0.999993	1644	0
TLE4	3	0.089262	0.089046	0.999993	1645	0
FAM69A	3	0.089262	0.089046	0.999993	1646	0
RIC3	3	0.089262	0.089046	0.999993	1647	0
TM4SF1	3	0.089262	0.089046	0.999993	1648	0
TNFRSF12A	3	0.089262	0.089046	0.999993	1649	0
NCKAP1L	3	0.089562	0.089347	0.999993	1650	0
ZC3H6	3	0.089562	0.089347	0.999993	1651	0
KCNIP2	3	0.089562	0.089347	0.999993	1652	0
FGF2	3	0.089811	0.089589	0.999993	1653	0
ARX	3	0.089811	0.089589	0.999993	1654	0
USH1G	3	0.089811	0.089589	0.999993	1655	0
SLC39A6	3	0.089811	0.089589	0.999993	1656	0
XAGE2	3	0.089936	0.089714	0.999993	1657	0
negative106	3	0.089986	0.089759	0.999993	1658	0
DHX34	3	0.090111	0.089872	0.999993	1659	0
NME6	3	0.090111	0.089872	0.999993	1660	0
CAST	3	0.090111	0.089872	0.999993	1661	0
ITGA10	3	0.090111	0.089872	0.999993	1662	0
ACSM6	3	0.090335	0.090085	0.999993	1663	0
TUBB8	3	0.090335	0.090085	0.999993	1664	0
ZBTB18	3	0.090335	0.090085	0.999993	1665	0
C6orf132	3	0.090335	0.090085	0.999993	1666	0
COL22A1	3	0.090559	0.090335	0.999993	1667	0
LPA	3	0.090559	0.090335	0.999993	1668	0
KRTAP9-3	3	0.090559	0.090335	0.999993	1669	0
GDF7	3	0.090684	0.090469	0.999993	1670	0
TEX26	3	0.090809	0.0906	0.999993	1671	0
PLEKHB1	3	0.090809	0.0906	0.999993	1672	0
NFKBIE	3	0.090809	0.0906	0.999993	1673	0
AMHR2	3	0.090809	0.0906	0.999993	1674	0
DUSP22	3	0.091108	0.090887	0.999993	1675	0
ANKRD13A	3	0.091108	0.090887	0.999993	1676	0
SAP18	3	0.091108	0.090887	0.999993	1677	0
BHLHE23	3	0.091108	0.090887	0.999993	1678	0
MUC5B	3	0.091108	0.090887	0.999993	1679	0
TUBD1	3	0.091108	0.090887	0.999993	1680	0
PINX1	3	0.091382	0.091154	0.999993	1681	0
KCTD8	3	0.091382	0.091154	0.999993	1682	0
DNAJC13	3	0.091382	0.091154	0.999993	1683	0
MAP1LC3B	3	0.091482	0.091249	0.999993	1684	0
TMEM261	3	0.091631	0.091402	0.999993	1685	0
H1FNT	3	0.091631	0.091402	0.999993	1686	0
DPYS	3	0.091631	0.091402	0.999993	1687	0
DCP1B	3	0.091631	0.091402	0.999993	1688	0
GSTA1	3	0.091855	0.09164	0.999993	1689	0
NKX6-3	3	0.091855	0.09164	0.999993	1690	0
AKR7A3	3	0.091855	0.09164	0.999993	1691	0
RAB3A	3	0.091855	0.09164	0.999993	1692	0
CCNK	3	0.092104	0.091903	0.999993	1693	0
CEP170B	3	0.092104	0.091903	0.999993	1694	0
ALMS1	3	0.092104	0.091903	0.999993	1695	0
COL19A1	3	0.092104	0.091903	0.999993	1696	0
DSEL	3	0.092104	0.091903	0.999993	1697	0
NCDN	2	0.092117	0.091916	0.999993	1698	0
FAM171A1	3	0.092279	0.092073	0.999993	1699	0
FTL	3	0.092528	0.092334	0.999993	1700	0
KLHDC3	3	0.092528	0.092334	0.999993	1701	0
TTC8	3	0.092528	0.092334	0.999993	1702	0
RANBP17	3	0.092528	0.092334	0.999993	1703	0
RUNX1	3	0.092528	0.092334	0.999993	1704	0
MARK2	3	0.092528	0.092334	0.999993	1705	0
C22orf42	3	0.092528	0.092334	0.999993	1706	0
IFNA21	3	0.092528	0.092334	0.999993	1707	0
SRP68	3	0.092901	0.092728	0.999993	1708	0
KIAA0907	3	0.092901	0.092728	0.999993	1709	0
SIX5	3	0.092901	0.092728	0.999993	1710	0
ARL14EP	3	0.092901	0.092728	0.999993	1711	0
MARCH6	3	0.092901	0.092728	0.999993	1712	0
NAP1L3	2	0.093113	0.092953	0.999993	1713	0
BIVM	3	0.09315	0.092994	0.999993	1714	0
ELF1	3	0.09315	0.092994	0.999993	1715	0
PARP15	3	0.09315	0.092994	0.999993	1716	0
OR10H4	3	0.093274	0.093122	0.999993	1717	0
RAB3IL1	3	0.093324	0.093175	0.999993	1718	0
NTHL1	3	0.093573	0.093422	0.999993	1719	0
HCN4	3	0.093573	0.093422	0.999993	1720	0
GNB5	3	0.093573	0.093422	0.999993	1721	0
NR2F1	3	0.093573	0.093422	0.999993	1722	0
SYCE1	3	0.093573	0.093422	0.999993	1723	0
NBPF11	3	0.093573	0.093422	0.999993	1724	0
CBY3	2	0.093753	0.093596	0.999993	1725	0
DEFA6	3	0.094021	0.093869	0.999993	1726	0
MMP20	3	0.094021	0.093869	0.999993	1727	0
SFXN1	3	0.094021	0.093869	0.999993	1728	0
KCNA4	3	0.094021	0.093869	0.999993	1729	0
SULT2B1	3	0.094021	0.093869	0.999993	1730	0
BEX1	3	0.094021	0.093869	0.999993	1731	0
FKBP14	3	0.094021	0.093869	0.999993	1732	0
SLC2A2	3	0.094021	0.093869	0.999993	1733	0
negative288	1	0.094086	0.093937	0.999993	1734	0
ASPRV1	3	0.094394	0.094248	0.999993	1735	0
TCEAL2	3	0.094394	0.094248	0.999993	1736	0
GOLGA5	3	0.094394	0.094248	0.999993	1737	0
FRZB	3	0.094394	0.094248	0.999993	1738	0
PTPRD	3	0.094394	0.094248	0.999993	1739	0
BPIFA3	3	0.094394	0.094248	0.999993	1740	0
SLC4A1	3	0.094667	0.094518	0.999993	1741	0
[truncated: 17,276 more rows]

## Sheet: Table_S4-6(TcdB_3-R2)
gene	num	pos|score	pos|p-value	pos|FDR	pos|rank	pos|good sgRNA
[truncated: 19,020 more rows]

[truncated: 13 more sheets: Table_S4-7(TcdB_10), Table_S4-8(TcdB_10-R1), Table_S4-9(TcdB_10-R2), Table_S5-1(6-TG_Rep1_iBAR), Table_S5-2(6-TG_Rep2_iBAR), Table_S5-3(6-TG_merged_iBAR), Table_S6-1(6-TG_Rep1), Table_S6-2(6-TG_Rep2), Table_S6-3(6-TG_merged), Table_S7, Table_S8, Table_S9, Table_S10]
